# Supplementary material for: Statistical Analysis of Community RNA Transcripts between Organic Carbon and Geogas-Fed Continental Deep Biosphere Groundwaters
Source: mBio. 2019 Aug 13;10(4):e01470-19. doi: 10.1128/mBio.01470-19 (PMC6692508; doi:10.1128/mBio.01470-19)
Supplement: FILE S2 [file mBio.01470-19-st002.xlsx]

## Sheet: Supplemental File 2
Sequence facility ID	Sample name	Read pairs delivered from sequencing facility	Reads after quality trimming	Average length after quality trimming (bp)	SSU rRNA reads
P4055_103	FH-MM-415.2-1	35250000	26391652	159	9602845
P4055_104	FH-MM-415.2-2	32490000	24032419	162	6825889
P4055_105	FH-TM-448.4-1	60190000	45667742	152	14647230
P4055_106	FH-TM-448.4-2	53110000	39630218	150	25996909
P4055_101	FH-MM-171.3-1	63550000	50607712	155	11553279
P4055_102	FH-MM-171.3-2	47820000	37397975	152	20810165
P4056_102	SD-TM-448.4-3	30040000	24781786	159	10676901
P4651_102	SD-TM-448.4-4	34960000	20741082	155	5384983
P4056_101	SD-MM-171.3-3	50400000	42943772	153	16087387
de novo Co-assembly	length (bp)
RNA transcripts	min	median	mean	max
420966	201	278	317	6908
