# Supplementary material for: Statistical Analysis of Community RNA Transcripts between Organic Carbon and Geogas-Fed Continental Deep Biosphere Groundwaters
Source: mBio. 2019 Aug 13;10(4):e01470-19. doi: 10.1128/mBio.01470-19 (PMC6692508; doi:10.1128/mBio.01470-19)
Supplement: FILE S3 [file mBio.01470-19-st003.xlsx]

## Sheet: Supplemental File 3
Taxa (Domain/Phylum/Class/Order/Family/Genus/Species) Units = relative abundance (%)	KA3105A-4 (FH-MM-415.2-1)	KA3105A-4 (FH-MM-415.2-2)	KA3385A-1 (FH-TM-448.4-1)	KA3385A-1 (FH-TM-448.4-2)	SA1229A-1 (FH-MM-171.3-1)	SA1229A-1 (FH-MM-171.3-2)	KA3385A-1 (SD-TM-448.4-3)	KA3385A-1 (SD-TM-448.4-4)	SA1229A-1 (SD-MM-171.3-3)
Archaea/Altiarchaeota/Altiarchaeia	0.00496821	0.00838296	4.50086e-05	0	0.00612497	0.00299078	0	0	0.00203741
Archaea/Asgardaeota	0.000295727	0.00156725	0	0	0.00657715	0.0122601	0	0	0.00207445
Archaea/Asgardaeota/Lokiarchaeia	0.000437675	0.000419148	0	0	0.00478214	0.0051531	0	0	0.00796442
Archaea/Asgardaeota/Odinarchaeia	0	0.000109343	0	0	0.000822144	0.0015006	0	0	7.40876e-05
Archaea/Crenarchaeota	0.0051693	0.00661525	0.000585112	0.002981	0.000849549	0.00447054	0.000171104	0	0.00105945
Archaea/Crenarchaeota/Bathyarchaeia	0.0239184	0.0297413	0.00187536	0.00630306	0.00453549	0.0125258	0.0622817	0	0.00427486
Archaea/Diapherotrites	0.0105752	0.0133581	0.00015753	0.000429653	0.000945465	0.000724248	5.34699e-05	0.000159683	0.000244489
Archaea/Diapherotrites/Iainarchaeia	0.0417566	0.045924	0.000870166	0.00319804	0.00134283	0.00133387	0.000267349	0.0369866	0.000629745
Archaea/Diapherotrites/Iainarchaeia/Iainarchaeales	0.307579	0.391247	0.00450836	0.0094568	0.0203481	0.0151519	0.000908988	0	0.00945358
Archaea/Diapherotrites/Iainarchaeia/Iainarchaeales/Iainarchaeaceae/Candidatus Iainarchaeum/Candidatus Iainarchaeum andersonii SCGC AAA011-E11	0.00024841	0.00047382	7.50143e-06	0	0.000150726	0.000224048	0	0	1.48175e-05
Archaea/Diapherotrites/Micrarchaeia	0.0429277	0.0411676	0.0021004	0.0020021	0.00885175	0.018002	0.0149823	0	0.00622336
Archaea/Euryarchaeota	0.00408103	0.00774513	0.00290306	0.0125352	0.0134558	0.0437414	0.00536838	0	0.00531949
Archaea/Euryarchaeota/Halobacteria/Halobacteriales	0	0	0	0	0	0	0	0	7.40876e-06
Archaea/Euryarchaeota/Methanobacteria/Methanobacteriales	0.000153778	0	0	0	0.0359414	0.111638	0	0	0.0170402
Archaea/Euryarchaeota/Methanobacteria/Methanobacteriales/Methanobacteriaceae	0.00137217	0	0	8.85883e-06	0.187545	0.449654	0.00021388	0	0.052617
Archaea/Euryarchaeota/Methanobacteria/Methanobacteriales/Methanobacteriaceae/Methanobacterium	0.00102913	0.000109343	1.50029e-05	0	0.112551	0.359738	0.0100096	0	0.0437265
Archaea/Euryarchaeota/Methanobacteria/Methanobacteriales/Methanobacteriaceae/Methanobacterium/Methanobacterium alcaliphilum	4.73162e-05	1.82238e-05	0	0	0.00268567	0.00319399	0	0	0.000451935
Archaea/Euryarchaeota/Methanobacteria/Methanobacteriales/Methanobacteriaceae/Methanobacterium/Methanobacterium beijingense	0	0	0	0	0	5.21042e-06	0	0	0
Archaea/Euryarchaeota/Methanobacteria/Methanobacteriales/Methanobacteriaceae/Methanobacterium/Methanobacterium bryantii	0	0	0	0	0	5.21042e-06	0	0	0
Archaea/Euryarchaeota/Methanobacteria/Methanobacteriales/Methanobacteriaceae/Methanobacterium/Methanobacterium flexile	5.91453e-05	0	0	0	0.017498	0.0326537	0	0	0.00190405
Archaea/Euryarchaeota/Methanobacteria/Methanobacteriales/Methanobacteriaceae/Methanobacterium/Methanobacterium formicicum	0	0	0	0	0.000452179	0.00331382	0	0	0.00060011
Archaea/Euryarchaeota/Methanobacteria/Methanobacteriales/Methanobacteriaceae/Methanobacterium/Methanobacterium sp.	0.000236581	0	0	0	0.0118252	0.0890095	0	0	0.0124838
Archaea/Euryarchaeota/Methanobacteria/Methanobacteriales/Methanobacteriaceae/Methanobrevibacter	0	0	0	0	2.74048e-05	6.77354e-05	0	0	0
Archaea/Euryarchaeota/Methanobacteria/Methanobacteriales/Methanothermobacteraceae/Methanothermobacter	0	0	0	0	5.48096e-05	0	0	0	0
Archaea/Euryarchaeota/Methanomicrobia	4.73162e-05	0.000273357	0.000540103	0.00408392	0.000109619	9.37875e-05	0.00317611	0	0
Archaea/Euryarchaeota/Methanomicrobia/Methanocellales	7.09744e-05	0	0	0	0	0	0	0	0
Archaea/Euryarchaeota/Methanomicrobia/Methanosarcinales	0.000201094	0.000164014	0.000187536	0.00157687	0.000369965	0.000797194	4.27759e-05	0	8.14964e-05
Archaea/Euryarchaeota/Methanomicrobia/Methanosarcinales/ANME-2a-2b	0	0	0	0	0.000465881	0.000797194	0	0	0
Archaea/Euryarchaeota/Methanomicrobia/Methanosarcinales/Methanoperedenaceae	0	0	9.00172e-05	3.10059e-05	0.00142505	0.00276673	0	0	0.00443044
Archaea/Euryarchaeota/Methanomicrobia/Methanosarcinales/Methanoperedenaceae/Candidatus Methanoperedens	1.18291e-05	1.82238e-05	0.00031506	5.75824e-05	0.00132913	0.00238116	0	0	2.22263e-05
Archaea/Euryarchaeota/Methanomicrobia/Methanosarcinales/Methanoperedenaceae/Candidatus Methanoperedens/archaeon enrichment culture clone LCB_A1C7	0	0	0	0	0	1.56312e-05	0	0	0
Archaea/Euryarchaeota/Methanomicrobia/Methanosarcinales/Methanosarcinaceae	0	0	7.50143e-06	0	0	1.56312e-05	0	0	0
Archaea/Euryarchaeota/Methanomicrobia/Methanosarcinales/Methanosarcinaceae/Methanolobus	0	0	2.25043e-05	8.85883e-06	0	1.56312e-05	0	0	0
Archaea/Euryarchaeota/Methanomicrobia/Methanosarcinales/Methanosarcinaceae/Methanolobus/Methanolobus psychrophilus R15	0	0	2.25043e-05	0	0	0	0	0	0
Archaea/Euryarchaeota/Methanomicrobia/Methanosarcinales/Methermicoccaceae	0.000544137	0.000965863	0.00188286	0.00457116	0	1.56312e-05	0.00572128	0	0
Archaea/Euryarchaeota/Methanomicrobia/Methanosarcinales/Methermicoccaceae/Candidatus Syntrophoarchaeum	3.54872e-05	3.64477e-05	0	0	0	0.00025531	0	0	0
Archaea/Euryarchaeota/Thermococci/Methanofastidiosales	4.73162e-05	0.000437372	0	0	0.000479584	0.000531462	0	0	0
Archaea/Euryarchaeota/Thermococci/Methanofastidiosales/Methanofastidiosaceae/Candidatus Methanofastidiosum	0	0	0	0	0	0.000177154	0	0	0
Archaea/Euryarchaeota/Thermoplasmata	0.0172823	0.0161463	0.00294056	0.012956	0.0253357	0.0319711	0.00163618	0	0.0079422
Archaea/Euryarchaeota/Thermoplasmata/Marine Benthic Group D and DHVEG-1	0.00744048	0.00490221	0	4.42941e-06	0.00923541	0.00617434	0	0	0.00192628
Archaea/Euryarchaeota/Thermoplasmata/Methanomassiliicoccales	0.00539405	0.00488399	0	0.000141741	0.0163607	0.040808	0	0	0.00264493
Archaea/Euryarchaeota/Thermoplasmata/Methanomassiliicoccales/Methanomassiliicoccaceae	0	0	0	0	2.74048e-05	0	0	0	0
Archaea/Euryarchaeota/Thermoplasmata/Methanomassiliicoccales/Methanomethylophilaceae	0	0	0	0	0	4.16833e-05	0	0	1.48175e-05
Archaea/Euryarchaeota/Thermoplasmata/SG8-5	0.00170338	0.00278825	0.000247547	0.00175405	0.00598795	0.00326172	0	0	0
Archaea/Hadesarchaea	0.00108827	3.64477e-05	0.000667628	0.00104534	0.000123322	0.000401202	0	0	0
Archaea/Hydrothermarchaeota	0.00150229	0.00136679	0.00675129	0.0139438	0.000164429	0.000281362	0.00340069	0	0
Archaea/Nanoarchaeaeota	0.0372261	0.0467623	0.0154154	0.0349126	0.016758	0.00918596	0.0201902	0.00357291	0.00872752
Archaea/Nanoarchaeaeota/Nanohaloarchaeia	0.0239538	0.0329487	0.000547605	0.00060683	0.00256235	0.00181322	0.00382844	0	0.000614927
Archaea/Nanoarchaeaeota/Nanohaloarchaeia/Aenigmarchaeales	0.00535856	0.00577695	0.000322562	0.000487236	0.00263086	0.00515831	0	0	0.000807555
Archaea/Nanoarchaeaeota/Nanohaloarchaeia/Deep Sea Euryarchaeotic Group(DSEG)	0.0335709	0.0309441	0.000277553	0.000500524	0.00554947	0.00467374	7.48578e-05	0	0.00319318
Archaea/Nanoarchaeaeota/Woesearchaeia	4.43028	5.87835	1.54376	3.70906	1.15588	0.789722	1.9464	0.504699	1.07834
Archaea/Thaumarchaeota	0	1.82238e-05	0	0	1.37024e-05	0.000187575	0	0	0
Archaea/Thaumarchaeota/Marine Benthic Group A	0	0	0	0	5.48096e-05	9.89979e-05	0	0	0
Archaea/Thaumarchaeota/Nitrososphaeria	8.28034e-05	0.000164014	0	0	0	0	0	0	0
Archaea/Thaumarchaeota/Nitrososphaeria/Nitrosopumilales/Nitrosopumilaceae	0.0272423	0.0450311	4.50086e-05	0	0	1.56312e-05	0	0	0
Archaea/Thaumarchaeota/Nitrososphaeria/Nitrosopumilales/Nitrosopumilaceae/Candidatus Nitrosoarchaeum	0.0210794	0.0358645	1.50029e-05	0	0	1.56312e-05	0	0	0
Archaea/Thaumarchaeota/Nitrososphaeria/Nitrosopumilales/Nitrosopumilaceae/Candidatus Nitrosoarchaeum/Candidatus Nitrosoarchaeum koreensis MY1	0.00331214	0.00798204	0.000255049	0	0	0	0	0	0
Archaea/Thaumarchaeota/Nitrososphaeria/Nitrosopumilales/Nitrosopumilaceae/Candidatus Nitrosopelagicus/marine metagenome	2.36581e-05	0	0	0	0	0	0	0	0
Archaea/Thaumarchaeota/Nitrososphaeria/Nitrosopumilales/Nitrosopumilaceae/Candidatus Nitrosopumilus	0.00119474	0.00277002	0	0	0	0	0	0	0
Archaea/Thaumarchaeota/Nitrososphaeria/Nitrosopumilales/Nitrosopumilaceae/Candidatus Nitrosopumilus/Nitrosopumilus sp.	0.00105279	0.00171304	0	0	0	0	0	0	0
Bacteria/Acetothermia/Acetothermiia	0.000993641	0.000364477	0.000135026	0.000487236	0.150699	0.059925	0	0	0.0221596
Bacteria/Acidobacteria	0.00376164	0.00266068	0.00274553	0.00822985	0.000397369	0.000395992	0.0140091	0	0.00162252
Bacteria/Acidobacteria/Acidobacteriia	0.000283897	0.000182238	5.251e-05	0	0	5.21042e-06	0	0	0
Bacteria/Acidobacteria/Acidobacteriia/Solibacterales/Solibacteraceae (Subgroup 3)	0.0154251	0.00967685	0.000712636	0	0.000137024	6.77354e-05	0	0	0.000111131
Bacteria/Acidobacteria/Acidobacteriia/Solibacterales/Solibacteraceae (Subgroup 3)/AKIW659	3.54872e-05	0	0	0	0	0	0	0	0
Bacteria/Acidobacteria/Acidobacteriia/Solibacterales/Solibacteraceae (Subgroup 3)/Bryobacter	0.000709744	0.00047382	3.00057e-05	0	0	0	0	0	0
Bacteria/Acidobacteria/Acidobacteriia/Solibacterales/Solibacteraceae (Subgroup 3)/Bryobacter/Acidobacteriaceae bacterium KBS 96	5.91453e-05	0.000109343	0	0	0	0	0	0	0
Bacteria/Acidobacteria/Acidobacteriia/Solibacterales/Solibacteraceae (Subgroup 3)/Elev-16S-1166	0	0	0	0	0	5.21042e-06	0	0	0
Bacteria/Acidobacteria/Acidobacteriia/Solibacterales/Solibacteraceae (Subgroup 3)/Elev-16S-1166/metagenome	1.18291e-05	0	0	0	0	0	0	0	0
Bacteria/Acidobacteria/Acidobacteriia/Solibacterales/Solibacteraceae (Subgroup 3)/GOUTB8	0.000520479	0.000510267	0	0	2.74048e-05	0	0	0	0
Bacteria/Acidobacteria/Acidobacteriia/Solibacterales/Solibacteraceae (Subgroup 3)/PAUC26f	0	3.64477e-05	0	0	0	0	0	0	0
Bacteria/Acidobacteria/Aminicenantia/Aminicenantales	0.00185716	0.00134856	0.0206064	0.0749014	0.00132913	0.000979558	0.169542	0	0.00244489
Bacteria/Acidobacteria/Blastocatellia (Subgroup 4)	7.09744e-05	1.82238e-05	0	0	0	0	0	1.99604e-05	8.14964e-05
Bacteria/Acidobacteria/Blastocatellia (Subgroup 4)/Blastocatellales/Blastocatellaceae	0.00842229	0.00601386	1.50029e-05	0	0	2.60521e-05	0.000930376	0	0.00128912
Bacteria/Acidobacteria/Blastocatellia (Subgroup 4)/Blastocatellales/Blastocatellaceae/Blastocatella	0	0	0	0	0	0	0	0	0.00197814
Bacteria/Acidobacteria/Blastocatellia (Subgroup 4)/Blastocatellales/Blastocatellaceae/JGI 0001001-H03	0.00156144	0.000892968	0	0	0	0	0	0	0
Bacteria/Acidobacteria/Blastocatellia (Subgroup 4)/Blastocatellales/Blastocatellaceae/JGI 0001001-H03/metagenome	0.000993641	0.000546715	0	0	0	0	0	0	0
Bacteria/Acidobacteria/Blastocatellia (Subgroup 4)/Blastocatellales/Blastocatellaceae/OLB17	0	1.82238e-05	0	0	0	0	0	0	0
Bacteria/Acidobacteria/Blastocatellia (Subgroup 4)/Blastocatellales/Blastocatellaceae/Stenotrophobacter	2.36581e-05	0	0	0	0	0	0	0	0
Bacteria/Acidobacteria/Blastocatellia (Subgroup 4)/Blastocatellales/Blastocatellaceae/Stenotrophobacter/metagenome	0.000153778	9.11191e-05	0	0	0	0	0	0	0
Bacteria/Acidobacteria/Holophagae/Acanthopleuribacterales/Acanthopleuribacteraceae/Acanthopleuribacter	0	0	0	0	0	5.21042e-06	0	0	0
Bacteria/Acidobacteria/Subgroup 15	0.000709744	0.000710729	0	0	0	0.000239679	0	0	0.000348212
Bacteria/Acidobacteria/Subgroup 17	8.28034e-05	0	0	0	0	2.08417e-05	0	0	0
Bacteria/Acidobacteria/Subgroup 18	0.000118291	9.11191e-05	0	0	0	0.000145892	0	0	0
Bacteria/Acidobacteria/Subgroup 21	3.54872e-05	5.46715e-05	9.75187e-05	0.000735283	0.000739929	0.00062525	5.34699e-05	0	0.000192628
Bacteria/Acidobacteria/Subgroup 5	0	0	0	4.42941e-06	0	5.21042e-06	0	0	0
Bacteria/Acidobacteria/Subgroup 6	0.00577258	0.00450129	0.000285055	0	0.0017128	0.00189138	0	0	0.000518613
Bacteria/Acidobacteria/Subgroup 9	0.00119474	0.00100231	0	0	0	1.56312e-05	0	0	0.000488978
Bacteria/Acidobacteria/Thermoanaerobaculia/Thermoanaerobaculales/Thermoanaerobaculaceae	0	0	0	0	0	0	0	0	5.92701e-05
Bacteria/Acidobacteria/Thermoanaerobaculia/Thermoanaerobaculales/Thermoanaerobaculaceae/Subgroup 10	0	0	0	0	0	5.21042e-06	0	0	0.000577884
Bacteria/Acidobacteria/Thermoanaerobaculia/Thermoanaerobaculales/Thermoanaerobaculaceae/Thermoanaerobaculum	0	0	0	0	0	3.12625e-05	0	0	0
Bacteria/Acidobacteria/Thermoanaerobaculia/Thermoanaerobaculales/Thermoanaerobaculaceae/Thermoanaerobaculum/Acidobacteria bacterium RBG_13_68_16	0	0	0	0	0	1.04208e-05	0	0	0
Bacteria/Actinobacteria	0.0249475	0.0135585	0.00120023	0.00264879	0.00161688	0.00568977	0.0046091	0.000299406	0.00165215
Bacteria/Actinobacteria/Acidimicrobiia	0.00013012	5.46715e-05	7.50143e-06	1.77177e-05	0	1.04208e-05	0	0	1.48175e-05
Bacteria/Actinobacteria/Acidimicrobiia/Actinomarinales	0.000555966	0.000765401	0	0	0	7.29458e-05	0	0	0
Bacteria/Actinobacteria/Acidimicrobiia/Microtrichales	0	0	0	0	0	1.04208e-05	0	0	0.00011854
Bacteria/Actinobacteria/Acidimicrobiia/Microtrichales/Ilumatobacteraceae	0	0	0	8.85883e-06	0	0	0	0	0
Bacteria/Actinobacteria/Actinobacteria	0.000283897	0.00023691	0.000802654	0.000341065	6.8512e-05	0.000156312	0.0205111	0.000139723	0.00369697
Bacteria/Actinobacteria/Actinobacteria/Actinomycetales/Actinomycetaceae/Actinomyces	0	0	0	0	2.74048e-05	0	0	0	0
Bacteria/Actinobacteria/Actinobacteria/Actinomycetales/Actinomycetaceae/Varibaculum	0	0	0	1.32882e-05	0	0	0	0	7.40876e-06
Bacteria/Actinobacteria/Actinobacteria/Actinomycetales/Actinomycetaceae/Varibaculum/Varibaculum cambriense	0	0	0	4.42941e-06	0	0	0	0	0
Bacteria/Actinobacteria/Actinobacteria/Bifidobacteriales/Bifidobacteriaceae	0	1.82238e-05	0	0	0	0	0	0	0
Bacteria/Actinobacteria/Actinobacteria/Bifidobacteriales/Bifidobacteriaceae/Bifidobacterium	2.36581e-05	3.64477e-05	0	0	0	0	0	0	0
Bacteria/Actinobacteria/Actinobacteria/Bifidobacteriales/Bifidobacteriaceae/Bifidobacterium/Bifidobacterium dentium	0	1.82238e-05	0	0	0	0	0	0	0
Bacteria/Actinobacteria/Actinobacteria/Corynebacteriales	0	0	0	0	0	0	0.00010694	0	0.000711241
Bacteria/Actinobacteria/Actinobacteria/Corynebacteriales/Corynebacteriaceae	0	0	7.50143e-06	0	0	0	0.000320819	0	0.00151139
Bacteria/Actinobacteria/Actinobacteria/Corynebacteriales/Corynebacteriaceae/Corynebacterium 1	0	0	1.50029e-05	0	0	0	0.00101593	0	0
Bacteria/Actinobacteria/Actinobacteria/Corynebacteriales/Corynebacteriaceae/Corynebacterium 1/Corynebacterium segmentosum	0	0	7.50143e-06	0	0	0	0	0	0
Bacteria/Actinobacteria/Actinobacteria/Corynebacteriales/Corynebacteriaceae/Corynebacterium 1/Corynebacterium tuberculostearicum	0	0	0	0	0	5.21042e-06	4.27759e-05	0	0
Bacteria/Actinobacteria/Actinobacteria/Corynebacteriales/Dietziaceae/Dietzia	0	0	0	0	0	0	0	0	0.000533431
Bacteria/Actinobacteria/Actinobacteria/Corynebacteriales/Mycobacteriaceae/Mycobacterium	0	0	0	0	0	0	0	0	0.000607519
Bacteria/Actinobacteria/Actinobacteria/Corynebacteriales/Nocardiaceae	0	0	0	0	0	0	0	0	0.000392664
Bacteria/Actinobacteria/Actinobacteria/Corynebacteriales/Nocardiaceae/Nocardia	0	0	0	0	0	0	0	0	2.96351e-05
Bacteria/Actinobacteria/Actinobacteria/Corynebacteriales/Nocardiaceae/Rhodococcus	0	0	0	0	0	0	0	0	0.00142248
Bacteria/Actinobacteria/Actinobacteria/Frankiales	0	0	0	0	0	0	3.20819e-05	0	0
Bacteria/Actinobacteria/Actinobacteria/Frankiales/Nakamurellaceae/Nakamurella	0	0	0	0	0	0	0.000737884	0	0
Bacteria/Actinobacteria/Actinobacteria/Micrococcales	0.000106462	1.82238e-05	4.50086e-05	0.000217041	0.000123322	2.60521e-05	0.0208105	0	0.00181515
Bacteria/Actinobacteria/Actinobacteria/Micrococcales/Cellulomonadaceae	0	0	0	0	0	0	8.55518e-05	0	0
Bacteria/Actinobacteria/Actinobacteria/Micrococcales/Cellulomonadaceae/Actinotalea	0	0	0	0	0	0	0.000224574	0	0
Bacteria/Actinobacteria/Actinobacteria/Micrococcales/Cellulomonadaceae/Actinotalea/Cellulomonas sp.	0	0	0	0	0	0	0.000288737	0	0
Bacteria/Actinobacteria/Actinobacteria/Micrococcales/Demequinaceae	0	0	0	3.98647e-05	0	5.21042e-06	0	0	0
Bacteria/Actinobacteria/Actinobacteria/Micrococcales/Dermabacteraceae/Brachybacterium	0	0	0	0	0	2.60521e-05	0	0	0
Bacteria/Actinobacteria/Actinobacteria/Micrococcales/Intrasporangiaceae	5.91453e-05	1.82238e-05	7.50143e-06	0.000146171	2.74048e-05	0	0.00311195	0	0
Bacteria/Actinobacteria/Actinobacteria/Micrococcales/Intrasporangiaceae/Janibacter	0	0	0	1.32882e-05	0	0	0.000951764	0	0
Bacteria/Actinobacteria/Actinobacteria/Micrococcales/Intrasporangiaceae/Janibacter/Janibacter hoylei	0	0	7.50143e-06	0	0	0	0	0	0
Bacteria/Actinobacteria/Actinobacteria/Micrococcales/Microbacteriaceae	0	0	7.50143e-06	8.85883e-06	0	0.000364729	8.55518e-05	0	0.00877198
Bacteria/Actinobacteria/Actinobacteria/Micrococcales/Microbacteriaceae/Clavibacter/Clavibacter michiganensis	0	0	0	0	0	0	0	0	1.48175e-05
Bacteria/Actinobacteria/Actinobacteria/Micrococcales/Microbacteriaceae/Cryobacterium/Cryobacterium sp.	0	0	0	0	0	0	0	0	7.40876e-06
Bacteria/Actinobacteria/Actinobacteria/Micrococcales/Microbacteriaceae/Microbacterium	0	0	0	0	0	0	0	0	0.000370438
Bacteria/Actinobacteria/Actinobacteria/Micrococcales/Micrococcaceae	0	0	0	4.42941e-06	0	0	0.00126189	1.99604e-05	0.0023708
Bacteria/Actinobacteria/Actinobacteria/Micrococcales/Micrococcaceae/Kocuria	0	0	7.50143e-06	0	0	0	0	0	0
Bacteria/Actinobacteria/Actinobacteria/Micrococcales/Micrococcaceae/Rothia	0	0	0	0	0	0	0	0.00099802	0.00395628
Bacteria/Actinobacteria/Actinobacteria/Micrococcales/Micrococcaceae/Rothia/Rothia mucilaginosa DY-18	0	0	0	0	0	0	0	0	7.40876e-06
Bacteria/Actinobacteria/Actinobacteria/Micrococcales/Promicromonosporaceae	0	0	0	0	0	0	9.62458e-05	0	0
Bacteria/Actinobacteria/Actinobacteria/PeM15	9.46325e-05	0	0	0	0	0	0	0	0
Bacteria/Actinobacteria/Actinobacteria/Propionibacteriales/Nocardioidaceae/Nocardioides	0	0	0	0	0	0	0.000534699	0	0
Bacteria/Actinobacteria/Actinobacteria/Propionibacteriales/Propionibacteriaceae	7.09744e-05	0	7.50143e-06	3.98647e-05	0	1.56312e-05	0.00132605	0	0.000192628
Bacteria/Actinobacteria/Actinobacteria/Propionibacteriales/Propionibacteriaceae/Cutibacterium	0	0	0.000277553	0.000310059	0	5.73146e-05	0.0201688	0	0.00102982
Bacteria/Actinobacteria/Actinobacteria/Propionibacteriales/Propionibacteriaceae/Cutibacterium/Cutibacterium acnes	0	0	0	3.54353e-05	0	0	0	3.99208e-05	0
Bacteria/Actinobacteria/Actinobacteria/Propionibacteriales/Propionibacteriaceae/Friedmanniella	0	0	0	0	0	0	0	0	0.000496387
Bacteria/Actinobacteria/Actinobacteria/Streptomycetales/Streptomycetaceae	0	1.82238e-05	0	0	0	0	0	0	0
Bacteria/Actinobacteria/Actinobacteria/Streptosporangiales	0	0	0	0	1.37024e-05	0	0.00374289	0.0155691	0
Bacteria/Actinobacteria/Actinobacteria/Streptosporangiales/Nocardiopsaceae	0	0	0	0	0	0	3.20819e-05	0	0
Bacteria/Actinobacteria/Actinobacteria/Streptosporangiales/Nocardiopsaceae/Nocardiopsis	0	0	0	0	0	0	2.1388e-05	0	0
Bacteria/Actinobacteria/Coriobacteriia	0.00527576	0.00185883	3.75072e-05	0	0.000178131	0.000323046	0	0	0.000414891
Bacteria/Actinobacteria/Coriobacteriia/Coriobacteriales	0.000484991	0.000145791	0	0	0	0.000109419	0	0	4.44526e-05
Bacteria/Actinobacteria/Coriobacteriia/FS118-23B-02	0.00158509	0.000528491	0	0	0	5.21042e-06	0	0	2.96351e-05
Bacteria/Actinobacteria/Coriobacteriia/OPB41	0.000212923	0.000437372	0	0.000159459	5.48096e-05	8.85771e-05	0	0	0
Bacteria/Actinobacteria/Nitriliruptoria/Euzebyales/Euzebyaceae	2.36581e-05	0	0	0	0	0	0	0	0
Bacteria/Actinobacteria/RBG-16-55-12	0.00024841	0.000127567	0	1.32882e-05	1.37024e-05	4.16833e-05	0	0	0
Bacteria/Actinobacteria/Thermoleophilia	2.36581e-05	0.000145791	0	0	2.74048e-05	0.00012505	0	0	0
Bacteria/Actinobacteria/Thermoleophilia/Gaiellales	1.18291e-05	3.64477e-05	0	0	4.11072e-05	0.000192785	0	0	0
Bacteria/Actinobacteria/Thermoleophilia/Gaiellales/Gaiellaceae/Gaiella	2.36581e-05	0	0	0	0	0	0	0	0
Bacteria/Actinobacteria/Thermoleophilia/Gaiellales/Gaiellaceae/Gaiella/Gaiella occulta	0	1.82238e-05	0	0	0	0	0	0	0
Bacteria/Actinobacteria/Thermoleophilia/Solirubrobacterales/67-14	0.00013012	9.11191e-05	0	0	0	0	0	0	0
Bacteria/Actinobacteria/Thermoleophilia/Solirubrobacterales/Solirubrobacteraceae	0	0	0.000240046	0	0	0	0	0	0
Bacteria/Actinobacteria/WCHB1-81	0.0109774	0.00993199	0.0118448	0.0221914	0.00432996	0.00313146	0.0638644	0	0.00230413
Bacteria/Aegiribacteria	9.46325e-05	0	0	0	0.00830365	0.0224777	0	0	0.000496387
Bacteria/Aerophobetes	8.28034e-05	0.00047382	5.251e-05	0.000633406	0.000369965	7.81562e-05	1.0694e-05	0	3.70438e-05
Bacteria/AncK6	0.000591453	0.000492043	0	0	0	0	0	0	0
Bacteria/Armatimonadetes	0.000910838	0.000145791	0	0	5.48096e-05	0	0	0	0
Bacteria/Armatimonadetes/Chthonomonadetes/Chthonomonadales	2.36581e-05	0	0	0	0	0	0	0	0
Bacteria/Atribacteria	0.000189265	0.000164014	0.000405077	0.000868165	2.74048e-05	0	0.000684415	0	8.89052e-05
Bacteria/Atribacteria/JS1	0.117392	0.0882762	0.212351	0.257593	0.0170321	0.0145162	0.315569	0.0675859	0.0586107
Bacteria/Bacteroidetes	0.0105042	0.0130665	0.120083	0.175706	0.0322965	0.100056	0.311911	0.091718	0.0101722
Bacteria/Bacteroidetes/Bacteroidia	0.102061	0.0815334	1.93668	0.369112	0.335846	0.287037	0.209228	0.0306392	0.38573
Bacteria/Bacteroidetes/Bacteroidia/Bacteroidales	0.0306254	0.0271353	0.00867166	0.00303415	0.0828721	0.0487747	0.0127579	0	0.0698202
Bacteria/Bacteroidetes/Bacteroidia/Bacteroidales/Bacteroidetes BD2-2	0.00075706	0.000820072	0.000427582	4.42941e-06	0.00300082	0.00104729	7.48578e-05	0	0.000852008
Bacteria/Bacteroidetes/Bacteroidia/Bacteroidales/Bacteroidetes vadinHA17	0.00863521	0.00920303	0	0	0.00875583	0.00484569	0	0	0.000385256
Bacteria/Bacteroidetes/Bacteroidia/Bacteroidales/Dysgonomonadaceae	0	0	0	0	0.000369965	0	0	0	0.000748285
Bacteria/Bacteroidetes/Bacteroidia/Bacteroidales/Dysgonomonadaceae/Fermentimonas	0	0	0	0	0	0	0	0	7.40876e-06
Bacteria/Bacteroidetes/Bacteroidia/Bacteroidales/Dysgonomonadaceae/Proteiniphilum	0	0	0	0	0.000301453	0	0	0	0.000229672
Bacteria/Bacteroidetes/Bacteroidia/Bacteroidales/Ika33	0.000260239	0.000492043	0	0	1.37024e-05	5.21042e-06	0	0	0.000526022
Bacteria/Bacteroidetes/Bacteroidia/Bacteroidales/Marinifilaceae	0.00133668	0.001221	0	0	1.37024e-05	2.60521e-05	0	0	0
Bacteria/Bacteroidetes/Bacteroidia/Bacteroidales/Marinilabiliaceae	0	1.82238e-05	1.50029e-05	0	0.000315155	0.000343887	0.000181798	0	0.000251898
Bacteria/Bacteroidetes/Bacteroidia/Bacteroidales/Marinilabiliaceae/Geofilum/Geofilum rubicundum JCM 15548	0	0	0	0	0	0	0	0	4.44526e-05
Bacteria/Bacteroidetes/Bacteroidia/Bacteroidales/ML635J-40 aquatic group	0	0	6.75129e-05	1.77177e-05	0	0	0	0	0
Bacteria/Bacteroidetes/Bacteroidia/Bacteroidales/Porphyromonadaceae/Porphyromonas	0	0	0	0	0	0	0	0	0.000466752
Bacteria/Bacteroidetes/Bacteroidia/Bacteroidales/Prevotellaceae	0	0	0	0	0	0	0	0	6.66789e-05
Bacteria/Bacteroidetes/Bacteroidia/Bacteroidales/Prevotellaceae/Alloprevotella	0	0	0	0	0	0	0	0	0.000488978
Bacteria/Bacteroidetes/Bacteroidia/Bacteroidales/Prevotellaceae/Alloprevotella/Prevotella sp.	0	0	0	0	0	0	0	0	0.00105945
Bacteria/Bacteroidetes/Bacteroidia/Bacteroidales/Prevotellaceae/Prevotella	0	0	0	0	0	0	0	0.000479049	0
Bacteria/Bacteroidetes/Bacteroidia/Bacteroidales/Prevotellaceae/Prevotella/Prevotella nanceiensis	0	0	0	0	0	0	0	0.000219564	0
Bacteria/Bacteroidetes/Bacteroidia/Bacteroidales/Prevotellaceae/Prevotella 7	0	0	0	0	0	0	0	0	0.000629745
Bacteria/Bacteroidetes/Bacteroidia/Bacteroidales/Prolixibacteraceae	0.00117108	0.00127567	7.50143e-06	3.54353e-05	0.0210332	0.0200757	0	0	0.0364067
Bacteria/Bacteroidetes/Bacteroidia/Bacteroidales/Prolixibacteraceae/Draconibacterium	1.18291e-05	5.46715e-05	0	0	8.22144e-05	0.000411623	0	0	0.000807555
Bacteria/Bacteroidetes/Bacteroidia/Bacteroidales/Prolixibacteraceae/Prolixibacter	5.91453e-05	1.82238e-05	0	0	0	0	0	0	0
Bacteria/Bacteroidetes/Bacteroidia/Bacteroidales/Prolixibacteraceae/Prolixibacter/Prolixibacter bellariivorans	2.36581e-05	0	0	0	0	0	0	0	0
Bacteria/Bacteroidetes/Bacteroidia/Bacteroidales/Prolixibacteraceae/Sunxiuqinia	0	0	0	0	0.000123322	0.000213627	0	0	7.40876e-06
Bacteria/Bacteroidetes/Bacteroidia/Bacteroidales/Prolixibacteraceae/Tangfeifania	0	0	0	0	0	4.68937e-05	0	0	5.92701e-05
Bacteria/Bacteroidetes/Bacteroidia/Bacteroidales/Prolixibacteraceae/Tangfeifania/Tangfeifania diversioriginum	0	0	0	0	0	1.04208e-05	0	0	0
Bacteria/Bacteroidetes/Bacteroidia/Bacteroidales/Prolixibacteraceae/WCHB1-32	0.001384	0.000947639	0	0	0.0245136	0.0242753	0	0	0.0698795
Bacteria/Bacteroidetes/Bacteroidia/Bacteroidales/Rikenellaceae	2.36581e-05	0	0	0	0.0127295	0.0104052	0	0	0.00294869
Bacteria/Bacteroidetes/Bacteroidia/Bacteroidales/Rikenellaceae/Alistipes/Alistipes finegoldii	0	0	0	0	0	5.21042e-06	0	0	0
Bacteria/Bacteroidetes/Bacteroidia/Bacteroidales/Rikenellaceae/DMER64	0	0	0	0	0	2.08417e-05	0	0	0
Bacteria/Bacteroidetes/Bacteroidia/Bacteroidales/Rs-E47 termite group/GWE2-42-42	0	1.82238e-05	0	8.85883e-06	0	0	0	0	0
Bacteria/Bacteroidetes/Bacteroidia/Bacteroidales/SB-5	0.000473162	0.00149435	0.000165032	4.42941e-06	0.0011236	0.00104729	0.000171104	0	0.000333394
Bacteria/Bacteroidetes/Bacteroidia/Bacteroidales/Tannerellaceae/Tannerella	0	0	0	0	0	0	0	0	0.00117058
Bacteria/Bacteroidetes/Bacteroidia/Bacteroidales/Tannerellaceae/Tannerella/Tannerella sp.	0	0	0	0	0	0	0	0	1.48175e-05
Bacteria/Bacteroidetes/Bacteroidia/Bacteroidetes VC2.1 Bac22	0.000638769	0.000984087	0.0303508	0.0229931	0.00739929	0.0113222	0.00155063	0	0.0076088
Bacteria/Bacteroidetes/Bacteroidia/Chitinophagales	0	1.82238e-05	0	0	0	5.21042e-06	0	0	0.000348212
Bacteria/Bacteroidetes/Bacteroidia/Chitinophagales/Chitinophagaceae	0.000366701	0.000419148	0	8.85883e-06	0	0	0.000267349	0	0.00319318
Bacteria/Bacteroidetes/Bacteroidia/Chitinophagales/Chitinophagaceae/Crenotalea/Crenotalea thermophila	0	0	0	2.21471e-05	0	0	0	0	0
Bacteria/Bacteroidetes/Bacteroidia/Chitinophagales/Chitinophagaceae/Sediminibacterium	5.91453e-05	0.000145791	0	0	0	0	0.000919682	0	0
Bacteria/Bacteroidetes/Bacteroidia/Chitinophagales/Chitinophagaceae/Sediminibacterium/bacterium enrichment culture clone PKWE55-10	0	0	0	0	0	0	0.000481229	0	0
Bacteria/Bacteroidetes/Bacteroidia/Chitinophagales/Chitinophagaceae/Sediminibacterium/metagenome	2.36581e-05	0	0	0	0	0	0	0	0
Bacteria/Bacteroidetes/Bacteroidia/Chitinophagales/Chitinophagaceae/Terrimonas	0	0	0	0	0	0	0	0	3.70438e-05
Bacteria/Bacteroidetes/Bacteroidia/Chitinophagales/Saprospiraceae	0	0	0	0	0	7.81562e-05	0	0	0.00259307
Bacteria/Bacteroidetes/Bacteroidia/Chitinophagales/Saprospiraceae/Lewinella	0	0	0	8.85883e-06	0	0	0	0	0.00140767
Bacteria/Bacteroidetes/Bacteroidia/Chitinophagales/Saprospiraceae/Lewinella/Lewinella cohaerens	0	0	0	6.20118e-05	0	5.21042e-06	0	0	0.0010965
Bacteria/Bacteroidetes/Bacteroidia/Cytophagales	3.54872e-05	0.000145791	0	0.000256906	0	2.60521e-05	0.000898294	1.99604e-05	0.0132469
Bacteria/Bacteroidetes/Bacteroidia/Cytophagales/Amoebophilaceae	0	0	0	0	0	0	0.000224574	0	0.000548249
Bacteria/Bacteroidetes/Bacteroidia/Cytophagales/Amoebophilaceae/Candidatus Amoebophilus	0	0	0	0	0	0	0.0296651	0	0
Bacteria/Bacteroidetes/Bacteroidia/Cytophagales/Amoebophilaceae/Candidatus Amoebophilus/Candidatus Amoebophilus asiaticus 5a2	0	0	0	0	0	0	7.48578e-05	0	0
Bacteria/Bacteroidetes/Bacteroidia/Cytophagales/Amoebophilaceae/Candidatus Cardinium	0	0	0	0	0	0	0	0	0.000518613
Bacteria/Bacteroidetes/Bacteroidia/Cytophagales/Bernardetiaceae/Bernardetia/Bernardetia litoralis	0	0	0	4.42941e-06	0	0	0	0	0.00399332
Bacteria/Bacteroidetes/Bacteroidia/Cytophagales/Cyclobacteriaceae	0	7.28953e-05	0	0.000146171	0	0	8.55518e-05	0	0.0121356
Bacteria/Bacteroidetes/Bacteroidia/Cytophagales/Cyclobacteriaceae/Algoriphagus	0.000141949	0.000328029	0.000127524	5.3153e-05	0	0.000234469	0.0058603	0	0.0102167
Bacteria/Bacteroidetes/Bacteroidia/Cytophagales/Cyclobacteriaceae/Algoriphagus/Algoriphagus antarcticus	0	0	0	0	0	7.29458e-05	0	0	0.000259307
Bacteria/Bacteroidetes/Bacteroidia/Cytophagales/Cyclobacteriaceae/Algoriphagus/Algoriphagus aquatilis	0	0	0	0	0	0	2.1388e-05	0	0
Bacteria/Bacteroidetes/Bacteroidia/Cytophagales/Cyclobacteriaceae/Algoriphagus/Algoriphagus aquimarinus	0	0	0	0	0	1.56312e-05	0	0	0.00233376
Bacteria/Bacteroidetes/Bacteroidia/Cytophagales/Cyclobacteriaceae/Algoriphagus/Algoriphagus resistens	0	0	0	0	0	0	0	0	2.22263e-05
Bacteria/Bacteroidetes/Bacteroidia/Cytophagales/Cyclobacteriaceae/Algoriphagus/Cyclobacterium sp.	0	0	0	0	0	0	0	0	0.000696424
Bacteria/Bacteroidetes/Bacteroidia/Cytophagales/Cyclobacteriaceae/Belliella	0	0	0	0	0	0	0	0	0.000162993
Bacteria/Bacteroidetes/Bacteroidia/Cytophagales/Cyclobacteriaceae/Belliella/Belliella baltica	0	0	0	0	0	0	0	0	0.00107427
Bacteria/Bacteroidetes/Bacteroidia/Cytophagales/Cyclobacteriaceae/Ekhidna	0	0	0	0	0	0	0	0	0.00526763
Bacteria/Bacteroidetes/Bacteroidia/Cytophagales/Cyclobacteriaceae/Fulvivirga	0	0	0	1.77177e-05	0	0	0	0	0.01238
Bacteria/Bacteroidetes/Bacteroidia/Cytophagales/Cyclobacteriaceae/Fulvivirga/Flexithrix dorotheae	0	0	0	0	0	0	0	0	0.0011854
Bacteria/Bacteroidetes/Bacteroidia/Cytophagales/Cyclobacteriaceae/Fulvivirga/Fulvivirga kasyanovii	0	0	0	0	0	0	0	0	0.000251898
Bacteria/Bacteroidetes/Bacteroidia/Cytophagales/Cyclobacteriaceae/Fulvivirga/Marivirga tractuosa	0	0	0	0	0	0	0	0	1.48175e-05
Bacteria/Bacteroidetes/Bacteroidia/Cytophagales/Cyclobacteriaceae/Imperialibacter	0	0	0	0	0	0	0	0	3.70438e-05
Bacteria/Bacteroidetes/Bacteroidia/Cytophagales/Cyclobacteriaceae/Imperialibacter/Imperialibacter roseus	0	0	0	0	0	0	0	0	0.000400073
Bacteria/Bacteroidetes/Bacteroidia/Cytophagales/Cyclobacteriaceae/Marinoscillum	0	0	0	0	0	0	0	0	6.66789e-05
Bacteria/Bacteroidetes/Bacteroidia/Cytophagales/Cyclobacteriaceae/Marinoscillum/Marinoscillum furvescens	0	0	0	0	0	0	0	0	7.40876e-05
Bacteria/Bacteroidetes/Bacteroidia/Cytophagales/Cyclobacteriaceae/Marinoscillum/Microscilla sp.	0	0	0	0	0	0	0	0	0.000214854
Bacteria/Bacteroidetes/Bacteroidia/Cytophagales/Cyclobacteriaceae/Reichenbachiella	0	0	0	0	0	0	0	0	0.00225967
Bacteria/Bacteroidetes/Bacteroidia/Cytophagales/Cyclobacteriaceae/Reichenbachiella/Reichenbachiella agariperforans	0	0	0	0	0	0	0	0	2.22263e-05
Bacteria/Bacteroidetes/Bacteroidia/Cytophagales/Cyclobacteriaceae/Roseivirga	0	0	0	0.000168318	0	0	0	0	0.00348953
Bacteria/Bacteroidetes/Bacteroidia/Cytophagales/Cyclobacteriaceae/Roseivirga/Roseivirga ehrenbergii	0	0	0	0	0	0	0	0	0.000207445
Bacteria/Bacteroidetes/Bacteroidia/Cytophagales/Cytophagaceae	0	0	0	0	0	0	0	0	1.48175e-05
Bacteria/Bacteroidetes/Bacteroidia/Cytophagales/Cytophagaceae/Cytophaga	0	0	0	0	0	0	0.00386053	0	0
Bacteria/Bacteroidetes/Bacteroidia/Cytophagales/Cytophagaceae/Cytophaga/Cytophaga hutchinsonii	0	0	0	0	0	0	1.0694e-05	0	0
Bacteria/Bacteroidetes/Bacteroidia/Cytophagales/Microscillaceae	2.36581e-05	0.000145791	0	0	0	0	0	0	0.0154399
Bacteria/Bacteroidetes/Bacteroidia/Cytophagales/Microscillaceae/Ohtaekwangia	0	0	0	0	0	0	0	0	0.000214854
Bacteria/Bacteroidetes/Bacteroidia/Cytophagales/Microscillaceae/OLB12	2.36581e-05	0.000255134	0	0	2.74048e-05	0	0	0	0.00261529
Bacteria/Bacteroidetes/Bacteroidia/Cytophagales/Spirosomaceae	0	0	0	3.98647e-05	0	0	0	0	0.0016077
Bacteria/Bacteroidetes/Bacteroidia/Cytophagales/Spirosomaceae/Dyadobacter	0	0	0	0.000221471	0	4.68937e-05	0	0	0.00945358
Bacteria/Bacteroidetes/Bacteroidia/Cytophagales/Spirosomaceae/Dyadobacter/Dyadobacter hamtensis	0	0	0	0	0	0	0	0	8.89052e-05
Bacteria/Bacteroidetes/Bacteroidia/Cytophagales/Spirosomaceae/Dyadobacter/Dyadobacter sp.	0	0	0	5.75824e-05	0	5.21042e-06	0	0	0.00267456
Bacteria/Bacteroidetes/Bacteroidia/Cytophagales/Spirosomaceae/Leadbetterella	0	0	0	0	0	0	0	0	7.40876e-06
Bacteria/Bacteroidetes/Bacteroidia/Cytophagales/Spirosomaceae/Spirosoma	0	0	0	0.000491665	0	0	0.00244892	0	0
Bacteria/Bacteroidetes/Bacteroidia/Cytophagales/Spirosomaceae/Taeseokella	0	0	0	0	2.74048e-05	0	0	0	0.00023708
Bacteria/Bacteroidetes/Bacteroidia/Cytophagales/Spirosomaceae/Taeseokella/Bacteroidetes bacterium PAORIC-11	0	0	0	0	0	0	0	0	0.000155584
Bacteria/Bacteroidetes/Bacteroidia/Flavobacteriales	1.18291e-05	0.000218686	0.00325562	0.0013554	0.000137024	0.00243847	0.000352901	1.99604e-05	0.00573438
Bacteria/Bacteroidetes/Bacteroidia/Flavobacteriales/Crocinitomicaceae	0	0	0	0	0	0.000166733	0	0	0.000474161
Bacteria/Bacteroidetes/Bacteroidia/Flavobacteriales/Crocinitomicaceae/Crocinitomix	0	0	0	0	0	0	0	0	0.00686052
Bacteria/Bacteroidetes/Bacteroidia/Flavobacteriales/Crocinitomicaceae/Crocinitomix/Crocinitomix catalasitica	0	0	0	0	0	0	0	0	2.96351e-05
Bacteria/Bacteroidetes/Bacteroidia/Flavobacteriales/Crocinitomicaceae/Fluviicola	0	0	0	0	0	5.21042e-06	0	0	0.000748285
Bacteria/Bacteroidetes/Bacteroidia/Flavobacteriales/Crocinitomicaceae/Salinirepens	0	0	0	0	0	3.64729e-05	0	0	0
Bacteria/Bacteroidetes/Bacteroidia/Flavobacteriales/Cryomorphaceae	0	0	0	0	0	0.000265731	0	0	0.000348212
Bacteria/Bacteroidetes/Bacteroidia/Flavobacteriales/Cryomorphaceae/Cryomorpha	0	0	0	0	0	0	0	0	0.00128912
Bacteria/Bacteroidetes/Bacteroidia/Flavobacteriales/Flavobacteriaceae	0.000532308	0.0109343	0.00234795	0.0115475	0.000150726	0.016491	0.0248956	5.98812e-05	0.0605592
Bacteria/Bacteroidetes/Bacteroidia/Flavobacteriales/Flavobacteriaceae/Aequorivita	0	0	0	0	0	1.04208e-05	0	0	0
Bacteria/Bacteroidetes/Bacteroidia/Flavobacteriales/Flavobacteriaceae/Arenibacter	0	7.28953e-05	0	0	0	0	0	0	0.00340062
Bacteria/Bacteroidetes/Bacteroidia/Flavobacteriales/Flavobacteriaceae/Capnocytophaga	0	0	0	0	0	0	0	0	0.000170402
Bacteria/Bacteroidetes/Bacteroidia/Flavobacteriales/Flavobacteriaceae/Capnocytophaga/Capnocytophaga gingivalis	0	0	0	0	0	0	0	0	7.40876e-06
Bacteria/Bacteroidetes/Bacteroidia/Flavobacteriales/Flavobacteriaceae/Capnocytophaga/Capnocytophaga ochracea	0	0	0	0	0	1.56312e-05	0	0	0
Bacteria/Bacteroidetes/Bacteroidia/Flavobacteriales/Flavobacteriaceae/Capnocytophaga/Capnocytophaga sputigena	0	0	0	0	0	0	0	0	0.000696424
Bacteria/Bacteroidetes/Bacteroidia/Flavobacteriales/Flavobacteriaceae/Cellulophaga	0	0	0	0	0	3.12625e-05	0	0	0.000740876
Bacteria/Bacteroidetes/Bacteroidia/Flavobacteriales/Flavobacteriaceae/Citreitalea	0	0	0.000397576	0.00637836	0	0	0.00167895	0	0
Bacteria/Bacteroidetes/Bacteroidia/Flavobacteriales/Flavobacteriaceae/Eudoraea	0	0	0	0	0	0	0	0	0.000570475
Bacteria/Bacteroidetes/Bacteroidia/Flavobacteriales/Flavobacteriaceae/Flavobacterium	0.000212923	0	0.000135026	0.000186035	0	0.0342168	0	0.00590828	0.0951359
Bacteria/Bacteroidetes/Bacteroidia/Flavobacteriales/Flavobacteriaceae/Flavobacterium/bacterium enrichment culture clone NCAAH 30A5	0	0	0	0	0	0	0	0	0.000437117
Bacteria/Bacteroidetes/Bacteroidia/Flavobacteriales/Flavobacteriaceae/Flavobacterium/cf. Chryseobacterium sp. UOF CM895	0	0	0	0	0	0	0	0	0.000503796
Bacteria/Bacteroidetes/Bacteroidia/Flavobacteriales/Flavobacteriaceae/Flavobacterium/Flavobacterium aquaticum	0	0	0	0	0	5.21042e-06	0	0	0
Bacteria/Bacteroidetes/Bacteroidia/Flavobacteriales/Flavobacteriaceae/Flavobacterium/Flavobacterium columnare	0	0	0	0	0	0	0	0	5.18613e-05
Bacteria/Bacteroidetes/Bacteroidia/Flavobacteriales/Flavobacteriaceae/Flavobacterium/Flavobacterium cucumis	0	0	0	0	0	0.000958717	0	0	8.89052e-05
Bacteria/Bacteroidetes/Bacteroidia/Flavobacteriales/Flavobacteriaceae/Flavobacterium/Flavobacterium degerlachei	0	0	0	0	0	0	0	0	7.40876e-06
Bacteria/Bacteroidetes/Bacteroidia/Flavobacteriales/Flavobacteriaceae/Flavobacterium/Flavobacterium frigidarium	0	0	0	0	0	0	0	0	7.40876e-06
Bacteria/Bacteroidetes/Bacteroidia/Flavobacteriales/Flavobacteriaceae/Flavobacterium/Flavobacterium frigidimaris	0	0	0	0	0	0	0	0	9.63139e-05
Bacteria/Bacteroidetes/Bacteroidia/Flavobacteriales/Flavobacteriaceae/Flavobacterium/Flavobacterium gelidilacus	3.54872e-05	0	0	0	0	0.00231342	0	0	0.00225226
Bacteria/Bacteroidetes/Bacteroidia/Flavobacteriales/Flavobacteriaceae/Flavobacterium/Flavobacterium hauense	0	0	0	0	0	0	0	0	0.00180774
Bacteria/Bacteroidetes/Bacteroidia/Flavobacteriales/Flavobacteriaceae/Flavobacterium/Flavobacterium hercynium	0	0	1.50029e-05	0	0	0	0	0	0.00017781
Bacteria/Bacteroidetes/Bacteroidia/Flavobacteriales/Flavobacteriaceae/Flavobacterium/Flavobacterium jumunjinense	0	0	0	0	0	2.08417e-05	0	0	1.48175e-05
Bacteria/Bacteroidetes/Bacteroidia/Flavobacteriales/Flavobacteriaceae/Flavobacterium/Flavobacterium psychrophilum	4.73162e-05	0	0	0	0	0.00114629	0	0	0.000903869
Bacteria/Bacteroidetes/Bacteroidia/Flavobacteriales/Flavobacteriaceae/Flavobacterium/Flavobacterium succinicans	0	0	0	0	0	0	0	0	2.22263e-05
Bacteria/Bacteroidetes/Bacteroidia/Flavobacteriales/Flavobacteriaceae/Flavobacterium/Flavobacterium xinjiangense	0	0	0	0	0	0	0	0	0.00390442
Bacteria/Bacteroidetes/Bacteroidia/Flavobacteriales/Flavobacteriaceae/Flavobacterium/microbial mat metagenome	0	0	0	0	0	0	0	0	4.44526e-05
Bacteria/Bacteroidetes/Bacteroidia/Flavobacteriales/Flavobacteriaceae/Galbibacter	0	1.82238e-05	3.75072e-05	0	0	0	0	0	0
Bacteria/Bacteroidetes/Bacteroidia/Flavobacteriales/Flavobacteriaceae/Galbibacter/Galbibacter marinus	0	1.82238e-05	0	0	0	0	0	0	0
Bacteria/Bacteroidetes/Bacteroidia/Flavobacteriales/Flavobacteriaceae/Gangjinia	0	0	0	0	0	5.21042e-06	0	0	0
Bacteria/Bacteroidetes/Bacteroidia/Flavobacteriales/Flavobacteriaceae/Gelidibacter/Gelidibacter algens	4.73162e-05	0.000127567	0	0	0	0	0	0	0
Bacteria/Bacteroidetes/Bacteroidia/Flavobacteriales/Flavobacteriaceae/Gillisia	0	0	0	0	0	0	0	0	0.000385256
Bacteria/Bacteroidetes/Bacteroidia/Flavobacteriales/Flavobacteriaceae/Gillisia/Gillisia sp.	0	0	0	0	0	0	0	0	9.63139e-05
Bacteria/Bacteroidetes/Bacteroidia/Flavobacteriales/Flavobacteriaceae/Gramella	1.18291e-05	0	2.25043e-05	5.75824e-05	0	0	0	0	0
Bacteria/Bacteroidetes/Bacteroidia/Flavobacteriales/Flavobacteriaceae/Hoppeia	0	1.82238e-05	0	0	0	0	0	0	0
Bacteria/Bacteroidetes/Bacteroidia/Flavobacteriales/Flavobacteriaceae/Leeuwenhoekiella	0	0.000109343	8.25158e-05	0	0	4.16833e-05	2.1388e-05	0	0.00017781
Bacteria/Bacteroidetes/Bacteroidia/Flavobacteriales/Flavobacteriaceae/Leeuwenhoekiella/Leeuwenhoekiella marinoflava	0	0.000200462	0.000232544	0	0	5.21042e-05	0	0	0.000111131
Bacteria/Bacteroidetes/Bacteroidia/Flavobacteriales/Flavobacteriaceae/Lutibacter	0.00013012	0.000164014	0.00267051	8.85883e-06	0	0.00115671	0.000609557	0	0
Bacteria/Bacteroidetes/Bacteroidia/Flavobacteriales/Flavobacteriaceae/Lutibacter/Flavobacteriaceae bacterium enrichment culture clone MT-1779	0	0	0	0	0	8.85771e-05	0	0	0
Bacteria/Bacteroidetes/Bacteroidia/Flavobacteriales/Flavobacteriaceae/Lutibacter/Lutibacter holmesii	0	0	0	0	0	2.60521e-05	0	0	0
Bacteria/Bacteroidetes/Bacteroidia/Flavobacteriales/Flavobacteriaceae/Lutibacter/Lutibacter maritimus	0	0	3.00057e-05	0	0	4.16833e-05	0	0	0
Bacteria/Bacteroidetes/Bacteroidia/Flavobacteriales/Flavobacteriaceae/Lutibacter/Lutibacter oricola	0	0	0	0	0	5.21042e-06	0	0	0
Bacteria/Bacteroidetes/Bacteroidia/Flavobacteriales/Flavobacteriaceae/Lutibacter/Lutibacter sp.	0	5.46715e-05	0	0	0	0.00013026	0	0	0
Bacteria/Bacteroidetes/Bacteroidia/Flavobacteriales/Flavobacteriaceae/Maribacter	0	0	0	0	0	0	0	0	0.000451935
Bacteria/Bacteroidetes/Bacteroidia/Flavobacteriales/Flavobacteriaceae/Maribacter/Maribacter thermophilus	0	0	0	0	0	0	0	0	5.92701e-05
Bacteria/Bacteroidetes/Bacteroidia/Flavobacteriales/Flavobacteriaceae/Muricauda	0	0	0	0	0	0	0.00272696	0	0
Bacteria/Bacteroidetes/Bacteroidia/Flavobacteriales/Flavobacteriaceae/Myroides/Myroides odoratimimus CCUG 12700	1.18291e-05	9.11191e-05	0.00021004	6.20118e-05	1.37024e-05	2.60521e-05	0.000342207	3.99208e-05	7.40876e-05
Bacteria/Bacteroidetes/Bacteroidia/Flavobacteriales/Flavobacteriaceae/Planktosalinus	2.36581e-05	0.00100231	0	0	0	0	0	0	0
Bacteria/Bacteroidetes/Bacteroidia/Flavobacteriales/Flavobacteriaceae/Psychroflexus	0	0	1.50029e-05	0	0	0	0.00157201	0	0
Bacteria/Bacteroidetes/Bacteroidia/Flavobacteriales/Flavobacteriaceae/Psychroflexus/Psychroflexus sediminis	0	0	0	0	0	0	0.00440592	0	0
Bacteria/Bacteroidetes/Bacteroidia/Flavobacteriales/Flavobacteriaceae/Salegentibacter	0	0	9.00172e-05	8.41589e-05	0	0	0.00904711	0	0
Bacteria/Bacteroidetes/Bacteroidia/Flavobacteriales/Flavobacteriaceae/Salegentibacter/Salegentibacter sp.	0	3.64477e-05	3.00057e-05	0	0	0	0.00010694	0	0
Bacteria/Bacteroidetes/Bacteroidia/Flavobacteriales/Flavobacteriaceae/Salinimicrobium	0	0	0	1.32882e-05	0	0	0	0	0
Bacteria/Bacteroidetes/Bacteroidia/Flavobacteriales/Flavobacteriaceae/Subsaxibacter	0	0	0	0	0	0	0	0	0.000170402
Bacteria/Bacteroidetes/Bacteroidia/Flavobacteriales/Flavobacteriaceae/Tamlana	0	0	0	0	0	0	0	0	0.000222263
Bacteria/Bacteroidetes/Bacteroidia/Flavobacteriales/Flavobacteriaceae/Vitellibacter	0	0	0	0	0	0	0	0	0.000111131
Bacteria/Bacteroidetes/Bacteroidia/Flavobacteriales/NS7 marine group	0	0	0	0	0	0	0	0	0.000103723
Bacteria/Bacteroidetes/Bacteroidia/Flavobacteriales/NS9 marine group	0	0	0	0	0	5.21042e-06	0	0	0
Bacteria/Bacteroidetes/Bacteroidia/Flavobacteriales/Weeksellaceae	0	0	0	0	4.11072e-05	7.29458e-05	0	0	7.40876e-05
Bacteria/Bacteroidetes/Bacteroidia/Flavobacteriales/Weeksellaceae/Chryseobacterium	0	0	0	0	0	0	0	5.98812e-05	7.40876e-06
Bacteria/Bacteroidetes/Bacteroidia/Flavobacteriales/Weeksellaceae/Chryseobacterium/Chryseobacterium indoltheticum	0	0	0	0	0	0	0	0.00215572	0
Bacteria/Bacteroidetes/Bacteroidia/Sphingobacteriales	0.0159456	0.0161645	0.593093	0.0633672	0.112209	0.0945691	0.0806861	0.0154094	0.105797
Bacteria/Bacteroidetes/Bacteroidia/Sphingobacteriales/ADurb.Bin408	0.0102321	0.00637834	0	0	0	0	0	0	7.40876e-06
Bacteria/Bacteroidetes/Bacteroidia/Sphingobacteriales/CMW-169	0	0	0.00175534	0.00225457	0	0	0.000310125	0	0
Bacteria/Bacteroidetes/Bacteroidia/Sphingobacteriales/env.OPS 17	0	0	0	0	0	0	0	0	0.000985366
Bacteria/Bacteroidetes/Bacteroidia/Sphingobacteriales/GWF2-29-10	0	1.82238e-05	0	0	0	0	0	0	0
Bacteria/Bacteroidetes/Bacteroidia/Sphingobacteriales/KD1-131	1.18291e-05	0	0	0	0.000383667	2.60521e-05	0	0	0
Bacteria/Bacteroidetes/Bacteroidia/Sphingobacteriales/Lentimicrobiaceae	0.001384	0.00176771	2.21073	0.146583	0.0175117	0.0193671	0.242058	0.00980055	0.0260714
Bacteria/Bacteroidetes/Bacteroidia/Sphingobacteriales/Lentimicrobiaceae/Lentimicrobium	4.73162e-05	0.000255134	4.50086e-05	0.000146171	0.000260346	0.00187054	0	0	0.00157066
Bacteria/Bacteroidetes/Bacteroidia/Sphingobacteriales/Lentimicrobiaceae/Lentimicrobium/Lentimicrobium saccharophilum	0	1.82238e-05	0	0	0	0	0	0	0
Bacteria/Bacteroidetes/Bacteroidia/Sphingobacteriales/NS11-12 marine group	0	0	0	0	0	0	0	0	0.000785329
Bacteria/Bacteroidetes/Bacteroidia/Sphingobacteriales/S15A-MN91	0	0	0	0	1.37024e-05	0	0	0	0
Bacteria/Bacteroidetes/Bacteroidia/Sphingobacteriales/s74e-6049	0	0	0	0	0.00100027	0.000797194	0	0	0.000111131
Bacteria/Bacteroidetes/Bacteroidia/Sphingobacteriales/SBYC-2600	0	0	0	0	1.37024e-05	0	0	0	0
Bacteria/Bacteroidetes/Bacteroidia/Sphingobacteriales/Sphingobacteriaceae	0.000484991	0.000710729	7.50143e-06	0	0	0	3.20819e-05	7.98416e-05	0.0011854
Bacteria/Bacteroidetes/Bacteroidia/Sphingobacteriales/Sphingobacteriaceae/Pedobacter	0.000591453	0.000437372	7.50143e-06	0	0	0	0.00016041	0	0.0141507
Bacteria/Bacteroidetes/Bacteroidia/Sphingobacteriales/Sphingobacteriaceae/Pedobacter/Pedobacter arcticus A12	0	0	0	0	0	0	0	0	4.44526e-05
Bacteria/Bacteroidetes/Bacteroidia/Sphingobacteriales/Sphingobacteriaceae/Pedobacter/Pedobacter duraquae	0	0	0	0	0	0	0	0	7.40876e-06
Bacteria/Bacteroidetes/Bacteroidia/Sphingobacteriales/Sphingobacteriaceae/Pedobacter/Pedobacter heparinus	0	0	0	0	0	0	0	0	0.000155584
Bacteria/Bacteroidetes/Bacteroidia/Sphingobacteriales/Sphingobacteriaceae/Pedobacter/Pedobacter lignilitoris	0	0	0	0	0	5.21042e-06	0	0	0
Bacteria/Bacteroidetes/Bacteroidia/Sphingobacteriales/Sphingobacteriaceae/Pedobacter/Pedobacter panaciterrae	0	0	0	0	0	0	0	0	0.000852008
Bacteria/Bacteroidetes/Bacteroidia/Sphingobacteriales/Sphingobacteriaceae/Pedobacter/Pedobacter ruber	5.91453e-05	3.64477e-05	0	0	0	0	0	0	2.96351e-05
Bacteria/Bacteroidetes/Bacteroidia/Sphingobacteriales/Sphingobacteriaceae/Pedobacter/Sphingomonas sp.	0.000165607	0.000164014	0	0	0	0	0	0	0
Bacteria/Bacteroidetes/Bacteroidia/Sphingobacteriales/Sphingobacteriaceae/Sphingobacterium	0	0	0	0	0	0	0	0.000658693	0.00128912
Bacteria/Bacteroidetes/Bacteroidia/Sphingobacteriales/Sphingobacteriaceae/Sphingobacterium/Sphingobacterium faecium	0	0	0	0	0	0	0	0	0.00017781
Bacteria/Bacteroidetes/Bacteroidia/Sphingobacteriales/Z4MB62	0	0	0	0	0	5.21042e-06	0	0	2.22263e-05
Bacteria/Bacteroidetes/Ignavibacteria	0.00635221	0.00519379	0.0269752	0.0541009	0.0074404	0.0152717	0.0714144	0.0214175	0.00166697
Bacteria/Bacteroidetes/Ignavibacteria/Ignavibacteriales	0.0974123	0.126911	0.348509	0.103657	0.270705	0.812189	0.250175	0.253337	0.100411
Bacteria/Bacteroidetes/Ignavibacteria/Ignavibacteriales/BSV40	0	0	0	0	0	5.21042e-06	0	0	0
Bacteria/Bacteroidetes/Ignavibacteria/Ignavibacteriales/Ignavibacteriaceae/Ignavibacterium	3.54872e-05	0	0	0	2.74048e-05	7.29458e-05	0	0	0
Bacteria/Bacteroidetes/Ignavibacteria/Ignavibacteriales/Ignavibacteriaceae/Ignavibacterium/bacterium YC-ZSS-LKJ31	0	0	0	0	0	5.21042e-06	0	0	0
Bacteria/Bacteroidetes/Ignavibacteria/Ignavibacteriales/LD-RB-34	0	0	0	0	0	5.21042e-06	0	0	0
Bacteria/Bacteroidetes/Ignavibacteria/Ignavibacteriales/Melioribacteraceae	0.0072867	0.0118273	0.00807905	0.00214827	0.0182379	0.0600136	0.0118382	0.042356	0.0123949
Bacteria/Bacteroidetes/Ignavibacteria/Ignavibacteriales/Melioribacteraceae/IheB3-7	0.0139346	0.0142875	0.0314985	0.00932392	0.236133	0.804045	0.0146294	0.0724363	0.100833
Bacteria/Bacteroidetes/Ignavibacteria/Ignavibacteriales/Melioribacteraceae/Melioribacter	4.73162e-05	9.11191e-05	3.00057e-05	0	0	2.60521e-05	0	0	0
Bacteria/Bacteroidetes/Ignavibacteria/Ignavibacteriales/Melioribacteraceae/Melioribacter/Melioribacter roseus P3M-2	0	0	7.50143e-06	0	0	0	0	0	0
Bacteria/Bacteroidetes/Ignavibacteria/Ignavibacteriales/Melioribacteraceae/ST-3K26	0	5.46715e-05	0	0	0	0	0	0	0
Bacteria/Bacteroidetes/Ignavibacteria/Ignavibacteriales/PHOS-HE36	0.000662427	0.00123922	0	0	0.00335709	0.00239679	0	0	4.44526e-05
Bacteria/Bacteroidetes/Ignavibacteria/Ignavibacteriales/SM1H02	0.0023185	0.00116633	0.3132	0.55889	0.000274048	0.00024489	1.14381	0.407591	7.40876e-06
Bacteria/Bacteroidetes/Ignavibacteria/Ignavibacteriales/SR-FBR-L83	0.00327665	0.00670637	0.000292556	0.0006024	0.00180872	0.00203206	0	0	0.00265975
Bacteria/Bacteroidetes/Ignavibacteria/Kryptoniales	0.000141949	0.000364477	0.000270052	0.00038093	0	0	0.000898294	0	0
Bacteria/Bacteroidetes/Ignavibacteria/Kryptoniales/BSV26	0.000106462	0.000419148	0.00219792	0.00229001	0	0.000166733	0.0105763	0	0
Bacteria/Bacteroidetes/Ignavibacteria/Kryptoniales/MSB-3C8	0.0129528	0.0527033	0.000682631	0.000163888	0	5.21042e-06	0	0	0
Bacteria/Bacteroidetes/Ignavibacteria/OPB56	0.000662427	0.000455596	0.00273052	0.00216155	0.00364484	0.00677875	0.00139022	0	0.00268197
Bacteria/Bacteroidetes/Ignavibacteria/SJA-28	0.00644684	0.00615965	0	0	0.00127432	0.0014016	0	0	0.000170402
Bacteria/Bacteroidetes/Rhodothermia	0	0	9.00172e-05	0	0	0	0	0	0
Bacteria/Bacteroidetes/Rhodothermia/Balneolales/Balneolaceae/Gracilimonas	0	0	0	0	0	0	5.34699e-05	0	0
Bacteria/Bacteroidetes/Rhodothermia/Rhodothermales/Rhodothermaceae	0	0	0	0.000469518	0	0	0	0	0
Bacteria/BHI80-139	3.54872e-05	0	1.50029e-05	2.21471e-05	1.37024e-05	0	0	0	0
Bacteria/BRC1	0.000839863	0.000601386	9.00172e-05	0.000163888	0.000712525	0.00121403	1.0694e-05	3.99208e-05	0.000711241
Bacteria/Caldiserica/Caldisericia/Caldisericales	0	0	0	0	0.000150726	0.000406412	0	0	0.000207445
Bacteria/Caldiserica/Caldisericia/Caldisericales/WCHB1-02	1.18291e-05	0	0	0	0.0102631	0.00864929	0	0	0.0287905
Bacteria/Calditrichaeota/Calditrichia/Calditrichales/Calditrichaceae	0.000295727	0.000273357	0	0	0.00305563	0.00665891	0	0	0.00136321
Bacteria/Calditrichaeota/Calditrichia/Calditrichales/Calditrichaceae/Caldithrix	1.18291e-05	0	0	0	0.00249384	0.00327214	0	0	0
Bacteria/Calditrichaeota/Calditrichia/Calditrichales/Calditrichaceae/JdFR-76	0	0	0	0	0	5.73146e-05	0	0	0
Bacteria/Calditrichaeota/Calditrichia/Calditrichales/Calditrichaceae/SM23-31	7.09744e-05	0.000109343	0	0	0.000246643	4.16833e-05	0	0	0.000192628
Bacteria/Calditrichaeota/Calditrichia/Calditrichales/Calditrichaceae/SM23-31/Cloacimonetes bacterium JGI 0000039-G13	0.00013012	0.000328029	0	0	0	0	0	0	0
Bacteria/Chlamydiae	1.18291e-05	0	0	0	0.00434366	0.00113587	0	0	0.00119281
Bacteria/Chlamydiae/Chlamydiae/Chlamydiales	0.0211504	0.0170393	0.000172533	0.00068213	0.0169499	0.00476753	0.00173242	0.000199604	0.0339544
Bacteria/Chlamydiae/Chlamydiae/Chlamydiales/Chlamydiaceae	1.18291e-05	0.000127567	0	4.42941e-06	1.37024e-05	2.08417e-05	0	0	8.89052e-05
Bacteria/Chlamydiae/Chlamydiae/Chlamydiales/Chlamydiaceae/Chlamydia	1.18291e-05	0	0	0	1.37024e-05	0	0	0	0
Bacteria/Chlamydiae/Chlamydiae/Chlamydiales/cvE6	0.000449504	0.000291581	0	1.77177e-05	6.8512e-05	0	0.000438453	0	0
Bacteria/Chlamydiae/Chlamydiae/Chlamydiales/Parachlamydiaceae	0.000449504	0.000601386	0.000120023	0.000155029	0.000424774	3.64729e-05	0.00188214	0.000459089	0.00521577
Bacteria/Chlamydiae/Chlamydiae/Chlamydiales/Parachlamydiaceae/Candidatus Metachlamydia/Candidatus Metachlamydia lacustris	0	0	0	0	0	1.04208e-05	0	0	0
Bacteria/Chlamydiae/Chlamydiae/Chlamydiales/Parachlamydiaceae/Candidatus Protochlamydia	0	0	0	8.85883e-06	0	0	0	0	0.00121504
Bacteria/Chlamydiae/Chlamydiae/Chlamydiales/Parachlamydiaceae/Candidatus Rubidus/Candidatus Rubidus massiliensis	0	0	0	0	0	0	0.00494062	0	0
Bacteria/Chlamydiae/Chlamydiae/Chlamydiales/Parachlamydiaceae/Neochlamydia	0	3.64477e-05	0	0	0	0	0.0165971	0.00251501	9.63139e-05
Bacteria/Chlamydiae/Chlamydiae/Chlamydiales/Parachlamydiaceae/Neochlamydia/metagenome	0	0	0	0	0	0	0	0.0188626	8.89052e-05
Bacteria/Chlamydiae/Chlamydiae/Chlamydiales/Parachlamydiaceae/Neochlamydia/Neochlamydia hartmannellae	0	0	0	0	0	0	0.000299431	0	0
Bacteria/Chlamydiae/Chlamydiae/Chlamydiales/Parachlamydiaceae/Neochlamydia/Neochlamydia sp.	0	0	0	0	0	0	0.000245961	0	0
Bacteria/Chlamydiae/Chlamydiae/Chlamydiales/Parachlamydiaceae/Parachlamydia	0	0	0	0	0	0	0	0	7.40876e-06
Bacteria/Chlamydiae/Chlamydiae/Chlamydiales/Parachlamydiaceae/Parachlamydia/Parachlamydia acanthamoebae UV-7	0	0	0	0	0	0	0	0	7.40876e-06
Bacteria/Chlamydiae/Chlamydiae/Chlamydiales/Simkaniaceae	0.00753511	0.00632367	7.50143e-06	8.85883e-05	0.00461771	0.000385571	0	0	0.00725318
Bacteria/Chlamydiae/Chlamydiae/Chlamydiales/Simkaniaceae/Candidatus Rhabdochlamydia	9.46325e-05	1.82238e-05	0	0	0	0	0	0	0
Bacteria/Chlamydiae/Chlamydiae/Chlamydiales/Simkaniaceae/Ga0074140	1.18291e-05	0	0	0	0	0	0	0	0
Bacteria/Chlamydiae/Chlamydiae/Chlamydiales/Simkaniaceae/Ga0074140/Chlamydiae bacterium RIFCSPLOWO2_12_FULL_49_12	9.46325e-05	0	0	0	0.000123322	0	0	0	0
Bacteria/Chlamydiae/LD1-PA32	7.09744e-05	0	0	0	0.000712525	0.000109419	0	0	0.000103723
Bacteria/Chloroflexi	0.0757888	0.0731322	0.0105845	0.0204285	0.0211428	0.0223006	0.0268205	0.00269465	0.0338803
Bacteria/Chloroflexi/Anaerolineae	0.0205471	0.01775	0.0047259	0.0108343	0.0105234	0.0136669	0.0234733	0.000199604	0.0100981
Bacteria/Chloroflexi/Anaerolineae/ADurb.Bin180	0.00416383	0.00211396	0.00010502	2.65765e-05	0.000260346	0.000515831	0	0	0.00674938
Bacteria/Chloroflexi/Anaerolineae/Anaerolineales/Anaerolineaceae	0.191359	0.624768	0.103572	0.187918	0.35581	0.29579	0.358238	0.00868277	0.100129
Bacteria/Chloroflexi/Anaerolineae/Anaerolineales/Anaerolineaceae/ADurb.Bin120	0.000946325	0.00023691	0.0591788	0.0624503	0.0017128	0.00172465	0.10032	0.00776459	0
Bacteria/Chloroflexi/Anaerolineae/Anaerolineales/Anaerolineaceae/ADurb.Bin120/Chloroflexi bacterium ADurb.Bin120	0	0	0	1.77177e-05	0	0	0	0	0
Bacteria/Chloroflexi/Anaerolineae/Anaerolineales/Anaerolineaceae/ADurb.Bin120/terrestrial metagenome	0	0	0.000660126	0.000628977	0	5.21042e-06	0.00415996	0	0
Bacteria/Chloroflexi/Anaerolineae/Anaerolineales/Anaerolineaceae/Anaerolinea	0	0	0	0	0.000123322	0.000224048	0	0	0
Bacteria/Chloroflexi/Anaerolineae/Anaerolineales/Anaerolineaceae/Anaerolinea/Chloroflexi bacterium enrichment culture clone AP-FeEnrich7	0	0	0	0	0	2.08417e-05	0	0	0
Bacteria/Chloroflexi/Anaerolineae/Anaerolineales/Anaerolineaceae/Anaerolineaceae UCG-001	0	3.64477e-05	0	0	0.000520691	0.000135471	0	0	0
Bacteria/Chloroflexi/Anaerolineae/Anaerolineales/Anaerolineaceae/Bellilinea	1.18291e-05	0.000109343	0	3.98647e-05	0	0	0	0	0
Bacteria/Chloroflexi/Anaerolineae/Anaerolineales/Anaerolineaceae/Bellilinea/Chloroflexi bacterium enrichment culture clone VNC3B043	0	0	0	1.32882e-05	0	0	0	0	0
Bacteria/Chloroflexi/Anaerolineae/Anaerolineales/Anaerolineaceae/GWD2-49-16	0.00403371	0.00302516	0.00636122	0.0117202	0.001151	0.000937875	0.0154528	0.000159683	8.89052e-05
Bacteria/Chloroflexi/Anaerolineae/Anaerolineales/Anaerolineaceae/GWD2-49-16/Chloroflexi bacterium GWD2_49_16	0.000851692	0.00085652	0	0	0.000369965	0.000140681	0	0	0
Bacteria/Chloroflexi/Anaerolineae/Anaerolineales/Anaerolineaceae/Leptolinea	0.00196362	0.00222331	0.010337	0.0179347	0.256372	0.302381	0.0112928	0	0.108457
Bacteria/Chloroflexi/Anaerolineae/Anaerolineales/Anaerolineaceae/Leptolinea/bacterium K-5b9	0	0	0	0	0	4.68937e-05	0	0	0
Bacteria/Chloroflexi/Anaerolineae/Anaerolineales/Anaerolineaceae/Leptolinea/Leptolinea tardivitalis	0	1.82238e-05	0	0	0	0	0	0	0
Bacteria/Chloroflexi/Anaerolineae/Anaerolineales/Anaerolineaceae/Leptolinea/metagenome	0	0	0	0	0	2.08417e-05	0	0	0
Bacteria/Chloroflexi/Anaerolineae/Anaerolineales/Anaerolineaceae/Levilinea	3.54872e-05	7.28953e-05	0	0	0.000534393	0.00257395	0	0	0
Bacteria/Chloroflexi/Anaerolineae/Anaerolineales/Anaerolineaceae/Longilinea	0	1.82238e-05	0	0	0	5.21042e-06	0	0	0
Bacteria/Chloroflexi/Anaerolineae/Anaerolineales/Anaerolineaceae/Ornatilinea	4.73162e-05	1.82238e-05	0.000247547	0.000132882	0.00101398	0.00131302	1.0694e-05	0	5.92701e-05
Bacteria/Chloroflexi/Anaerolineae/Anaerolineales/Anaerolineaceae/Ornatilinea/Ornatilinea apprima	0.000165607	7.28953e-05	0.000712636	0.000916889	1.37024e-05	0	0	0	0
Bacteria/Chloroflexi/Anaerolineae/Anaerolineales/Anaerolineaceae/Pelolinea	0.00149046	0.00242377	0.000600115	0.000659983	0.0208413	0.0134064	0.000802048	0	0.00425263
Bacteria/Chloroflexi/Anaerolineae/Anaerolineales/Anaerolineaceae/Pelolinea/Anaerolinea thermophila	0	1.82238e-05	0	0	0.000548096	0.000260521	0	0	2.96351e-05
Bacteria/Chloroflexi/Anaerolineae/Anaerolineales/Anaerolineaceae/Pelolinea/Pelolinea submarina	1.18291e-05	0	0	0	2.74048e-05	0.000104208	0	0	7.40876e-06
Bacteria/Chloroflexi/Anaerolineae/Anaerolineales/Anaerolineaceae/RBG-16-58-14	1.18291e-05	0	0	0	0	0	0	0	0
Bacteria/Chloroflexi/Anaerolineae/Anaerolineales/Anaerolineaceae/UTCFX1	0.0021174	0.00834651	0.000202539	0.000761859	0.00028775	0.00036994	3.20819e-05	0	0.000288942
Bacteria/Chloroflexi/Anaerolineae/Ardenticatenales	0.000141949	0.000255134	0	0	0	0	0	0	0
Bacteria/Chloroflexi/Anaerolineae/Caldilineales/Caldilineaceae	0.00189265	0.00523024	0.000390075	8.85883e-06	0	0	0	0	0.00443044
Bacteria/Chloroflexi/Anaerolineae/KZNMV-5-B42	0.00105279	0.000127567	0	0	0	0	0	0	0
Bacteria/Chloroflexi/Anaerolineae/MSB-5B2	0.000260239	3.64477e-05	0	0	0	0.000114629	0	0	1.48175e-05
Bacteria/Chloroflexi/Anaerolineae/MSB-5E12	0.00050865	0.000291581	0	0	0	3.12625e-05	0	0	0
Bacteria/Chloroflexi/Anaerolineae/RBG-13-54-9	0.00376164	0.00271535	2.25043e-05	0.000562536	0.000575501	0.000844087	0	0	0
Bacteria/Chloroflexi/Anaerolineae/SBR1031	0.00154961	0.00247844	0.000127524	9.30177e-05	0.000397369	0.000656512	0	0	0.00553435
Bacteria/Chloroflexi/Anaerolineae/SBR1031/A4b	0.000828034	0.00165837	0	0	0	0	0	0	0
Bacteria/Chloroflexi/Anaerolineae/SJA-15	0.000283897	0.000109343	0	0	0.000328857	0.000317835	0	0	0.00065938
Bacteria/Chloroflexi/Anaerolineae/Thermoflexales/Thermoflexaceae/Thermoflexus	0.000532308	0.000911191	0.000660126	0.00124909	5.48096e-05	0.000422044	0.00557156	0	6.66789e-05
Bacteria/Chloroflexi/Anaerolineae/Thermoflexales/Thermoflexaceae/Thermoflexus/Anaerolineales bacterium JdFR-64	0	0	0	0	0	2.60521e-05	0	0	0
Bacteria/Chloroflexi/Chloroflexia/Thermomicrobiales	0	0	0	0	0	0	0	0	7.40876e-06
Bacteria/Chloroflexi/Chloroflexia/Thermomicrobiales/JG30-KF-CM45	0	0	0	0	0	0	0	0	0.000214854
Bacteria/Chloroflexi/Dehalococcoidia	0.643016	0.654855	0.078645	0.190567	0.246109	0.24205	0.0969516	0.0411184	0.431146
Bacteria/Chloroflexi/Dehalococcoidia/1226B1H1-22-FL	0.00180985	0.00256956	0.000300057	7.08706e-05	0.00063031	0.000599198	0	0	0.00147434
Bacteria/Chloroflexi/Dehalococcoidia/185B01	1.18291e-05	3.64477e-05	0	5.75824e-05	1.37024e-05	1.04208e-05	0	0	0
Bacteria/Chloroflexi/Dehalococcoidia/3051bac4-16	0.000603282	0.00107521	0	1.32882e-05	0.000465881	0.000343887	0	0	0.00509723
Bacteria/Chloroflexi/Dehalococcoidia/661239	0.00813839	0.0125562	9.75187e-05	2.65765e-05	0.00326117	0.00223006	0	0	0.00241526
Bacteria/Chloroflexi/Dehalococcoidia/Dehalococcoidales	0.00164424	0.0019864	7.50143e-06	7.97294e-05	6.8512e-05	5.21042e-05	0	0	4.44526e-05
Bacteria/Chloroflexi/Dehalococcoidia/Dehalococcoidales/Dehalococcoidaceae	2.36581e-05	0	3.75072e-05	0	1.37024e-05	0	0	0	0
Bacteria/Chloroflexi/Dehalococcoidia/Dehalococcoidales/Dehalococcoidaceae/Dehalococcoides	0	0	0	0	1.37024e-05	0	0	0	0
Bacteria/Chloroflexi/Dehalococcoidia/Dehalococcoidales/Dehalococcoidaceae/Dehalogenimonas	0.000425846	0.000528491	0	0	8.22144e-05	0	0	0	0
Bacteria/Chloroflexi/Dehalococcoidia/Dehalococcoidales/Dehalococcoidaceae/Dehalogenimonas/Dehalogenimonas lykanthroporepellens BL-DC-9	8.28034e-05	0.000674282	0	0	0	0	0	0	0
Bacteria/Chloroflexi/Dehalococcoidia/Dehalococcoidales/Dehalococcoidales Incertae Sedis/Dehalobium	7.09744e-05	0.000145791	0	0	1.37024e-05	5.21042e-06	0	0	0
Bacteria/Chloroflexi/Dehalococcoidia/DscP2	0.00807925	0.0074171	0.0015828	0.00971813	0.00364484	0.00291783	0.00343277	0	0.0108242
Bacteria/Chloroflexi/Dehalococcoidia/ER-E4-17	0.000839863	0.00109343	8.25158e-05	0.000265765	0.000397369	0.00037515	0	0.000538931	0.00221522
Bacteria/Chloroflexi/Dehalococcoidia/FS117-23B-02	0.000899009	0.0003827	0.000112522	0.000137312	0.000369965	0.0002501	0	0	0.000955731
Bacteria/Chloroflexi/Dehalococcoidia/FW22	0.00414017	0.0069615	0.00504847	0.0140855	0.00164429	0.00158397	0.00595655	0	0.00116318
Bacteria/Chloroflexi/Dehalococcoidia/GIF3	0.0250539	0.0276455	0.00135026	0.00271966	0.00819403	0.00710701	2.1388e-05	5.98812e-05	0.00966844
Bacteria/Chloroflexi/Dehalococcoidia/GIF9	0.0409404	0.0144515	0.00141777	0.00184707	0.00150726	0.00123487	0	0	0.0012669
Bacteria/Chloroflexi/Dehalococcoidia/GIF9/AB-539-J10	0.00476711	0.00293404	1.50029e-05	4.42941e-05	0.000986572	0.000317835	0	0	1.48175e-05
Bacteria/Chloroflexi/Dehalococcoidia/GIF9/AB-539-J10/SCGC-AB-539-J10	0.00037853	1.82238e-05	5.251e-05	0.000633406	0.000561798	0.000208417	0	0	0.00128912
Bacteria/Chloroflexi/Dehalococcoidia/H3.93	0.000283897	0.000164014	2.25043e-05	0.000389788	0.000164429	0.000265731	0.00516519	0	6.66789e-05
Bacteria/Chloroflexi/Dehalococcoidia/JdFR-54	0.000177436	0.000255134	4.50086e-05	0.000203753	2.74048e-05	0.000291783	0	0	0
Bacteria/Chloroflexi/Dehalococcoidia/MB-C2-126	0.000343043	0.00085652	2.25043e-05	0.000203753	0.000438477	0.000328256	0	0	2.22263e-05
Bacteria/Chloroflexi/Dehalococcoidia/MSBL5	0.00354872	0.0027518	0.00139527	7.97294e-05	0.000274048	0.000468937	0	0	0.000392664
Bacteria/Chloroflexi/Dehalococcoidia/Napoli-4B-65	0.000484991	0.000564939	0.000202539	0.0006024	0.000301453	0.00101603	3.20819e-05	0	0.00023708
Bacteria/Chloroflexi/Dehalococcoidia/RBG-13-46-9	0.00412834	0.00714374	0	0	0.000315155	0.000109419	0	0	0.00420077
Bacteria/Chloroflexi/Dehalococcoidia/S085	4.73162e-05	0	0	1.32882e-05	0.000150726	0.000109419	0	0	0
Bacteria/Chloroflexi/Dehalococcoidia/SAR202 clade	0.00162058	0.00102053	0.000135026	5.75824e-05	0.000274048	0.00137034	0	0	7.40876e-05
Bacteria/Chloroflexi/Dehalococcoidia/Sh765B-AG-111	0.00165607	0.00196817	0.00425331	0.00765846	0.0051521	0.00412144	0.0207463	0.000558891	0.0117948
Bacteria/Chloroflexi/Dehalococcoidia/Sh765B-TzT-20	0.000319385	0.000637834	0	0	0.000150726	0.00024489	0	0	0.00268938
Bacteria/Chloroflexi/Dehalococcoidia/SPG12-343-353-B75	0.00131303	0.0019135	2.25043e-05	0.000168318	0.00164429	0.00146413	0	0	0.00115577
Bacteria/Chloroflexi/Dehalococcoidia/SPG12-461-471-B8	0.000319385	0.000328029	0	0	8.22144e-05	0.000151102	0	0	0
Bacteria/Chloroflexi/Dehalococcoidia/t0.6.f	0.000165607	0.000127567	0	2.21471e-05	0.000109619	0.000323046	0	0	4.44526e-05
Bacteria/Chloroflexi/Dehalococcoidia/vadinBA26	0.00959337	0.00415503	9.00172e-05	0.000137312	0.000520691	0.000541883	0	0	3.70438e-05
Bacteria/Chloroflexi/JG30-KF-CM66	0.00165607	0.00178594	9.00172e-05	0	0	2.08417e-05	0	0	0
Bacteria/Chloroflexi/KD4-96	0.00418749	0.00120277	0	0	1.37024e-05	2.08417e-05	0	0	0
Bacteria/Chloroflexi/OLB14	0	0.000127567	0	0	0	0	0	0	0
Bacteria/Chloroflexi/SHA-26	4.73162e-05	7.28953e-05	0	0	0	0	0	0	0
Bacteria/Chloroflexi/TK10	2.36581e-05	0	0	3.10059e-05	0	0	0	0	0
Bacteria/CK-2C2-2	2.36581e-05	0	0	0	0.000301453	7.81562e-05	0	0	0
Bacteria/Cloacimonetes/Cloacimonadia	0	0	0	0	1.37024e-05	1.56312e-05	0	0	5.92701e-05
Bacteria/Cloacimonetes/Cloacimonadia/Cloacimonadales	0	0	0	0	0.000452179	0.000307415	0	0	0.00011854
Bacteria/Cloacimonetes/Cloacimonadia/Cloacimonadales/MSBL8	0	0	0	0	0.000767334	0.000239679	0	0	8.14964e-05
Bacteria/Cloacimonetes/Cloacimonadia/Cloacimonadales/NK-L14	0	0	0	0	1.37024e-05	0	0	0	0
Bacteria/Cloacimonetes/Cloacimonadia/Cloacimonadales/W27	0	0	7.50143e-05	8.85883e-06	0.000274048	0.000760721	0	0	0.000377847
Bacteria/Cloacimonetes/Cloacimonadia/MSBL2	0	0	0	0	0.000575501	6.2525e-05	0	0	0
Bacteria/Cyanobacteria	0.0080201	0.00162192	3.00057e-05	3.98647e-05	0	1.56312e-05	0	0	0
Bacteria/Cyanobacteria/Melainabacteria	0.00658879	0.000710729	3.00057e-05	0	2.74048e-05	0	0	0	0
Bacteria/Cyanobacteria/Melainabacteria/Obscuribacterales	0.185515	0.032001	0.000247547	0	0	9.89979e-05	1.0694e-05	0	0
Bacteria/Cyanobacteria/Oxyphotobacteria	0.000141949	0.000109343	0	0.000345494	0	0.000187575	0.00016041	3.99208e-05	0.000377847
Bacteria/Cyanobacteria/Oxyphotobacteria/Chloroplast	0	0	0.000450086	0.000349924	0	2.08417e-05	0.00340069	0.0142118	0.00141507
Bacteria/Cyanobacteria/Oxyphotobacteria/Nostocales	0	0	7.50143e-06	0	0	0	0	3.99208e-05	3.70438e-05
Bacteria/Cyanobacteria/Oxyphotobacteria/Phormidesmiales	0	0	0	0	0	0	5.34699e-05	0	7.40876e-06
Bacteria/Cyanobacteria/Oxyphotobacteria/Phormidesmiales/Nodosilineaceae	0	0	0	0	0	0	0	0	7.40876e-06
Bacteria/Cyanobacteria/Oxyphotobacteria/Phormidesmiales/Phormidesmiaceae	0	0	0	0	0	0	3.20819e-05	0	0
Bacteria/Cyanobacteria/Oxyphotobacteria/Phormidesmiales/Phormidesmiaceae/Phormidium MBIC10003	0	0	0	0	0	0	2.1388e-05	0	0
Bacteria/Cyanobacteria/Sericytochromatia	0	0	0	0	0	0	0.00229921	0	0
Bacteria/Dadabacteria/Dadabacteriia/Dadabacteriales	3.54872e-05	0.000200462	0	0	0	0	0	0	0
Bacteria/Dependentiae/Babeliae/Babeliales	1.03495	0.777866	0.0188361	0.0156668	3.33874	0.442104	0.011496	0.0496016	0.211402
Bacteria/Dependentiae/Babeliae/Babeliales/Babeliaceae	0.0283661	0.0279189	0	0.000212612	0.0107838	0.00263647	2.1388e-05	0	0.00968325
Bacteria/Dependentiae/Babeliae/Babeliales/Babeliaceae/Candidatus Babela/Candidatus Babela massiliensis	0	0	0	0	0	0	1.0694e-05	0	0
Bacteria/Dependentiae/Babeliae/Babeliales/UBA12409	0.00674256	0.00636012	0.000180034	1.32882e-05	0.00182242	0.00012505	0	0	0.00323022
Bacteria/Dependentiae/Babeliae/Babeliales/UBA12411	0.420062	0.361834	0.000412579	0.000172747	1.57736	0.344778	0	0.0159484	0.0648711
Bacteria/Dependentiae/Babeliae/Babeliales/Vermiphilaceae	0.00327665	0.00164014	0.002603	0.00122695	0.709702	0.00992063	7.48578e-05	0	0.0166253
Bacteria/Desantisbacteria	0.00151412	0.00111165	0.000217542	0.00155472	0.00927652	0.00146934	2.1388e-05	0	0.00843858
Bacteria/Edwardsbacteria	0.00217655	0.00240555	0.229559	0.089607	0.0182105	0.00661202	1.20321	0	0.0126319
Bacteria/Elusimicrobia	0.0164187	0.0129025	0.010412	0.0249642	0.00785147	0.0048509	0.0152068	0.000259485	0.00692719
Bacteria/Elusimicrobia/4-29	7.09744e-05	0.000109343	0.000510098	0.000146171	0	0	0	0	0
Bacteria/Elusimicrobia/Elusimicrobia	0.00372615	0.00453773	0.00501846	0.0100105	0.00127432	0.0013026	0.017367	0	0.00102241
Bacteria/Elusimicrobia/Elusimicrobia/FCPU453	0	1.82238e-05	0	0	0	1.04208e-05	0	0	0
Bacteria/Elusimicrobia/Elusimicrobia/Lineage IV	0.0718497	0.0607218	0.0767697	0.15188	0.0272267	0.0151154	0.112982	0	0.00757176
Bacteria/Elusimicrobia/Elusimicrobia/MD2894-B20	0.000319385	0.000601386	0	0	0	5.21042e-06	0	0	0
Bacteria/Elusimicrobia/Elusimicrobia/MVP-88	0	0	0	0	0.000205536	4.16833e-05	0	0	0
Bacteria/Elusimicrobia/Endomicrobia/Endomicrobiales/Endomicrobiaceae/Candidatus Endomicrobium	0.00279166	0.00184061	0	0	0.00254865	0.000734669	0	0	0.0153806
Bacteria/Elusimicrobia/Endomicrobia/Endomicrobiales/Endomicrobiaceae/Candidatus Endomicrobium/Elusimicrobia bacterium RIFOXYB12_FULL_50_12	0	5.46715e-05	0	0	0	0	0	0	0
Bacteria/Elusimicrobia/Lineage IIa	0	0	0	8.85883e-06	0	0	0	0	0
Bacteria/Elusimicrobia/Lineage IIb	0.000118291	0.000109343	0	0	0	0	0	0	0
Bacteria/Elusimicrobia/Lineage IIc	0.0677805	0.0706902	0.00640623	0.0147898	0.00861881	0.00632545	0.0042669	5.98812e-05	0.0196703
Bacteria/Elusimicrobia/Rs-M47	0.0103149	0.0113534	0.000772648	0.00148385	0.00302823	0.000552304	0	0	0.000407482
Bacteria/Epsilonbacteraeota	0.000615111	0	7.50143e-06	0	0	0.000651302	0	0	0.000325986
Bacteria/Epsilonbacteraeota/Campylobacteria	0.000839863	1.82238e-05	7.50143e-06	0	1.37024e-05	0.00251663	0	0	0.00181515
Bacteria/Epsilonbacteraeota/Campylobacteria/Campylobacterales	0.38034	0.0141781	0.010247	0.0005271	0.00483695	0.880341	0.00103732	0.000618772	1.03367
Bacteria/Epsilonbacteraeota/Campylobacteria/Campylobacterales/Arcobacteraceae/Arcobacter	0.00141949	5.46715e-05	0	0.003012	0.0423678	0.513127	0.000267349	0.173017	6.52171
Bacteria/Epsilonbacteraeota/Campylobacteria/Campylobacterales/Arcobacteraceae/Arcobacter/Arcobacter butzleri	0	0	0	3.54353e-05	0.000712525	0.00565851	1.0694e-05	0.000538931	0.082541
Bacteria/Epsilonbacteraeota/Campylobacteria/Campylobacterales/Arcobacteraceae/Arcobacter/Arcobacter cryaerophilus	0	0	0	0	9.59168e-05	0.00110461	0	0	0.00411186
Bacteria/Epsilonbacteraeota/Campylobacteria/Campylobacterales/Arcobacteraceae/Arcobacter/Arcobacter pacificus	0	0	0	0	0	0	0	0	1.48175e-05
Bacteria/Epsilonbacteraeota/Campylobacteria/Campylobacterales/Arcobacteraceae/Arcobacter/Arcobacter sp.	0.00013012	0	0	3.98647e-05	0.00276788	0.0267242	0	0.00239525	0.353228
Bacteria/Epsilonbacteraeota/Campylobacteria/Campylobacterales/Arcobacteraceae/Arcobacter/Arcobacter venerupis	0	0	0	0	0	2.60521e-05	0	0	7.40876e-05
Bacteria/Epsilonbacteraeota/Campylobacteria/Campylobacterales/Arcobacteraceae/Arcobacter/bacterium A2(2011b)	0	0	0	0	0	1.04208e-05	0	0	3.70438e-05
Bacteria/Epsilonbacteraeota/Campylobacteria/Campylobacterales/Arcobacteraceae/Arcobacter/metagenome	0.000319385	0	0	0.000628977	0.00206906	0.106579	4.27759e-05	0.102197	1.31892
Bacteria/Epsilonbacteraeota/Campylobacteria/Campylobacterales/Helicobacteraceae/Helicobacter	1.18291e-05	1.82238e-05	0	0	1.37024e-05	0	0	1.99604e-05	7.40876e-06
Bacteria/Epsilonbacteraeota/Campylobacteria/Campylobacterales/Sulfurospirillaceae/Sulfurospirillum	7.09744e-05	0	0	0	0	0	0	0	0
Bacteria/Epsilonbacteraeota/Campylobacteria/Campylobacterales/Sulfurovaceae	0	0	0	0	1.37024e-05	0.000536673	0	0	0.00345989
Bacteria/Epsilonbacteraeota/Campylobacteria/Campylobacterales/Sulfurovaceae/Sulfurovum	2.36581e-05	0	0	8.85883e-06	0.000219238	0.00626292	1.0694e-05	0	0.0740432
Bacteria/Epsilonbacteraeota/Campylobacteria/Campylobacterales/Sulfurovaceae/Sulfurovum/bacterium episymbiont of Kiwa sp.	0	0	0	0	0	0.000197996	0	0	0.00110391
Bacteria/Epsilonbacteraeota/Campylobacteria/Campylobacterales/Thiovulaceae	0.619713	0.014816	0.0105845	0.000186035	1.37024e-05	0.335358	0.000256655	0	0.0746581
Bacteria/Epsilonbacteraeota/Campylobacteria/Campylobacterales/Thiovulaceae/Sulfurimonas	28.5966	0.577386	0.670868	0.0111976	0.000849549	27.5621	0.00953903	0.000139723	9.1323
Bacteria/Epsilonbacteraeota/Campylobacteria/Campylobacterales/Thiovulaceae/Sulfurimonas/bacterium Phenol-1	0	0	0	0	0	5.21042e-06	0	0	0
Bacteria/Epsilonbacteraeota/Campylobacteria/Campylobacterales/Thiovulaceae/Sulfurimonas/endosymbiont of Alviniconcha sp. type2	0.321112	0.0111712	0.00819157	0	0	0.000432465	0.000737884	0	1.48175e-05
Bacteria/Epsilonbacteraeota/Campylobacteria/Campylobacterales/Thiovulaceae/Sulfurimonas/hydrothermal vent eubacterium PVB_OTU_2	4.73162e-05	0	0	0	0	0	0	0	0
Bacteria/Epsilonbacteraeota/Campylobacteria/Campylobacterales/Thiovulaceae/Sulfurimonas/hydrothermal vent eubacterium PVB_OTU_3	2.36581e-05	0	0	0	0	1.04208e-05	0	0	0
Bacteria/Epsilonbacteraeota/Campylobacteria/Campylobacterales/Thiovulaceae/Sulfurimonas/marine metagenome	0	0	0	0	0	0.000234469	0	0	7.40876e-06
Bacteria/Epsilonbacteraeota/Campylobacteria/Campylobacterales/Thiovulaceae/Sulfurimonas/Sulfurimonas autotrophica	1.55368	0.0307618	0.036502	0.000518241	6.8512e-05	1.00383	0	1.99604e-05	0.428493
Bacteria/Epsilonbacteraeota/Campylobacteria/Campylobacterales/Thiovulaceae/Sulfurimonas/Sulfurimonas denitrificans	0.335271	0.0105334	0.0127524	0.000146171	1.37024e-05	0.980402	0	0	0.176136
Bacteria/Epsilonbacteraeota/Campylobacteria/Campylobacterales/Thiovulaceae/Sulfurimonas/Sulfurimonas gotlandica GD1	0.00288629	0.000182238	4.50086e-05	8.85883e-06	0	0.0730292	0	0	0.0138322
Bacteria/Epsilonbacteraeota/Campylobacteria/Campylobacterales/Thiovulaceae/Sulfurimonas/Sulfurimonas hongkongensis	3.54872e-05	0	0	0	0	0	0	0	0
Bacteria/Epsilonbacteraeota/Campylobacteria/Campylobacterales/Thiovulaceae/Sulfurimonas/Sulfurimonas sp.	0.0655093	0.00419148	0.00218292	6.20118e-05	0	0.24006	1.0694e-05	0	0.055825
Bacteria/FBP	1.18291e-05	0	0	0	2.74048e-05	0.00012505	0	0	0
Bacteria/FCPU426	0.000118291	7.28953e-05	0	0	0	1.04208e-05	0	0	0
Bacteria/Fibrobacteres	3.54872e-05	0	0	0	0	5.21042e-06	0	0	0
Bacteria/Fibrobacteres/Chitinivibrionia	0.00578441	0.00369944	1.50029e-05	0	0.000753632	0.000812825	0	0	7.40876e-06
Bacteria/Fibrobacteres/Fibrobacteria/Fibrobacterales	0.005536	0.0023691	0	0	0.000548096	0.000104208	0	0	0
Bacteria/Fibrobacteres/Fibrobacteria/Fibrobacterales/B5-096	0	0	0	0	0.000479584	0.000541883	0	0	0
Bacteria/Fibrobacteres/Fibrobacteria/Fibrobacterales/Candidatus Raymondbacteria	0.00013012	0.000109343	0	0	0.000137024	5.21042e-05	0	0	0
Bacteria/Fibrobacteres/Fibrobacteria/Fibrobacterales/Fibrobacteraceae	1.18291e-05	9.11191e-05	0	0	1.37024e-05	8.85771e-05	0	0	0
Bacteria/Fibrobacteres/Fibrobacteria/Fibrobacterales/Fibrobacteraceae/Fibrobacter	0	1.82238e-05	0	0	0	0	0	0	0
Bacteria/Fibrobacteres/Fibrobacteria/Fibrobacterales/Fibrobacteraceae/Fibrobacter/metagenome	1.18291e-05	0	0	0	0	0	0	0	0
Bacteria/Fibrobacteres/Fibrobacteria/Fibrobacterales/Fibrobacteraceae/possible genus 06	0	1.82238e-05	0	0	0	0	0	0	0
Bacteria/Firestonebacteria	0.00246044	0.00216864	0	0	0.000246643	0.000364729	0	0	0.000444526
Bacteria/Firmicutes	0.0054532	0.0066517	0.0123924	0.0173899	0.0491094	0.0500356	0.00979568	0.00732546	0.0829856
Bacteria/Firmicutes/Bacilli	1.18291e-05	0	0.000195037	3.54353e-05	0.000274048	0.000171944	0.000267349	1.99604e-05	0.00145953
Bacteria/Firmicutes/Bacilli/Bacillales	0	0	0.000135026	9.30177e-05	0	2.60521e-05	0.000684415	0.000439129	0.00168179
Bacteria/Firmicutes/Bacilli/Bacillales/Bacillaceae	0	0	4.50086e-05	9.30177e-05	0	0	0.000235268	0	0
Bacteria/Firmicutes/Bacilli/Bacillales/Bacillaceae/Bacillus	0	0	7.50143e-06	0.000146171	0	0	3.20819e-05	0	0
Bacteria/Firmicutes/Bacilli/Bacillales/Bacillaceae/Bacillus/Bacillus aryabhattai	0	0	0	8.85883e-06	0	0	0	0	0
Bacteria/Firmicutes/Bacilli/Bacillales/Family XI/Gemella	0	0	0	0	0	0	0	0	0.00121504
Bacteria/Firmicutes/Bacilli/Bacillales/Family XII/Exiguobacterium	0	0	1.50029e-05	0	0	0	0	0	0
Bacteria/Firmicutes/Bacilli/Bacillales/Family XII/Exiguobacterium/Exiguobacterium aurantiacum	0	0	1.50029e-05	0	0	0	0	0	0
Bacteria/Firmicutes/Bacilli/Bacillales/Planococcaceae	0	0	0	0	0	0	0	0	0.000170402
Bacteria/Firmicutes/Bacilli/Bacillales/Staphylococcaceae	0	0	2.25043e-05	1.77177e-05	0	0	4.27759e-05	0.00173655	0.00108168
Bacteria/Firmicutes/Bacilli/Bacillales/Staphylococcaceae/Staphylococcus	0	0	0.000645123	0.000190465	0	7.29458e-05	0.0216018	0.0748914	0.00272643
Bacteria/Firmicutes/Bacilli/Bacillales/Staphylococcaceae/Staphylococcus/Staphylococcus aureus	0	0	2.25043e-05	0	0	5.73146e-05	0.000128328	0	1.48175e-05
Bacteria/Firmicutes/Bacilli/Bacillales/Staphylococcaceae/Staphylococcus/Staphylococcus aureus LCT-SAO	0	0	7.50143e-06	0	0	0	0	0	0
Bacteria/Firmicutes/Bacilli/Bacillales/Staphylococcaceae/Staphylococcus/Staphylococcus capitis	0	0	0	0	0	0	2.1388e-05	0	0
Bacteria/Firmicutes/Bacilli/Bacillales/Staphylococcaceae/Staphylococcus/Staphylococcus hominis	0	0	0	0	0	0	0	0	7.40876e-06
Bacteria/Firmicutes/Bacilli/Lactobacillales	0	0	0	0	2.74048e-05	1.56312e-05	1.0694e-05	0	0.00271161
Bacteria/Firmicutes/Bacilli/Lactobacillales/Carnobacteriaceae	0	0	0	0	0	0	0	0	2.22263e-05
Bacteria/Firmicutes/Bacilli/Lactobacillales/Carnobacteriaceae/Marinilactibacillus/Marinilactibacillus psychrotolerans	0	0	0	4.42941e-06	0	0	0	0	0
Bacteria/Firmicutes/Bacilli/Lactobacillales/Lactobacillaceae/Lactobacillus	0	0	7.50143e-06	0	0	0	9.62458e-05	0.00333339	0.00011854
Bacteria/Firmicutes/Bacilli/Lactobacillales/Lactobacillaceae/Lactobacillus/Lactobacillus pentosus	0	0	0	0	0	0	2.1388e-05	0.000359287	0
Bacteria/Firmicutes/Bacilli/Lactobacillales/Leuconostocaceae/Leuconostoc	0	0	0	0	1.37024e-05	5.21042e-06	0	0	0
Bacteria/Firmicutes/Bacilli/Lactobacillales/Streptococcaceae	0	0	0	0	0	5.21042e-06	0	0	8.14964e-05
Bacteria/Firmicutes/Bacilli/Lactobacillales/Streptococcaceae/Streptococcus	0	0	0	0	0	4.68937e-05	3.20819e-05	0	0.0124245
Bacteria/Firmicutes/Bacilli/Lactobacillales/Streptococcaceae/Streptococcus/Streptococcus agalactiae SS1219	0	0	4.50086e-05	2.21471e-05	0.00028775	5.21042e-05	5.34699e-05	0	0.000133358
Bacteria/Firmicutes/Bacilli/Lactobacillales/Streptococcaceae/Streptococcus/Streptococcus infantis	0	0	0	0	0	0	0	0	3.70438e-05
Bacteria/Firmicutes/Bacilli/Lactobacillales/Streptococcaceae/Streptococcus/Streptococcus pneumoniae	0	0	0	0	0	0	0	0	0.000170402
Bacteria/Firmicutes/Clostridia	0.00100547	0.00047382	0.000562608	0.000788436	0.00119211	0.00172986	0.000267349	0.000139723	0.0016077
Bacteria/Firmicutes/Clostridia/Clostridia Incertae Sedis	0	0	0	4.42941e-06	0	0	0	0	0
Bacteria/Firmicutes/Clostridia/Clostridiales	0.0110602	0.0077269	0.00411829	0.00601071	0.0255139	0.0476701	0.0142016	0	0.0377402
Bacteria/Firmicutes/Clostridia/Clostridiales/Christensenellaceae	4.73162e-05	0	0	0	0.000767334	0.000838877	0	0	0
Bacteria/Firmicutes/Clostridia/Clostridiales/Christensenellaceae/Christensenellaceae R-7 group	0.0236581	0.0154174	0.000660126	0	0.0016991	0.00244369	3.20819e-05	0	0.00110391
Bacteria/Firmicutes/Clostridia/Clostridiales/Christensenellaceae/Christensenellaceae R-7 group/bacterium enrichment culture clone DPF35	0	0	0	0	0.00216498	0.00306894	0	0	0.00145953
Bacteria/Firmicutes/Clostridia/Clostridiales/Christensenellaceae/Christensenellaceae R-7 group/gut metagenome	0	0	0	0	0	1.04208e-05	0	0	5.92701e-05
Bacteria/Firmicutes/Clostridia/Clostridiales/Christensenellaceae/Christensenellaceae R-7 group/iron-reducing bacterium enrichment culture clone HN117	0	0	0	0	1.37024e-05	1.04208e-05	0	0	0.000207445
Bacteria/Firmicutes/Clostridia/Clostridiales/Clostridiales Incertae Sedis	0	0	0	0	1.37024e-05	1.04208e-05	0	0	0
Bacteria/Firmicutes/Clostridia/Clostridiales/Clostridiales Incertae Sedis/Dethiosulfatibacter	0	0	0	0	0.000137024	0.000521042	0	0	0
Bacteria/Firmicutes/Clostridia/Clostridiales/Clostridiales Incertae Sedis/Proteiniborus	0	0	0	0	0	1.56312e-05	0	0	0
Bacteria/Firmicutes/Clostridia/Clostridiales/Eubacteriaceae	3.54872e-05	0	0.00228794	0.00148385	0.0374761	0.0249787	6.41639e-05	0	0.0473494
Bacteria/Firmicutes/Clostridia/Clostridiales/Eubacteriaceae/Acetobacterium	0.000295727	0	0.010412	0.00649795	0.149822	0.140806	0.00193561	0	0.234273
Bacteria/Firmicutes/Clostridia/Clostridiales/Eubacteriaceae/Acetobacterium/Acetobacterium malicum	0	0	0	4.42941e-06	0	0	0	0	0
Bacteria/Firmicutes/Clostridia/Clostridiales/Eubacteriaceae/Acetobacterium/Acetobacterium paludosum	0	0	0	0	0	3.64729e-05	0	0	7.40876e-06
Bacteria/Firmicutes/Clostridia/Clostridiales/Eubacteriaceae/Acetobacterium/Acetobacterium sp.	1.18291e-05	0	0.00021004	0.000124024	0.00422034	0.00767494	0	0	0.00833486
Bacteria/Firmicutes/Clostridia/Clostridiales/Eubacteriaceae/Acetobacterium/Acetobacterium wieringae	1.18291e-05	0	0	0	9.59168e-05	5.73146e-05	0	0	2.22263e-05
Bacteria/Firmicutes/Clostridia/Clostridiales/Eubacteriaceae/Acetobacterium/Acetobacterium woodii	4.73162e-05	0	0.000877668	0.000633406	0.0118252	0.0107074	0	0	0.0213521
Bacteria/Firmicutes/Clostridia/Clostridiales/Family XI/Parvimonas	0	0	0	0	0	0	0	0	0.000607519
Bacteria/Firmicutes/Clostridia/Clostridiales/Family XII	0	0.000218686	0	0	2.74048e-05	0.00357435	0	0	0.00288942
Bacteria/Firmicutes/Clostridia/Clostridiales/Family XII/Fusibacter	7.09744e-05	0.000965863	0	4.42941e-06	0.000397369	0.0322004	0	0	0.0173217
Bacteria/Firmicutes/Clostridia/Clostridiales/Family XII/Fusibacter/Fusibacter bizertensis	0	0	0	0	0	0.000406412	0	0	0.00102241
Bacteria/Firmicutes/Clostridia/Clostridiales/Family XII/Fusibacter/Fusibacter fontis	0	0	0	0	0	7.81562e-05	0	0	0
Bacteria/Firmicutes/Clostridia/Clostridiales/Family XII/Fusibacter/Fusibacter sp.	0	0.000145791	0	0	0	0.00088056	0	0	4.44526e-05
Bacteria/Firmicutes/Clostridia/Clostridiales/Family XIII	1.18291e-05	0	0.000390075	0	0.00435736	0.0061014	0	0	0.0148842
Bacteria/Firmicutes/Clostridia/Clostridiales/Family XIII/[Eubacterium] nodatum group/[Eubacterium] infirmum	0	0	0	0	0	5.21042e-06	0	0	0
Bacteria/Firmicutes/Clostridia/Clostridiales/Family XIII/Anaerovorax	7.09744e-05	0	0	0	0.00263086	0.00315751	0	0	0.00249675
Bacteria/Firmicutes/Clostridia/Clostridiales/Family XIII/Anaerovorax/bacterium enrichment culture clone DPF01	0	0	0	0	4.11072e-05	5.21042e-06	0	0	0
Bacteria/Firmicutes/Clostridia/Clostridiales/Family XIII/Anaerovorax/Clostridium aminobutyricum	0	0	0	0	5.48096e-05	0.000197996	0	0	8.14964e-05
Bacteria/Firmicutes/Clostridia/Clostridiales/Heliobacteriaceae	1.18291e-05	5.46715e-05	3.75072e-05	4.42941e-06	0	0	0.00117634	0	0
Bacteria/Firmicutes/Clostridia/Clostridiales/Lachnospiraceae	0	0	0.000127524	0.000314488	1.37024e-05	9.89979e-05	0.00257725	0	2.22263e-05
Bacteria/Firmicutes/Clostridia/Clostridiales/Lachnospiraceae/Catonella	0	0	0	0	0	0	0	0	0.000429708
Bacteria/Firmicutes/Clostridia/Clostridiales/Lachnospiraceae/Catonella/Catonella morbi	0	0	0	0	0	0	0	0	7.40876e-06
Bacteria/Firmicutes/Clostridia/Clostridiales/Lachnospiraceae/Lachnoanaerobaculum	0	0	0	0	0	0	0	0	0.00162252
Bacteria/Firmicutes/Clostridia/Clostridiales/Lachnospiraceae/Lachnoanaerobaculum/Lachnoanaerobaculum sp.	0	0	0	0	0	0	0	0	1.48175e-05
Bacteria/Firmicutes/Clostridia/Clostridiales/Lachnospiraceae/Stomatobaculum	0	0	0	0	0	0	0	0	7.40876e-06
Bacteria/Firmicutes/Clostridia/Clostridiales/Lachnospiraceae/Vallitalea	0	0	0	0	0	0	0	0	1.48175e-05
Bacteria/Firmicutes/Clostridia/Clostridiales/Peptococcaceae	0.00385627	0.00415503	0.00144778	0.00314931	0	0	0.00996679	0	0
Bacteria/Firmicutes/Clostridia/Clostridiales/Peptococcaceae/Candidatus Dichloromethanomonas	7.09744e-05	0	0	0	0	0	0	0	0
Bacteria/Firmicutes/Clostridia/Clostridiales/Peptococcaceae/Candidatus Dichloromethanomonas/Dehalobacter sp.	0	0	7.50143e-06	0	0	0	0	0	0
Bacteria/Firmicutes/Clostridia/Clostridiales/Peptococcaceae/Dehalobacter	0	0	5.251e-05	3.54353e-05	0	0	0	0	0
Bacteria/Firmicutes/Clostridia/Clostridiales/Peptococcaceae/Dehalobacter/Dehalobacter restrictus	0	0	2.25043e-05	1.32882e-05	0	0	0	0	0
Bacteria/Firmicutes/Clostridia/Clostridiales/Peptococcaceae/Desulfosporosinus	0.0024841	0.00213219	0.0010202	0.00132439	0	0	0.0176771	0	0
Bacteria/Firmicutes/Clostridia/Clostridiales/Peptococcaceae/Desulfosporosinus/Desulfosporosinus acidiphilus SJ4	0	0	0	4.42941e-06	0	0	7.48578e-05	0	0
Bacteria/Firmicutes/Clostridia/Clostridiales/Peptococcaceae/Desulfosporosinus/Desulfosporosinus sp.	0	0	0	0	0	0	0.00185006	0	0
Bacteria/Firmicutes/Clostridia/Clostridiales/Peptostreptococcaceae	0	0	0	0	0	0	0	0	7.40876e-06
Bacteria/Firmicutes/Clostridia/Clostridiales/Peptostreptococcaceae/Peptoanaerobacter/Peptoanaerobacter stomatis	0	0	0	0	0	0	0	0	0.00017781
Bacteria/Firmicutes/Clostridia/Clostridiales/Ruminococcaceae	0.00212923	0.00379056	0	0	8.22144e-05	4.16833e-05	0	0	1.48175e-05
Bacteria/Firmicutes/Clostridia/Clostridiales/Ruminococcaceae/Pseudobacteroides	0.00140766	0.00216864	0	0	0	0	0	0	0
Bacteria/Firmicutes/Clostridia/Clostridiales/Ruminococcaceae/Ruminiclostridium	0.000201094	0.000145791	0	0	0	0	0	0	0
Bacteria/Firmicutes/Clostridia/Clostridiales/Ruminococcaceae/Ruminiclostridium/Ruminiclostridium thermocellum	1.18291e-05	0.000109343	0	0	0	0	0	0	0
Bacteria/Firmicutes/Clostridia/Clostridiales/Syntrophomonadaceae	1.18291e-05	0	0	0	0	5.21042e-05	0	0	0
Bacteria/Firmicutes/Clostridia/Clostridiales/Syntrophomonadaceae/Syntrophomonas/bacterium enrichment culture clone BA174	0	0	0	0	0	2.08417e-05	0	0	0
Bacteria/Firmicutes/Clostridia/Clostridiales/TC1	7.09744e-05	5.46715e-05	0.000285055	0	0	0	0	0	0
Bacteria/Firmicutes/Clostridia/Clostridiales/TSAC18	0.00013012	0.000419148	0	0	0	0	0	0	0
Bacteria/Firmicutes/Clostridia/Thermoanaerobacterales/Thermoanaerobacteraceae/Calderihabitans/Calderihabitans maritimus	0	0	0	4.42941e-06	1.37024e-05	0	0	0	0
Bacteria/Firmicutes/Erysipelotrichia/Erysipelotrichales/Erysipelotrichaceae	0	0	1.50029e-05	8.85883e-06	0.000575501	0.000635671	0	0	0.00502314
Bacteria/Firmicutes/Erysipelotrichia/Erysipelotrichales/Erysipelotrichaceae/[Anaerorhabdus] furcosa group	0	0	0	0	0	1.56312e-05	0	0	0
Bacteria/Firmicutes/Erysipelotrichia/Erysipelotrichales/Erysipelotrichaceae/Erysipelothrix	0	0	0	0	0.000232941	0.000197996	0	0	0
Bacteria/Firmicutes/Erysipelotrichia/Erysipelotrichales/Erysipelotrichaceae/Erysipelothrix/bacterium enrichment culture clone DPF18	0	0	0	0	0	3.12625e-05	0	0	0
Bacteria/Firmicutes/Erysipelotrichia/Erysipelotrichales/Erysipelotrichaceae/Holdemania	0	0	0	0	0	0	0	0	7.40876e-06
Bacteria/Firmicutes/Negativicutes/Selenomonadales	0	0	0	0	5.48096e-05	0	0	0	0
Bacteria/Firmicutes/Negativicutes/Selenomonadales/Veillonellaceae	0	0	0	0	2.74048e-05	0	0	0	0.00011854
Bacteria/Firmicutes/Negativicutes/Selenomonadales/Veillonellaceae/Veillonella	1.18291e-05	0	0	0	0	0	0	0	0.000355621
Bacteria/Firmicutes/Negativicutes/Selenomonadales/Veillonellaceae/Veillonella/Veillonella parvula	0	0	0	0	0	0	0	0	1.48175e-05
Bacteria/Firmicutes/Negativicutes/Selenomonadales/Veillonellaceae/Veillonella/Veillonella rogosae	0	0	0	0	0	0	0	0	0.000363029
Bacteria/Fusobacteria/Fusobacteriia/Fusobacteriales/Fusobacteriaceae/Fusobacterium	0	0	0	0	0	0	0	0	0.000251898
Bacteria/Fusobacteria/Fusobacteriia/Fusobacteriales/Fusobacteriaceae/Fusobacterium/Fusobacterium periodonticum	0	0	0	0	0	0	0	0	7.40876e-06
Bacteria/Gemmatimonadetes	5.91453e-05	0	0	0	0	5.73146e-05	0	0	0
Bacteria/Gemmatimonadetes/BD2-11 terrestrial group	0.000555966	0.000892968	0	0	8.22144e-05	1.56312e-05	0	0	0
Bacteria/Gemmatimonadetes/Gemmatimonadetes/Gemmatimonadales/Gemmatimonadaceae	1.18291e-05	9.11191e-05	0	0	0	0	0	0	0
Bacteria/Gemmatimonadetes/MD2902-B12	9.46325e-05	0.000127567	0	0	0.00121951	0.0039495	0	0	0.0016892
Bacteria/Hydrogenedentes/Hydrogenedentia/Hydrogenedentiales/Hydrogenedensaceae	0.00127754	0.00142146	0.00194287	0.000513812	0.00100027	0.0152561	0	0	0
Bacteria/Kiritimatiellaeota/Kiritimatiellae	2.36581e-05	1.82238e-05	0	5.3153e-05	9.59168e-05	0.000182365	0	0	0.00017781
Bacteria/Kiritimatiellaeota/Kiritimatiellae/WCHB1-41	0.000828034	0.000218686	0.000255049	0.000753	0.00168539	0.000828456	0	0	1.48175e-05
Bacteria/Latescibacteria	0.00367884	0.00320739	0.00902423	0.00972256	0.00430255	0.0146569	0.030681	0	0.00138544
Bacteria/Latescibacteria/Latescibacteria/Latescibacterales/Latescibacteraceae	0.00128937	0.000929415	0.000127524	0.000141741	0.00097287	0.00256874	2.1388e-05	0	0.000814964
Bacteria/Latescibacteria/Latescibacteria/Latescibacterales/Latescibacteraceae/Candidatus Latescibacter	0.005536	0.00397279	0.000360069	0.000823871	0.00238422	0.00138076	0.000149716	0	0.000377847
Bacteria/Latescibacteria/Latescibacteria/Latescibacterales/Latescibacteraceae/Candidatus Latescibacter/Candidatus Latescibacter anaerobius SCGC AAA252-E07	1.18291e-05	0	0	0	0	0	0	0	0
Bacteria/Latescibacteria/Latescibacteria/Latescibacterales/Latescibacteraceae/Candidatus Latescibacter/metagenome	1.18291e-05	7.28953e-05	0	0	0	4.16833e-05	0	0	0
Bacteria/LCP-89	0.000295727	3.64477e-05	0	0.000101877	0.0666896	0.0780885	0	0.00183636	0.0850748
Bacteria/Lentisphaerae	0.00171521	0.00127567	3.00057e-05	9.74471e-05	0.00968759	0.00561683	0.00368942	0	0.00471197
Bacteria/Lentisphaerae/Lentisphaeria	3.54872e-05	5.46715e-05	7.50143e-06	0	0.000164429	8.85771e-05	0	0	7.40876e-06
Bacteria/Lentisphaerae/Lentisphaeria/Lentisphaerales/Lentisphaeraceae/Lentisphaera	0	0	0	0	0	8.33667e-05	0	0	0
Bacteria/Lentisphaerae/Lentisphaeria/Victivallales	0.00348957	0.00207752	5.251e-05	4.42941e-06	0.00875583	0.00690901	0	0	0.0043934
Bacteria/Lentisphaerae/Lentisphaeria/Victivallales/BD2-3	0	0	0	0	0.00028775	0.00037515	0	0	0.00174106
Bacteria/Lentisphaerae/Lentisphaeria/Victivallales/GWF2-44-16	0.0124915	0.00809138	5.251e-05	0	0.000835846	0.000296994	0	0	0
Bacteria/Lentisphaerae/Lentisphaeria/Victivallales/PRD18C08	0.000343043	0.000200462	0	0	1.37024e-05	9.89979e-05	0	0	1.48175e-05
Bacteria/Lentisphaerae/Lentisphaeria/Victivallales/SBYX-4944	0	0	0	0	0.000863251	0.00137555	0	0	0.00110391
Bacteria/Lentisphaerae/Lentisphaeria/Victivallales/SBZC-4624	1.18291e-05	0	0	0	0.000452179	0.000218837	0	0	0.000140767
Bacteria/Lentisphaerae/Oligosphaeria	0.000343043	0.000145791	0	0	0.000301453	0.000521042	6.41639e-05	0	7.40876e-06
Bacteria/Lentisphaerae/Oligosphaeria/Oligosphaerales	0.000319385	0.000346253	0	4.42941e-05	0.000150726	0.000844087	0.000748578	0	5.18613e-05
Bacteria/Lentisphaerae/Oligosphaeria/Oligosphaerales/Lenti-02	0.00955788	0.00692506	0.00195787	0.00221028	0.0017402	0.00349619	0.00410649	0	0.00727541
Bacteria/Lentisphaerae/Oligosphaeria/P.palmC41	0	0	0	0	0.00254865	0.0015527	0	0	0.000429708
Bacteria/Lentisphaerae/Oligosphaeria/SS1-B-02-17	0	0	0	0	0	3.64729e-05	0	0	0
Bacteria/Margulisbacteria	0.00849327	0.00630544	0	0	0.00894766	0.00508016	0	0	0.00300796
Bacteria/Marinimicrobia (SAR406 clade)	0.0142185	0.0161281	9.75187e-05	0	0.00590573	0.00256874	0	0	0.0060826
Bacteria/Nitrospinae	1.18291e-05	1.82238e-05	0	4.42941e-06	5.48096e-05	9.37875e-05	0	0	0
Bacteria/Nitrospinae/Nitrospinia/Nitrospinales/Nitrospinaceae	0.000544137	0.000674282	0	0	0	0	0	0	0
Bacteria/Nitrospinae/Nitrospinia/Nitrospinales/Nitrospinaceae/LS-NOB	0.00606831	0.00490221	0	0	0	0	0	0	0
Bacteria/Nitrospinae/Nitrospinia/Nitrospinales/Nitrospinaceae/LS-NOB/marine metagenome	0.000141949	0.000145791	0	0	0	0	0	0	0
Bacteria/Nitrospinae/Nitrospinia/Nitrospinales/Nitrospinaceae/LS-NOB/Nitrospina sp.	1.18291e-05	1.82238e-05	0	0	0	0	0	0	0
Bacteria/Nitrospinae/P9X2b3D02	0.000224752	0.000328029	0	0	0.00489176	0.00509579	0	0	0.00208186
Bacteria/Nitrospirae	0.00013012	1.82238e-05	3.75072e-05	5.3153e-05	0.000109619	0.000156312	0	0	0
Bacteria/Nitrospirae/4-29-1	0.00013012	0	0	0	0	0	0	0	0
Bacteria/Nitrospirae/BMS9AB35	0	0	0	0	0.0016991	0.00133908	0	0.00131739	2.96351e-05
Bacteria/Nitrospirae/Nitrospira/Nitrospirales/Nitrospiraceae	2.36581e-05	0.000164014	0	0	0	0	0	0	7.40876e-06
Bacteria/Nitrospirae/Nitrospira/Nitrospirales/Nitrospiraceae/Nitrospira	0.00964068	0.0107338	0.00021004	0	0	1.04208e-05	0	0	0.000607519
Bacteria/Nitrospirae/Nitrospira/Nitrospirales/Nitrospiraceae/Nitrospira/freshwater sediment metagenome	4.73162e-05	0.00023691	0	0	0	0	0	0	0
Bacteria/Nitrospirae/Nitrospira/Nitrospirales/Nitrospiraceae/Nitrospira/Nitrospira bacterium SG8_3	0	0	0	0	0	0	0	0	7.40876e-06
Bacteria/Nitrospirae/Nitrospira/Nitrospirales/Nitrospiraceae/Nitrospira/Nitrospira japonica	0.000165607	7.28953e-05	0	0	0	0	0	0	0
Bacteria/Nitrospirae/Nitrospira/Nitrospirales/Nitrospiraceae/Nitrospira/Nitrospira marina	0	0	0	0	0	0	0	0	7.40876e-06
Bacteria/Nitrospirae/Thermodesulfovibrionia	0.00709744	0.00324384	0.0148003	0.0135762	0.00147986	0.00691422	0.0051438	0	0.000570475
Bacteria/Omnitrophica	1.4074	1.19958	0.0146878	0.0624459	0.519293	0.219385	0.00455563	0.0051897	0.189272
Bacteria/Patescibacteria	0.202632	0.104532	0.114727	0.154799	0.094615	0.0791723	0.256335	0.111459	0.268997
Bacteria/Patescibacteria/ABY1	0.0705012	0.0368121	0.125979	0.115085	0.145095	0.0863731	0.161479	0.046368	0.481029
Bacteria/Patescibacteria/ABY1/Candidatus Buchananbacteria	0	0	0	0	0.000548096	0.00038036	0	0	0.000185219
Bacteria/Patescibacteria/ABY1/Candidatus Falkowbacteria	0.0921602	0.0503524	0.0891245	0.10204	0.148315	0.0982841	0.239887	0.341303	0.523926
Bacteria/Patescibacteria/ABY1/Candidatus Jacksonbacteria	1.18291e-05	3.64477e-05	0	0	0.000369965	0.000192785	0	0	0.000933504
Bacteria/Patescibacteria/ABY1/Candidatus Kerfeldbacteria	0.0173177	0.00685216	7.50143e-06	8.85883e-06	0.00681009	0.00637755	0	0	0.00603073
Bacteria/Patescibacteria/ABY1/Candidatus Komeilibacteria	0.00050865	0.000710729	0.00169532	0.000558106	0.00184982	0.00259479	0	0	0.000266716
Bacteria/Patescibacteria/ABY1/Candidatus Kuenenbacteria	0.00403371	0.00492043	0	0	0.000438477	0.000583567	0	0	0.000555657
Bacteria/Patescibacteria/ABY1/Candidatus Magasanikbacteria	0.00503918	0.0031345	0.000345066	0.00106749	0.00332968	0.00304288	0.000630945	0	0.00742358
Bacteria/Patescibacteria/ABY1/Candidatus Uhrbacteria	0.0021174	0.00085652	6.00115e-05	0	0.000109619	0.000437675	0	0	0
Bacteria/Patescibacteria/Berkelbacteria	0.00357238	0.000455596	0	0	0.00235681	0.000917033	0	0	0.00345248
Bacteria/Patescibacteria/Gracilibacteria	0.00379713	0.00222331	0.0160756	0.00869937	0.00613867	0.0366136	0.00619181	0	0.0293683
Bacteria/Patescibacteria/Gracilibacteria/Absconditabacteriales (SR1)	0.000697915	0.0003827	0	0	0.000671417	6.77354e-05	0	0	0
Bacteria/Patescibacteria/Gracilibacteria/Candidatus Peregrinibacteria	0.00535856	0.00256956	0.00775648	0.00257792	0.00264456	0.00353787	0.00190353	0	0.00812741
Bacteria/Patescibacteria/Gracilibacteria/Candidatus Peribacteria	0.00521662	0.00184061	0	0	0.00223349	0.00333467	0	0	0.00215595
Bacteria/Patescibacteria/Gracilibacteria/JGI 0000069-P22	0.00360786	3.64477e-05	3.00057e-05	0.000403077	0	1.19975	0	0	0.012306
Bacteria/Patescibacteria/Kazania	1.18291e-05	0	0.000660126	0.00177619	6.8512e-05	8.33667e-05	9.62458e-05	3.99208e-05	0
Bacteria/Patescibacteria/MD2896-B216	0	0	0	0	1.37024e-05	0	0	0	0
Bacteria/Patescibacteria/Microgenomatia	0.0466656	0.0173855	0.0139527	0.0633761	0.00254865	0.002303	0.125729	0.0406793	0.0033784
Bacteria/Patescibacteria/Microgenomatia/Candidatus Amesbacteria	3.54872e-05	0	0	0	0	0	0	0	0
Bacteria/Patescibacteria/Microgenomatia/Candidatus Beckwithbacteria	0.0344226	0.008875	0.0300507	0.170648	0.000424774	0.000182365	0.175595	0.134673	0.000585292
Bacteria/Patescibacteria/Microgenomatia/Candidatus Collierbacteria	0.0142658	0.00595919	0.0121748	0.0513458	0.00178131	0.000276152	0.0287668	0.311941	5.18613e-05
Bacteria/Patescibacteria/Microgenomatia/Candidatus Curtissbacteria	0	1.82238e-05	0	0	0	0	0	0	0
Bacteria/Patescibacteria/Microgenomatia/Candidatus Daviesbacteria	0.0104096	0.00286114	0	0	0.00189093	0.00134429	0	0	0.000363029
Bacteria/Patescibacteria/Microgenomatia/Candidatus Gottesmanbacteria	0.00216472	0.00123922	0.00280554	0.00860192	0	4.16833e-05	0.00776383	0	0
Bacteria/Patescibacteria/Microgenomatia/Candidatus Levybacteria	0.0357711	0.0143604	0.000120023	0.00196223	0.000712525	0.000224048	0.00131536	0	0.00163734
Bacteria/Patescibacteria/Microgenomatia/Candidatus Pacebacteria	0.00991275	0.00298871	0.00245297	0.0112596	0.011743	0.0046998	0.000962458	0	0.00197814
Bacteria/Patescibacteria/Microgenomatia/Candidatus Roizmanbacteria	0.187467	0.0900257	0.000637622	0.00245832	0.00197314	0.000614829	3.20819e-05	0	0
Bacteria/Patescibacteria/Microgenomatia/Candidatus Shapirobacteria	0.00243679	0.00118455	8.25158e-05	0.000801724	0.00252124	0.00220401	0.000748578	0	2.96351e-05
Bacteria/Patescibacteria/Microgenomatia/Candidatus Woesebacteria	0.0774449	0.0260054	0.00318061	0.0123138	0.00364484	0.00268336	0.0182332	3.99208e-05	0.00362289
Bacteria/Patescibacteria/Microgenomatia/Candidatus Woykebacteria	0	0	0	0	0	6.2525e-05	0	0	0
Bacteria/Patescibacteria/Parcubacteria	0.583776	0.420952	0.613505	0.295694	1.45354	0.563538	1.83166	0.923448	0.373824
Bacteria/Patescibacteria/Parcubacteria/32-520	0	0	0	4.42941e-06	0	1.04208e-05	0	0	0
Bacteria/Patescibacteria/Parcubacteria/Candidatus Adlerbacteria	0	0.000255134	0	0	0	5.73146e-05	0	0	0
Bacteria/Patescibacteria/Parcubacteria/Candidatus Azambacteria	0.0383853	0.0217228	0.000150029	0.000252477	0.00419293	0.0018497	0.00137952	0	0.0138692
Bacteria/Patescibacteria/Parcubacteria/Candidatus Brennerbacteria	0	0.000291581	0	0	1.37024e-05	3.64729e-05	0	0	0
Bacteria/Patescibacteria/Parcubacteria/Candidatus Campbellbacteria	0.00651781	0.00495688	8.25158e-05	0.000141741	1.55996	0.732428	2.1388e-05	0.000119762	0.325334
Bacteria/Patescibacteria/Parcubacteria/Candidatus Colwellbacteria	0.00422297	0.00625077	1.50029e-05	0	8.22144e-05	1.04208e-05	0	0	0
Bacteria/Patescibacteria/Parcubacteria/Candidatus Jorgensenbacteria	0.000189265	0.000255134	5.251e-05	8.85883e-06	0.000739929	0.000609619	1.0694e-05	0	0.00208186
Bacteria/Patescibacteria/Parcubacteria/Candidatus Kaiserbacteria	0.00179802	0.00187705	0	0	0	0.000640881	0	0	0.000266716
Bacteria/Patescibacteria/Parcubacteria/Candidatus Liptonbacteria	0	3.64477e-05	0	0	0	0	0	0	0
Bacteria/Patescibacteria/Parcubacteria/Candidatus Moranbacteria	0.0657814	0.0225793	7.50143e-06	0	0.000315155	0.000536673	0	0	0.000733468
Bacteria/Patescibacteria/Parcubacteria/Candidatus Nealsonbacteria	0.00524027	0.00269713	0	1.32882e-05	0.0017402	0.000448096	0.000203186	0	0.000748285
Bacteria/Patescibacteria/Parcubacteria/Candidatus Nomurabacteria	0.00870619	0.00481109	0	0	0.0140038	0.00657033	5.34699e-05	0	0.00451935
Bacteria/Patescibacteria/Parcubacteria/Candidatus Portnoybacteria	0.0389531	0.0229256	0.0372896	0.0509914	0.0117018	0.00576272	0.273819	0.14128	0.00479347
Bacteria/Patescibacteria/Parcubacteria/Candidatus Staskawiczbacteria	0.0127162	0.00694328	0.0702959	0.0424382	0.0118389	0.00368897	0.208896	0.0843327	0.00381551
Bacteria/Patescibacteria/Parcubacteria/Candidatus Terrybacteria	1.18291e-05	0	0	0	0	0	0	0	0
Bacteria/Patescibacteria/Parcubacteria/Candidatus Vogelbacteria	0.000272068	0.000601386	0	0	0.000191834	0.000171944	0	0	2.22263e-05
Bacteria/Patescibacteria/Parcubacteria/Candidatus Wolfebacteria	0.000390359	0.000145791	0.000517599	0	0.000301453	0.000187575	0.000256655	0	0
Bacteria/Patescibacteria/Parcubacteria/Candidatus Yanofskybacteria	0.000958154	0.000783625	0.00010502	0.0002259	0.0017265	0.00138597	0.00305848	0	0.000889052
Bacteria/Patescibacteria/Parcubacteria/Candidatus Yonathbacteria	0.00225935	0.0015308	0.013015	0.00949223	1.37024e-05	0	0.0271413	0.00163675	0
Bacteria/Patescibacteria/Parcubacteria/CG1-02-40-25	0	0	0	0	1.37024e-05	4.68937e-05	0	0	0
Bacteria/Patescibacteria/Parcubacteria/CG1-02-42-13	0.000981812	0.000419148	1.50029e-05	0.000115165	0.00034256	5.21042e-05	0	0	0
Bacteria/Patescibacteria/Parcubacteria/GWA2-38-13b	0.00401005	0.00240555	0	0	0	0	0	0	0
Bacteria/Patescibacteria/Parcubacteria/GWB1-42-6	0.0338193	0.0131029	6.75129e-05	0	0.000520691	0.000479358	0	0	0.000503796
Bacteria/Patescibacteria/Parcubacteria/Paceibacterales/Paceibacteraceae/Candidatus Paceibacter	0.0525683	0.0273175	0.00203289	0.00186921	0.0185256	0.00724248	0.0242967	0.00113774	0.0175736
Bacteria/Patescibacteria/Parcubacteria/Paceibacterales/Paceibacteraceae/Candidatus Paceibacter/Candidatus Paceibacter normanii SCGC AAA255-P19	0.00013012	0	0.000330063	0.000939036	0	1.04208e-05	1.0694e-05	0	0
Bacteria/Patescibacteria/Parcubacteria/Paceibacterales/Paceibacteraceae/Candidatus Paceibacter/marine metagenome	0	1.82238e-05	0	0	0	0	0	0	0
Bacteria/Patescibacteria/Parcubacteria/UBA9983	0.0234807	0.0239097	0.00031506	0.000106306	0.00642642	0.00183407	0.00162548	0	0.0023634
Bacteria/Patescibacteria/Saccharimonadia/Saccharimonadales	0	0	0	0	0	0	0	0	0.000474161
Bacteria/Patescibacteria/Saccharimonadia/Saccharimonadales/Saccharimonadaceae	0	0	0	0	0	0	0	0	0.000111131
Bacteria/Patescibacteria/WS6 (Dojkabacteria)	2.36581e-05	0	0	0	0.000246643	0.000151102	0	0	0.000185219
Bacteria/Patescibacteria/WWE3	0.00435309	0.00260601	8.25158e-05	0.000163888	0.000520691	0.000296994	0.00649124	0	1.48175e-05
Bacteria/PAUC34f	0.00363152	0.0043555	0.000862665	0.000558106	0.0141409	0.0119527	0.05116	0	0.0112243
Bacteria/Planctomycetes	0.213053	0.246623	0.0150929	0.0201228	0.286065	0.0753426	0.0193561	0.000159683	0.179766
Bacteria/Planctomycetes/BD7-11	0.00501552	0.00391812	0.000337565	0	0.0649768	0.00994147	0	0	0.00969066
Bacteria/Planctomycetes/Brocadiae	2.36581e-05	7.28953e-05	5.251e-05	2.65765e-05	2.74048e-05	2.08417e-05	0	0	0
Bacteria/Planctomycetes/Brocadiae/Brocadiales	0	0	0	6.20118e-05	1.37024e-05	1.04208e-05	0	0	0
Bacteria/Planctomycetes/Brocadiae/SM23-32	4.73162e-05	1.82238e-05	1.50029e-05	0	0	2.08417e-05	0	0	0
Bacteria/Planctomycetes/ODP123	0.00215289	0.00258778	0	0	0.000123322	0.000197996	0	0	0
Bacteria/Planctomycetes/OM190	4.73162e-05	0.000692506	0	0	0.000589203	0.000453306	0	0	0
Bacteria/Planctomycetes/Phycisphaerae	0.141298	0.0972606	0.0162256	0.0207917	0.0347904	0.0192942	0.0710936	0.000379247	0.00945358
Bacteria/Planctomycetes/Phycisphaerae/Amsterdam-1B-07	0	0	0	0	0.000671417	6.77354e-05	0	0	0
Bacteria/Planctomycetes/Phycisphaerae/B103G10	0	1.82238e-05	0	0	2.74048e-05	1.04208e-05	0	0	0
Bacteria/Planctomycetes/Phycisphaerae/C86	1.18291e-05	0	0	0	0.000411072	0.000422044	0	0	0.000140767
Bacteria/Planctomycetes/Phycisphaerae/CCM11a	0.0138873	0.0112259	0.000405077	0	0.00664566	0.00233427	0	0	0.00117058
Bacteria/Planctomycetes/Phycisphaerae/mle1-8	0.0607777	0.0355911	0.000277553	0	0.00992053	0.00675791	1.0694e-05	0	0.00310427
Bacteria/Planctomycetes/Phycisphaerae/MSBL9	0.153494	0.137936	0.0667628	0.0747464	0.0760346	0.0349723	0.340453	0.000598812	0.0528838
Bacteria/Planctomycetes/Phycisphaerae/MSBL9/4572-13	0.000212923	0.000145791	0	0	0.000109619	0.000166733	0	0	0
Bacteria/Planctomycetes/Phycisphaerae/MSBL9/GWC2-45-44	0.0249002	0.0182421	0.0556681	0.0864179	0.00667307	0.0037515	0.174729	0.000798416	0
Bacteria/Planctomycetes/Phycisphaerae/MSBL9/KCLunmb-38-53	0	0	0	0	1.37024e-05	3.64729e-05	0	0	0
Bacteria/Planctomycetes/Phycisphaerae/MSBL9/L21-RPul-D3	2.36581e-05	0	0	0	0.000698822	0.00127134	0	0	0.000355621
Bacteria/Planctomycetes/Phycisphaerae/MSBL9/SG8-4	0.150572	0.156124	0.0318436	0.0327334	0.0596054	0.02563	0.0126724	0	0.015588
Bacteria/Planctomycetes/Phycisphaerae/MSBL9/SM23-30	0.00565429	0.00280647	0	0	0.0189367	0.00142765	0	0	0.000125949
Bacteria/Planctomycetes/Phycisphaerae/MSBL9/ST-NAGAB-D1	0.000118291	0.000145791	0	0	0.000137024	9.89979e-05	0	0	0
Bacteria/Planctomycetes/Phycisphaerae/Phycisphaerales	0.000390359	0.000346253	7.50143e-06	0	5.48096e-05	2.08417e-05	0	0	2.22263e-05
Bacteria/Planctomycetes/Phycisphaerae/Phycisphaerales/AKAU3564 sediment group	0.0137335	0.00885678	8.25158e-05	0	0.0011647	0.000573146	0	0	0
Bacteria/Planctomycetes/Phycisphaerae/Phycisphaerales/Phycisphaeraceae	0.00749962	0.0389443	0	2.65765e-05	0.000232941	5.21042e-05	0	0	0.000555657
Bacteria/Planctomycetes/Phycisphaerae/Phycisphaerales/Phycisphaeraceae/SM1A02	0	0	0	0	0	3.64729e-05	0	0	0.00128172
Bacteria/Planctomycetes/Phycisphaerae/Phycisphaerales/Phycisphaeraceae/SM1A02/marine metagenome	0	0	0	0	0	2.60521e-05	0	0	7.40876e-06
Bacteria/Planctomycetes/Phycisphaerae/Phycisphaerales/Phycisphaeraceae/Urania-1B-19 marine sediment group	1.18291e-05	5.46715e-05	0	0	5.48096e-05	0.000104208	0	0	0
Bacteria/Planctomycetes/Phycisphaerae/Phycisphaerales/Phycisphaeraceae/Z195MB87	0	0	0	0	0.000328857	5.21042e-06	0	0	0.000740876
Bacteria/Planctomycetes/Phycisphaerae/Pla1 lineage	0.000283897	0.000127567	0	0	0.00278159	0.000906612	0	0	0
Bacteria/Planctomycetes/Phycisphaerae/S-70	0.0207837	0.0100413	0.000195037	0	0.00201425	0.00434549	0	0	0
Bacteria/Planctomycetes/Pla3 lineage	0.000260239	0.000400924	0	0	0.00146616	0.00355871	0	0	0.00229672
Bacteria/Planctomycetes/Pla4 lineage	0.00889545	0.00707085	0	0	0.000123322	5.73146e-05	0	0	7.40876e-06
Bacteria/Planctomycetes/Planctomycetacia	0.0144196	0.00679749	0.000570109	0.000416365	0.00201425	0.00102645	0.00104801	0	0.00750508
Bacteria/Planctomycetes/Planctomycetacia/Gemmatales/Gemmataceae	5.91453e-05	5.46715e-05	0	0	0	0	0.000609557	0	0.00017781
Bacteria/Planctomycetes/Planctomycetacia/Gemmatales/Gemmataceae/Fimbriiglobus	0	0	0	0	0	0	0	0	0.000148175
Bacteria/Planctomycetes/Planctomycetacia/Gemmatales/Gemmataceae/Gemmata	0	0	0	0	0	0	0.000267349	0	0
Bacteria/Planctomycetes/Planctomycetacia/Isosphaerales/Isosphaeraceae	0	0	0	0	0	0.000140681	0.00021388	0	0
Bacteria/Planctomycetes/Planctomycetacia/Pirellulales/Pirellulaceae	0.25255	0.089807	0.00217542	0.000890312	0.0124692	0.00618476	1.0694e-05	0	0.0319021
Bacteria/Planctomycetes/Planctomycetacia/Pirellulales/Pirellulaceae/Blastopirellula	0	9.11191e-05	0	8.85883e-06	0	0	0	0	0.00484533
Bacteria/Planctomycetes/Planctomycetacia/Pirellulales/Pirellulaceae/Blastopirellula/Blastopirellula marina	0	0	0	2.65765e-05	0	0	0	0	0.0186182
Bacteria/Planctomycetes/Planctomycetacia/Pirellulales/Pirellulaceae/Candidatus Anammoximicrobium	2.36581e-05	0	0	0	5.48096e-05	0	0	0	0
Bacteria/Planctomycetes/Planctomycetacia/Pirellulales/Pirellulaceae/Pir1 lineage	0	0	0	0	1.37024e-05	0	0	0	0
Bacteria/Planctomycetes/Planctomycetacia/Pirellulales/Pirellulaceae/Pir2 lineage	0	3.64477e-05	0	0	0	2.08417e-05	0	0	0
Bacteria/Planctomycetes/Planctomycetacia/Pirellulales/Pirellulaceae/Pir3 lineage	0.000212923	0.000164014	0	0	1.37024e-05	0	0	0	0
Bacteria/Planctomycetes/Planctomycetacia/Pirellulales/Pirellulaceae/Pir4 lineage	0.0312524	0.0107156	0.000562608	0.0003012	0.00211017	0.00116713	0	0	0.00292646
Bacteria/Planctomycetes/Planctomycetacia/Pirellulales/Pirellulaceae/Pir4 lineage/metagenome	7.09744e-05	0	0	0	0	0	0	0	0.000133358
Bacteria/Planctomycetes/Planctomycetacia/Pirellulales/Pirellulaceae/Pir4 lineage/planctomycete str. 292	0	0	0	0	0	0	0	0	0.00303018
Bacteria/Planctomycetes/Planctomycetacia/Pirellulales/Pirellulaceae/Pir4 lineage/Planctomycetes bacterium RBG_16_64_12	0.000118291	0	0	0	0	0	0	0	0
Bacteria/Planctomycetes/Planctomycetacia/Pirellulales/Pirellulaceae/Pir4 lineage/Symbiodinium sp.	0	0	0	0	0	0	0	0	2.96351e-05
Bacteria/Planctomycetes/Planctomycetacia/Pirellulales/Pirellulaceae/Pirellula	4.73162e-05	3.64477e-05	1.50029e-05	0	0	5.21042e-06	0	0	0
Bacteria/Planctomycetes/Planctomycetacia/Pirellulales/Pirellulaceae/Pirellula/Pirellula staleyi	0	0	0.000165032	0	0	3.12625e-05	0	0	1.48175e-05
Bacteria/Planctomycetes/Planctomycetacia/Pirellulales/Pirellulaceae/Rhodopirellula	0.000141949	1.82238e-05	0	0	1.37024e-05	0	0	0	0
Bacteria/Planctomycetes/Planctomycetacia/Planctomycetales	0.0203105	0.00951284	0.000735141	0.000349924	0.00327487	0.00131824	8.55518e-05	0	0.0104315
Bacteria/Planctomycetes/Planctomycetacia/Planctomycetales/Gimesiaceae	0.000709744	0.00047382	3.00057e-05	0	2.74048e-05	0.000182365	2.1388e-05	0	2.96351e-05
Bacteria/Planctomycetes/Planctomycetacia/Planctomycetales/Gimesiaceae/Gimesia	0.00606831	0.00162192	0	0.0001506	0	0	0.0266922	0	0.00163734
Bacteria/Planctomycetes/Planctomycetacia/Planctomycetales/Gimesiaceae/Gimesia/Gimesia maris	0	0	0	2.65765e-05	0	0	4.27759e-05	0	0.000229672
Bacteria/Planctomycetes/Planctomycetacia/Planctomycetales/Rubinisphaeraceae	0	0	0	0	0	0	0	0	0.000200037
Bacteria/Planctomycetes/Planctomycetacia/Planctomycetales/Rubinisphaeraceae/Fuerstia	0	0	0	0	0	0	0	0	0.000311168
Bacteria/Planctomycetes/Planctomycetacia/Planctomycetales/Rubinisphaeraceae/Planctomicrobium	0	0	0	0.000155029	0	0	0	0	0.00408964
Bacteria/Planctomycetes/Planctomycetacia/Planctomycetales/Rubinisphaeraceae/Planctomicrobium/metagenome	0	0	0	0	0	0	0	0	0.00167438
Bacteria/Planctomycetes/Planctomycetacia/Planctomycetales/Rubinisphaeraceae/Rubinisphaera	0	0	0	0	0	0	0	0	0.00235599
Bacteria/Planctomycetes/Planctomycetacia/Planctomycetales/Rubinisphaeraceae/Rubinisphaera/Rubinisphaera brasiliensis	0	0	0	0	0	0	0	0	0.00431931
Bacteria/Planctomycetes/Planctomycetacia/Planctomycetales/Rubinisphaeraceae/SH-PL14	0.000260239	0.000182238	0	0	0	0	0	0	0
Bacteria/Planctomycetes/Planctomycetacia/Planctomycetales/Rubinisphaeraceae/SH-PL14/Planctomyces sp.	2.36581e-05	3.64477e-05	0	0	0	0	0	0	0
Bacteria/Planctomycetes/Planctomycetacia/Planctomycetales/Schlesneriaceae	0.000780718	0.000346253	7.50143e-06	0	0	0	0	0	0
Bacteria/Planctomycetes/Planctomycetacia/Planctomycetales/Schlesneriaceae/Planctopirus	0.00616294	0.0026789	0.000277553	0	0	0	0	0	0
Bacteria/Planctomycetes/Planctomycetacia/Planctomycetales/Schlesneriaceae/Planctopirus/metagenome	0	5.46715e-05	0	0	0	0	0	0	0
Bacteria/Planctomycetes/SPG12-343-353-B69	0.00424663	0.00215041	0	0	0.000219238	0.000208417	0	0	0.00614187
Bacteria/Planctomycetes/vadinHA49	0.00404554	0.00792737	0.00414079	0.00648466	0.000753632	0.000593987	0.00133675	0	4.44526e-05
Bacteria/Poribacteria	0.0014668	0.000400924	3.75072e-05	4.42941e-06	4.11072e-05	3.12625e-05	2.1388e-05	0	0.000333394
Bacteria/Proteobacteria	1.01579	1.24203	2.33436	2.44559	1.46971	1.67968	2.35003	1.86588	1.31706
Bacteria/Proteobacteria/Alphaproteobacteria	0.0882803	0.246423	1.65545	3.74219	0.00975611	0.0336228	3.59805	0.622445	0.088105
Bacteria/Proteobacteria/Alphaproteobacteria/Acetobacterales	1.18291e-05	0	0	0	0	0	0	0	0
Bacteria/Proteobacteria/Alphaproteobacteria/Acetobacterales/Acetobacteraceae	0.00107644	0.0097862	8.25158e-05	5.75824e-05	0	0	0	0	0
Bacteria/Proteobacteria/Alphaproteobacteria/Acetobacterales/Acetobacteraceae/Acidiphilium	0	0	0	0.000159459	0	0	0	0	0
Bacteria/Proteobacteria/Alphaproteobacteria/Acetobacterales/Acetobacteraceae/Komagataeibacter	0	3.64477e-05	0	0	0	0	0	0	0
Bacteria/Proteobacteria/Alphaproteobacteria/Acetobacterales/Acetobacteraceae/Roseomonas	0	0	0	7.53e-05	0	0	0	0	7.40876e-06
Bacteria/Proteobacteria/Alphaproteobacteria/Acetobacterales/Acetobacteraceae/Roseomonas/metagenome	0	0	0	2.21471e-05	0	0	0	0	0
Bacteria/Proteobacteria/Alphaproteobacteria/Acetobacterales/Acetobacterales Incertae Sedis	3.54872e-05	5.46715e-05	0	0	0	0	0	0	0
Bacteria/Proteobacteria/Alphaproteobacteria/Azospirillales	2.36581e-05	0.000291581	0	0	0	0	0	0	0
Bacteria/Proteobacteria/Alphaproteobacteria/Azospirillales/Azospirillaceae	0	0	0	0	0	0	0	0	2.96351e-05
Bacteria/Proteobacteria/Alphaproteobacteria/Azospirillales/Azospirillaceae/Niveispirillum	0	0	0	0	0	0	0	0	0.000162993
Bacteria/Proteobacteria/Alphaproteobacteria/Azospirillales/Azospirillales Incertae Sedis/Stella	0.000236581	0.00220508	0	0	0	0	0	0	0
Bacteria/Proteobacteria/Alphaproteobacteria/Azospirillales/Azospirillales Incertae Sedis/Stella/metagenome	0.000177436	0.000838296	0	0	0	0	0	0	0
Bacteria/Proteobacteria/Alphaproteobacteria/Caedibacterales/Caedibacteraceae	0	1.82238e-05	0	0	0	0	0	0	0
Bacteria/Proteobacteria/Alphaproteobacteria/Caedibacterales/Caedibacteraceae/Caedibacter	0	0.000145791	0	0	0	0	0	0	0
Bacteria/Proteobacteria/Alphaproteobacteria/Caulobacterales	0.000603282	0.000528491	0.00306059	0.00100991	0	0.000468937	0.0190674	0	0.000903869
Bacteria/Proteobacteria/Alphaproteobacteria/Caulobacterales/Caulobacteraceae	0.008304	0.0127567	0.018086	0.00651567	0	0.0109575	0.45982	7.98416e-05	0.0110613
Bacteria/Proteobacteria/Alphaproteobacteria/Caulobacterales/Caulobacteraceae/Brevundimonas	0.042833	0.0802031	0.188834	0.0417561	0	0.104438	4.04664	1.99604e-05	0.144752
Bacteria/Proteobacteria/Alphaproteobacteria/Caulobacterales/Caulobacteraceae/Brevundimonas/Brevundimonas aurantiaca	0	0	0	0	0	2.08417e-05	6.41639e-05	0	0
Bacteria/Proteobacteria/Alphaproteobacteria/Caulobacterales/Caulobacteraceae/Brevundimonas/Brevundimonas basaltis	0.000118291	1.82238e-05	0	0	0	0	0.000117634	0	0
Bacteria/Proteobacteria/Alphaproteobacteria/Caulobacterales/Caulobacteraceae/Brevundimonas/Brevundimonas bullata	0.000118291	0.000218686	0.000187536	0.00023033	0	0	0.00112287	0	0.000340803
Bacteria/Proteobacteria/Alphaproteobacteria/Caulobacterales/Caulobacteraceae/Brevundimonas/Brevundimonas diminuta	0	0.000182238	0	0	0	0	0.000310125	0	8.89052e-05
Bacteria/Proteobacteria/Alphaproteobacteria/Caulobacterales/Caulobacteraceae/Brevundimonas/Brevundimonas halotolerans	0	0.000109343	0	0	0	0	0.000855518	0	0
Bacteria/Proteobacteria/Alphaproteobacteria/Caulobacterales/Caulobacteraceae/Brevundimonas/Brevundimonas intermedia	0	0	6.75129e-05	4.42941e-05	0	0.000208417	0.0266173	0	0.000103723
Bacteria/Proteobacteria/Alphaproteobacteria/Caulobacterales/Caulobacteraceae/Brevundimonas/Brevundimonas kwangchunensis	0.000473162	0.00100231	0	0	0	0	0	0	0.000318577
Bacteria/Proteobacteria/Alphaproteobacteria/Caulobacterales/Caulobacteraceae/Brevundimonas/Brevundimonas mediterranea	3.54872e-05	3.64477e-05	0.00201038	0.000664412	0	0.00252184	0.0484437	0	0.00106686
Bacteria/Proteobacteria/Alphaproteobacteria/Caulobacterales/Caulobacteraceae/Brevundimonas/Brevundimonas naejangsanensis	0	0	0	4.42941e-06	0	1.56312e-05	3.20819e-05	0	0
Bacteria/Proteobacteria/Alphaproteobacteria/Caulobacterales/Caulobacteraceae/Brevundimonas/Brevundimonas sp.	0	0	0	0	0	0.000692985	0.00478021	0	0.000414891
Bacteria/Proteobacteria/Alphaproteobacteria/Caulobacterales/Caulobacteraceae/Brevundimonas/Brevundimonas staleyi	0	0	0	0	0	5.21042e-06	0	0	0
Bacteria/Proteobacteria/Alphaproteobacteria/Caulobacterales/Caulobacteraceae/Brevundimonas/Brevundimonas subvibrioides	3.54872e-05	0.000164014	0	5.3153e-05	0	5.21042e-06	0.000128328	0	0
Bacteria/Proteobacteria/Alphaproteobacteria/Caulobacterales/Caulobacteraceae/Brevundimonas/Brevundimonas terrae	2.36581e-05	0	0	0	0	5.21042e-06	0	0	0
Bacteria/Proteobacteria/Alphaproteobacteria/Caulobacterales/Caulobacteraceae/Brevundimonas/Brevundimonas vesicularis	1.18291e-05	0	0.000562608	0.000124024	0	0.000854508	0.00793493	0	0.000133358
Bacteria/Proteobacteria/Alphaproteobacteria/Caulobacterales/Caulobacteraceae/Brevundimonas/Brevundimonas viscosa	0	0	0	0	0	3.12625e-05	3.20819e-05	0	0
Bacteria/Proteobacteria/Alphaproteobacteria/Caulobacterales/Caulobacteraceae/Brevundimonas/metagenome	0.000343043	0.00176771	2.25043e-05	4.42941e-06	0	0.000114629	4.27759e-05	0	0
Bacteria/Proteobacteria/Alphaproteobacteria/Caulobacterales/Caulobacteraceae/Caulobacter	0.00197545	0.0055036	9.00172e-05	0.000287912	0	1.56312e-05	0.0144903	0	7.40876e-06
Bacteria/Proteobacteria/Alphaproteobacteria/Caulobacterales/Caulobacteraceae/Caulobacter/bacterium BH98-202	0	1.82238e-05	0	0	0	0	0	0	0
Bacteria/Proteobacteria/Alphaproteobacteria/Caulobacterales/Caulobacteraceae/Caulobacter/Caulobacter henricii	7.09744e-05	1.82238e-05	0	0	0	0	0.00726121	0	0
Bacteria/Proteobacteria/Alphaproteobacteria/Caulobacterales/Caulobacteraceae/Caulobacter/Caulobacter sp.	0.000437675	0.00131212	0.000127524	0.000106306	0	0.000213627	0.00100523	0	0.000259307
Bacteria/Proteobacteria/Alphaproteobacteria/Caulobacterales/Caulobacteraceae/Phenylobacterium	0.00225935	0.00246022	0.00443335	0.00101434	0	0.00208938	0.0321247	0	0.000985366
Bacteria/Proteobacteria/Alphaproteobacteria/Caulobacterales/Caulobacteraceae/Phenylobacterium/Afipia genosp. 14	0	0	0	0	0	3.12625e-05	0	0	0
Bacteria/Proteobacteria/Alphaproteobacteria/Caulobacterales/Caulobacteraceae/Phenylobacterium/metagenome	0.000981812	0.000984087	0.000562608	7.53e-05	0	0.0010994	0.00821298	0	0.000162993
Bacteria/Proteobacteria/Alphaproteobacteria/Caulobacterales/Caulobacteraceae/Phenylobacterium/Phenylobacterium falsum	0	0	0	0	0	2.60521e-05	7.48578e-05	0	0
Bacteria/Proteobacteria/Alphaproteobacteria/Caulobacterales/Caulobacteraceae/Phenylobacterium/Phenylobacterium immobile	0	0	0	0	0	0	1.0694e-05	0	0
Bacteria/Proteobacteria/Alphaproteobacteria/Caulobacterales/Hyphomonadaceae	0	0.000200462	0.140082	0.0765934	4.11072e-05	0.000203206	0.306147	0.000199604	0.0149583
Bacteria/Proteobacteria/Alphaproteobacteria/Caulobacterales/Hyphomonadaceae/Henriciella	0	3.64477e-05	9.75187e-05	4.87236e-05	0	0	0.000139022	0	0
Bacteria/Proteobacteria/Alphaproteobacteria/Caulobacterales/Hyphomonadaceae/Hirschia	0	0	0	0	0	3.12625e-05	1.0694e-05	0	0.000429708
Bacteria/Proteobacteria/Alphaproteobacteria/Caulobacterales/Hyphomonadaceae/Hirschia/metagenome	0	0	0	0	0	0	0	0	4.44526e-05
Bacteria/Proteobacteria/Alphaproteobacteria/Caulobacterales/Hyphomonadaceae/Hyphomonas	0.000118291	0.000200462	0.526301	0.240455	0.000178131	0.000823246	1.32677	0.0247708	0.0124467
Bacteria/Proteobacteria/Alphaproteobacteria/Caulobacterales/Hyphomonadaceae/Hyphomonas/Hyphomonas jannaschiana	0	0	0	0	0	2.08417e-05	0	0	2.22263e-05
Bacteria/Proteobacteria/Alphaproteobacteria/Caulobacterales/Hyphomonadaceae/Hyphomonas/Hyphomonas johnsonii	0	0	0.000600115	0.0003012	0	0	0.000983846	0	0
Bacteria/Proteobacteria/Alphaproteobacteria/Caulobacterales/Hyphomonadaceae/Hyphomonas/Hyphomonas neptunium	0	0	0.000120023	0.000190465	0	0	0.00141161	0	0
Bacteria/Proteobacteria/Alphaproteobacteria/Caulobacterales/Hyphomonadaceae/Hyphomonas/Hyphomonas oceanitis	0	0	0.000892671	0.000487236	0	5.21042e-06	0.0121591	5.98812e-05	0
Bacteria/Proteobacteria/Alphaproteobacteria/Caulobacterales/Hyphomonadaceae/Hyphomonas/Hyphomonas polymorpha	0	0	0.00399826	0.00137755	0	2.08417e-05	0.018939	0	0.000370438
Bacteria/Proteobacteria/Alphaproteobacteria/Caulobacterales/Hyphomonadaceae/Hyphomonas/Hyphomonas sp.	1.18291e-05	1.82238e-05	0.0367645	0.0155561	0	5.21042e-05	0.0326594	0	0.00017781
Bacteria/Proteobacteria/Alphaproteobacteria/Caulobacterales/Hyphomonadaceae/Litorimonas	0	9.11191e-05	0	0.000110735	0	0	0	0	0
Bacteria/Proteobacteria/Alphaproteobacteria/Caulobacterales/Hyphomonadaceae/Litorimonas/Litorimonas sp.	3.54872e-05	0	0	0	0	0	0	0	0
Bacteria/Proteobacteria/Alphaproteobacteria/Caulobacterales/Hyphomonadaceae/Ponticaulis	0	0	0	0	0	0	0	0	0.00234117
Bacteria/Proteobacteria/Alphaproteobacteria/Caulobacterales/Hyphomonadaceae/Ponticaulis/Ponticaulis koreensis	0	0	0	0	0	0	0	0	0.000229672
Bacteria/Proteobacteria/Alphaproteobacteria/Caulobacterales/Hyphomonadaceae/SWB02	0	0	0	0	0	0	0	0	0.00131135
Bacteria/Proteobacteria/Alphaproteobacteria/Caulobacterales/Hyphomonadaceae/SWB02/Candidatus Nitrosoarchaeum limnia BG20	0	0	0	0	0	0	0	0	0.000229672
Bacteria/Proteobacteria/Alphaproteobacteria/Caulobacterales/Parvularculaceae	5.91453e-05	0.000200462	0.00448586	0.00138641	0	0	0.010555	0	9.63139e-05
Bacteria/Proteobacteria/Alphaproteobacteria/Caulobacterales/Parvularculaceae/Amphiplicatus	0	0	0.000810155	0.000708706	0	0	0.000171104	0.000558891	0
Bacteria/Proteobacteria/Alphaproteobacteria/Dongiales/Dongiaceae/Dongia	0.000118291	0.00047382	0	0	0	0	0	0	0
Bacteria/Proteobacteria/Alphaproteobacteria/Dongiales/Dongiaceae/Dongia/Rhodospirillales bacterium WX36	0	3.64477e-05	0	0	0	0	0	0	0
Bacteria/Proteobacteria/Alphaproteobacteria/Elsterales/Elsteraceae	1.18291e-05	0	0	0	0	0	0	0	0
Bacteria/Proteobacteria/Alphaproteobacteria/Holosporales/Holosporaceae	0	1.82238e-05	0	1.32882e-05	0	0	0	0	5.92701e-05
Bacteria/Proteobacteria/Alphaproteobacteria/Kordiimonadales/Iodidimonadaceae/Iodidimonas	0	0	0	3.98647e-05	0	0	0	0	0
Bacteria/Proteobacteria/Alphaproteobacteria/Micavibrionales	0	0	0	0	0	0	0	0	0.000140767
Bacteria/Proteobacteria/Alphaproteobacteria/Micavibrionales/Micavibrionaceae	0	0	0	1.32882e-05	0	0	0	0	1.48175e-05
Bacteria/Proteobacteria/Alphaproteobacteria/Micavibrionales/Micavibrionaceae/Micavibrio	0	0	0	0	0	0	0	0.000339327	0.00283015
Bacteria/Proteobacteria/Alphaproteobacteria/Micavibrionales/Micavibrionaceae/Micavibrio/Micavibrio sp.	0	0	0	0	0	0	0	0	2.96351e-05
Bacteria/Proteobacteria/Alphaproteobacteria/Micropepsales/Micropepsaceae	0	0	0	0	0	0	0	0	0.00011854
Bacteria/Proteobacteria/Alphaproteobacteria/Micropepsales/Micropepsaceae/Micropepsis	2.36581e-05	3.64477e-05	0	0	0	0	0	0	0
Bacteria/Proteobacteria/Alphaproteobacteria/NRL2	0	0	0	0	0	0	0	0	4.44526e-05
Bacteria/Proteobacteria/Alphaproteobacteria/Paracaedibacterales/Paracaedibacteraceae	1.18291e-05	0	0.00450836	0	0	5.21042e-06	0.000919682	0	0.0165512
Bacteria/Proteobacteria/Alphaproteobacteria/Parvibaculales	0	3.64477e-05	0.000330063	0.00145285	0	0	0.00286599	0.000638733	7.40876e-06
Bacteria/Proteobacteria/Alphaproteobacteria/Parvibaculales/Parvibaculaceae	0.000390359	0.00164014	0.115275	0.286645	0	2.08417e-05	1.0639	0.0627954	0.00103723
Bacteria/Proteobacteria/Alphaproteobacteria/Parvibaculales/Parvibaculaceae/Mf105b01	0	0	0.000150029	0.000544818	0	0	6.41639e-05	0	0
Bacteria/Proteobacteria/Alphaproteobacteria/Parvibaculales/Parvibaculaceae/Parvibaculum	0.00259056	0.00869277	0.355861	1.0167	0.000232941	0.000114629	3.13769	0.406693	0.00297832
Bacteria/Proteobacteria/Alphaproteobacteria/Parvibaculales/Parvibaculaceae/Parvibaculum/bacterium enrichment culture clone SRAO_24	0	0	0	8.85883e-06	0	0	0	0.000119762	0
Bacteria/Proteobacteria/Alphaproteobacteria/Parvibaculales/Parvibaculaceae/Parvibaculum/metagenome	5.91453e-05	0.000164014	0	0	0	0	0	0	0
Bacteria/Proteobacteria/Alphaproteobacteria/Parvibaculales/Parvibaculaceae/Parvibaculum/Parvibaculum lavamentivorans DS-1	0	0	0.00010502	0.000261335	0	0	0.00083413	0	0
Bacteria/Proteobacteria/Alphaproteobacteria/Parvibaculales/Parvibaculaceae/Parvibaculum/sediment bacterium 22-39	4.73162e-05	0.000164014	0	0	0	0	0	0	0
Bacteria/Proteobacteria/Alphaproteobacteria/Parvibaculales/Parvibaculaceae/Rhodoligotrophos	0	0	0	8.85883e-06	0	0	0	0	0.000555657
Bacteria/Proteobacteria/Alphaproteobacteria/Parvibaculales/Parvibaculaceae/Tepidicaulis	0	1.82238e-05	0	0	0	0	0	0	0
Bacteria/Proteobacteria/Alphaproteobacteria/Puniceispirillales	0	0	0	0	0	5.21042e-06	0	0	0
Bacteria/Proteobacteria/Alphaproteobacteria/Reyranellales/Reyranellaceae	3.54872e-05	0	0	0	0	0	0	0	7.40876e-06
Bacteria/Proteobacteria/Alphaproteobacteria/Reyranellales/Reyranellaceae/Reyranella	0.000437675	0.00167659	0	0	0	0	0	0	0.00060011
Bacteria/Proteobacteria/Alphaproteobacteria/Reyranellales/Reyranellaceae/Reyranella/alpha proteobacterium CN37	0	3.64477e-05	0	0	0	0	0	0	0
Bacteria/Proteobacteria/Alphaproteobacteria/Reyranellales/Reyranellaceae/Reyranella/metagenome	0	0.000109343	0	0	0	0	0	0	0
Bacteria/Proteobacteria/Alphaproteobacteria/Reyranellales/Reyranellaceae/Reyranella/Reyranella massiliensis	0	1.82238e-05	0	0	0	0	0	0	0
Bacteria/Proteobacteria/Alphaproteobacteria/Reyranellales/Reyranellaceae/Reyranella/Reyranella sp.	7.09744e-05	0.00085652	0	0	0	0	0	0	0
Bacteria/Proteobacteria/Alphaproteobacteria/Rhizobiales	0.12799	0.457928	1.36305	2.81086	0.000726227	0.00170902	1.6619	0.436454	0.015714
Bacteria/Proteobacteria/Alphaproteobacteria/Rhizobiales/Beijerinckiaceae	0.106781	0.388277	0.005236	2.65765e-05	1.37024e-05	6.2525e-05	0.000192492	0	0.000251898
Bacteria/Proteobacteria/Alphaproteobacteria/Rhizobiales/Beijerinckiaceae/Bosea	0	0	0	0	0	0	0.00128328	0	0.00225226
Bacteria/Proteobacteria/Alphaproteobacteria/Rhizobiales/Beijerinckiaceae/Bosea/Bosea sp.	0	0	0	0	0	0	0	0	0.000111131
Bacteria/Proteobacteria/Alphaproteobacteria/Rhizobiales/Beijerinckiaceae/Methylobacterium	0	0	0.000195037	8.85883e-06	0	0	0.00620251	0	0
Bacteria/Proteobacteria/Alphaproteobacteria/Rhizobiales/Beijerinckiaceae/Methylocystis	0.0586367	0.23516	0.00281304	0	0	0.000114629	0	0	0
Bacteria/Proteobacteria/Alphaproteobacteria/Rhizobiales/Beijerinckiaceae/Methylocystis/Methylocystis parvus	0	3.64477e-05	0	0	0	0	0	0	0
Bacteria/Proteobacteria/Alphaproteobacteria/Rhizobiales/Beijerinckiaceae/Methylocystis/Methylocystis rosea	0.011971	0.0570588	0.000690132	0	0	5.21042e-06	0	0	0
Bacteria/Proteobacteria/Alphaproteobacteria/Rhizobiales/Beijerinckiaceae/Methylocystis/Methylocystis sp.	0.00156144	0.00666992	6.75129e-05	0	0	0	0	0	0
Bacteria/Proteobacteria/Alphaproteobacteria/Rhizobiales/Beijerinckiaceae/Methylosinus/Methylosinus sp.	0.000615111	0.00335318	0	0	0	0	0	0	0
Bacteria/Proteobacteria/Alphaproteobacteria/Rhizobiales/D05-2	0	0	0	0	0	0	0	0	7.40876e-06
Bacteria/Proteobacteria/Alphaproteobacteria/Rhizobiales/Devosiaceae	0.00282715	0.00796381	2.25043e-05	2.65765e-05	0	0.00137034	0.00118703	0	0.00188183
Bacteria/Proteobacteria/Alphaproteobacteria/Rhizobiales/Devosiaceae/Arsenicitalea	0	0	0	0	0	3.64729e-05	0	0	0
Bacteria/Proteobacteria/Alphaproteobacteria/Rhizobiales/Devosiaceae/Devosia	0.00087535	0.00329851	7.50143e-06	1.77177e-05	0	0.000818035	0.00357179	0	0.0100907
Bacteria/Proteobacteria/Alphaproteobacteria/Rhizobiales/Devosiaceae/Devosia/Devosia limi	0	0	0	0	0	0	0	0	0.00083719
Bacteria/Proteobacteria/Alphaproteobacteria/Rhizobiales/Devosiaceae/Devosia/Devosia psychrophila	0	0	0	0	0	3.12625e-05	0	0	0
Bacteria/Proteobacteria/Alphaproteobacteria/Rhizobiales/Devosiaceae/Devosia/Devosia riboflavina	0	0	0	0	0	0	0.000181798	0	0
Bacteria/Proteobacteria/Alphaproteobacteria/Rhizobiales/Devosiaceae/Devosia/Devosia sp.	0	0	0	0	0	0	0	0	7.40876e-06
Bacteria/Proteobacteria/Alphaproteobacteria/Rhizobiales/Devosiaceae/Devosia/metagenome	8.28034e-05	0.000182238	0	0	0	0	0	0	0
Bacteria/Proteobacteria/Alphaproteobacteria/Rhizobiales/Hyphomicrobiaceae	0.00136034	0.000911191	0.305361	0.771028	1.37024e-05	8.33667e-05	0.26921	0.0280843	7.40876e-05
Bacteria/Proteobacteria/Alphaproteobacteria/Rhizobiales/Hyphomicrobiaceae/Filomicrobium	0	0	0.00990189	0.027077	0	0	0.00494062	0.0059482	0
Bacteria/Proteobacteria/Alphaproteobacteria/Rhizobiales/Hyphomicrobiaceae/Filomicrobium/Filomicrobium fusiforme	0	0	9.75187e-05	0.000159459	0	0	8.55518e-05	0	0
Bacteria/Proteobacteria/Alphaproteobacteria/Rhizobiales/Hyphomicrobiaceae/Hyphomicrobium	0.000591453	0.000182238	0.000120023	0.000327777	0	9.89979e-05	0.00288737	7.98416e-05	0.00134099
Bacteria/Proteobacteria/Alphaproteobacteria/Rhizobiales/Hyphomicrobiaceae/Hyphomicrobium/Hyphomicrobium sulfonivorans	0	0	0	3.54353e-05	0	0	0	0	0
Bacteria/Proteobacteria/Alphaproteobacteria/Rhizobiales/Hyphomicrobiaceae/Hyphomicrobium/Hyphomicrobium zavarzinii	1.18291e-05	1.82238e-05	0	0	0	0	0	0	0
Bacteria/Proteobacteria/Alphaproteobacteria/Rhizobiales/Hyphomicrobiaceae/Hyphomicrobium/metagenome	0	0	2.25043e-05	9.30177e-05	0	0	0	0	0
Bacteria/Proteobacteria/Alphaproteobacteria/Rhizobiales/Hyphomicrobiaceae/Pedomicrobium	0.000816205	0.000601386	1.2209	2.93066	0.00034256	0.000197996	0.623448	0.0911192	0.000103723
Bacteria/Proteobacteria/Alphaproteobacteria/Rhizobiales/Hyphomicrobiaceae/Pedomicrobium/metagenome	4.73162e-05	5.46715e-05	0	0	0	0	0	0	0
Bacteria/Proteobacteria/Alphaproteobacteria/Rhizobiales/Hyphomicrobiaceae/Pedomicrobium/Pedomicrobium manganicum	0	0	4.50086e-05	7.97294e-05	0	0	0	0	0
Bacteria/Proteobacteria/Alphaproteobacteria/Rhizobiales/Labraceae/Labrys/metagenome	0	1.82238e-05	0	0	0	0	0	0	0
Bacteria/Proteobacteria/Alphaproteobacteria/Rhizobiales/Methyloligellaceae	0.000106462	0.000127567	0.00128275	0.0036897	0	0	0.00103732	1.99604e-05	0
Bacteria/Proteobacteria/Alphaproteobacteria/Rhizobiales/Methyloligellaceae/Methyloceanibacter	0	0	0.0010352	0.00224571	0	0	0.000459841	3.99208e-05	0.000125949
Bacteria/Proteobacteria/Alphaproteobacteria/Rhizobiales/Methyloligellaceae/Methyloceanibacter/Methyloceanibacter caenitepidi	0	0	3.00057e-05	1.77177e-05	0	0	0	0	0.00083719
Bacteria/Proteobacteria/Alphaproteobacteria/Rhizobiales/Rhizobiaceae	0.192163	0.54533	2.54172	4.30537	0.00237051	0.0188513	0.827543	0.290803	0.0660195
Bacteria/Proteobacteria/Alphaproteobacteria/Rhizobiales/Rhizobiaceae/Ahrensia	0	0	0	8.85883e-06	0	0	0	0	0
Bacteria/Proteobacteria/Alphaproteobacteria/Rhizobiales/Rhizobiaceae/Ahrensia/Ahrensia kielensis	0	0	3.00057e-05	3.54353e-05	0	0	2.1388e-05	0	0
Bacteria/Proteobacteria/Alphaproteobacteria/Rhizobiales/Rhizobiaceae/Allorhizobium-Neorhizobium-Pararhizobium-Rhizobium	0.00455419	0.0138683	0.00506347	0.00131997	0	0.00273026	4.27759e-05	0	0.0100611
Bacteria/Proteobacteria/Alphaproteobacteria/Rhizobiales/Rhizobiaceae/Allorhizobium-Neorhizobium-Pararhizobium-Rhizobium/Agrobacterium radiobacter	0	0	0	0	0	0	0	0	0.00230413
Bacteria/Proteobacteria/Alphaproteobacteria/Rhizobiales/Rhizobiaceae/Allorhizobium-Neorhizobium-Pararhizobium-Rhizobium/Allorhizobium vitis	5.91453e-05	9.11191e-05	8.25158e-05	4.42941e-06	0	0	0	0	0
Bacteria/Proteobacteria/Alphaproteobacteria/Rhizobiales/Rhizobiaceae/Allorhizobium-Neorhizobium-Pararhizobium-Rhizobium/Pararhizobium antarcticum	0	0	0	0	0	5.21042e-06	0	0	0
Bacteria/Proteobacteria/Alphaproteobacteria/Rhizobiales/Rhizobiaceae/Allorhizobium-Neorhizobium-Pararhizobium-Rhizobium/Pararhizobium giardinii	2.36581e-05	0.000164014	0.000285055	0.000323347	0	5.21042e-06	1.0694e-05	0	0
Bacteria/Proteobacteria/Alphaproteobacteria/Rhizobiales/Rhizobiaceae/Allorhizobium-Neorhizobium-Pararhizobium-Rhizobium/Rhizobium aegyptiacum	0	0	0	4.42941e-06	0	0	0	0	0
Bacteria/Proteobacteria/Alphaproteobacteria/Rhizobiales/Rhizobiaceae/Allorhizobium-Neorhizobium-Pararhizobium-Rhizobium/Rhizobium daejeonense	0.000106462	0.000564939	6.75129e-05	0	0	0	0	0	0.000229672
Bacteria/Proteobacteria/Alphaproteobacteria/Rhizobiales/Rhizobiaceae/Allorhizobium-Neorhizobium-Pararhizobium-Rhizobium/Rhizobium leguminosarum bv. viciae	0	3.64477e-05	7.50143e-06	0	0	0	0	0	2.22263e-05
Bacteria/Proteobacteria/Alphaproteobacteria/Rhizobiales/Rhizobiaceae/Allorhizobium-Neorhizobium-Pararhizobium-Rhizobium/Rhizobium rhizogenes	1.18291e-05	9.11191e-05	0.000127524	0.0006024	0	0	3.20819e-05	0	7.40876e-06
Bacteria/Proteobacteria/Alphaproteobacteria/Rhizobiales/Rhizobiaceae/Allorhizobium-Neorhizobium-Pararhizobium-Rhizobium/Rhizobium selenitireducens	0	0	0	0	0	1.04208e-05	0	0	7.40876e-06
Bacteria/Proteobacteria/Alphaproteobacteria/Rhizobiales/Rhizobiaceae/Allorhizobium-Neorhizobium-Pararhizobium-Rhizobium/Rhizobium selenitireducens ATCC BAA-1503	0	0	0	0	0	5.21042e-06	0	0	0
Bacteria/Proteobacteria/Alphaproteobacteria/Rhizobiales/Rhizobiaceae/Aminobacter	0	5.46715e-05	1.50029e-05	2.65765e-05	0	0	0	0	0
Bacteria/Proteobacteria/Alphaproteobacteria/Rhizobiales/Rhizobiaceae/Aminobacter/Aminobacter aminovorans	0	0	0	1.77177e-05	1.37024e-05	2.60521e-05	0	0	0
Bacteria/Proteobacteria/Alphaproteobacteria/Rhizobiales/Rhizobiaceae/Aminobacter/Hoeflea sp.	0	9.11191e-05	1.50029e-05	5.3153e-05	0	0	0	0	0
Bacteria/Proteobacteria/Alphaproteobacteria/Rhizobiales/Rhizobiaceae/Bartonella	0	0	0	4.42941e-06	0	0	0	0	0
Bacteria/Proteobacteria/Alphaproteobacteria/Rhizobiales/Rhizobiaceae/Bartonella/Bartonella sp.	0	0	0	1.32882e-05	0	0	0	0	0
Bacteria/Proteobacteria/Alphaproteobacteria/Rhizobiales/Rhizobiaceae/Bartonella/Bartonella volans	0	0	2.25043e-05	0	0	0	0	0	0
Bacteria/Proteobacteria/Alphaproteobacteria/Rhizobiales/Rhizobiaceae/Brucella	0	0	0	0	0	0	3.20819e-05	0	0
Bacteria/Proteobacteria/Alphaproteobacteria/Rhizobiales/Rhizobiaceae/Brucella/Brucella melitensis	0	0	6.00115e-05	8.85883e-06	0	0	0.000406371	0	0
Bacteria/Proteobacteria/Alphaproteobacteria/Rhizobiales/Rhizobiaceae/Ensifer	0.00184533	0.00515734	0.0283554	0.0396255	6.8512e-05	0.000364729	0.00607418	0.00275453	0.000222263
Bacteria/Proteobacteria/Alphaproteobacteria/Rhizobiales/Rhizobiaceae/Ensifer/Ensifer medicae	0.00013012	0.000692506	6.75129e-05	4.42941e-05	0	0	0	0	0
Bacteria/Proteobacteria/Alphaproteobacteria/Rhizobiales/Rhizobiaceae/Ensifer/Ensifer sp.	0.000260239	0.000692506	0.00331563	0.0106749	1.37024e-05	8.33667e-05	0.00104801	0.000239525	0.000333394
Bacteria/Proteobacteria/Alphaproteobacteria/Rhizobiales/Rhizobiaceae/Hoeflea	0.0245216	0.0674282	0.354135	0.743645	0.000890656	0.00296473	0.676405	0.0595219	0.0055788
Bacteria/Proteobacteria/Alphaproteobacteria/Rhizobiales/Rhizobiaceae/Hoeflea/Ahrensia sp.	1.18291e-05	9.11191e-05	1.50029e-05	0	2.74048e-05	0.000114629	0	0	4.44526e-05
Bacteria/Proteobacteria/Alphaproteobacteria/Rhizobiales/Rhizobiaceae/Hoeflea/Hoeflea olei	0	3.64477e-05	0	0	0	0	0	0	0
Bacteria/Proteobacteria/Alphaproteobacteria/Rhizobiales/Rhizobiaceae/Hoeflea/Hoeflea phototrophica DFL-43	0	1.82238e-05	0	0	0	0	0	0	0
Bacteria/Proteobacteria/Alphaproteobacteria/Rhizobiales/Rhizobiaceae/Hoeflea/Hoeflea sp.	0.000165607	0.000182238	0.00108771	0.00394218	0	7.81562e-05	0.000320819	0	0.000155584
Bacteria/Proteobacteria/Alphaproteobacteria/Rhizobiales/Rhizobiaceae/Hoeflea/Mesorhizobium sp.	0	0	5.251e-05	3.54353e-05	0	0	0	0	0
Bacteria/Proteobacteria/Alphaproteobacteria/Rhizobiales/Rhizobiaceae/Mesorhizobium	0.00922667	0.0388897	0.0021004	0.00510711	0	1.56312e-05	0.000395677	0	0.000133358
Bacteria/Proteobacteria/Alphaproteobacteria/Rhizobiales/Rhizobiaceae/Mesorhizobium/Mesorhizobium ciceri	2.36581e-05	0.000364477	2.25043e-05	1.77177e-05	0	0	0	0	7.40876e-06
Bacteria/Proteobacteria/Alphaproteobacteria/Rhizobiales/Rhizobiaceae/Mesorhizobium/Mesorhizobium mediterraneum	0.000224752	0.000273357	0.000112522	0.000491665	0	0	0	0	0
Bacteria/Proteobacteria/Alphaproteobacteria/Rhizobiales/Rhizobiaceae/Mesorhizobium/Mesorhizobium sp.	0	5.46715e-05	0	4.42941e-06	0	0	0	0	0
Bacteria/Proteobacteria/Alphaproteobacteria/Rhizobiales/Rhizobiaceae/Mesorhizobium/metagenome	0.000390359	0.0016037	7.50143e-05	4.42941e-06	0	0	0	0	0
Bacteria/Proteobacteria/Alphaproteobacteria/Rhizobiales/Rhizobiaceae/Mesorhizobium/Prosthecomicrobium sp.	0	0	0	4.42941e-06	0	0	0	0	0
Bacteria/Proteobacteria/Alphaproteobacteria/Rhizobiales/Rhizobiaceae/Mesorhizobium/Rhizobium leguminosarum	3.54872e-05	1.82238e-05	0	0	0	0	0	0	0
Bacteria/Proteobacteria/Alphaproteobacteria/Rhizobiales/Rhizobiaceae/Neorhizobium	0.00024841	0.000765401	0.000127524	0	0	8.33667e-05	0	0	0.00165956
Bacteria/Proteobacteria/Alphaproteobacteria/Rhizobiales/Rhizobiaceae/Neorhizobium/Neorhizobium galegae	1.18291e-05	0.000127567	2.25043e-05	0	0	0.00012505	0	0	0.000985366
Bacteria/Proteobacteria/Alphaproteobacteria/Rhizobiales/Rhizobiaceae/Nitratireductor	3.54872e-05	5.46715e-05	0.000735141	0.00213498	0	0	0.00010694	0.00165671	0
Bacteria/Proteobacteria/Alphaproteobacteria/Rhizobiales/Rhizobiaceae/Nitratireductor/Nitratireductor aquibiodomus	0	0	0	8.85883e-06	0	0	0	5.98812e-05	0
Bacteria/Proteobacteria/Alphaproteobacteria/Rhizobiales/Rhizobiaceae/Ochrobactrum	1.18291e-05	0.000182238	0.00047259	0.000447371	6.8512e-05	4.68937e-05	0.0214628	0	0.00168179
Bacteria/Proteobacteria/Alphaproteobacteria/Rhizobiales/Rhizobiaceae/Ochrobactrum/Ochrobactrum anthropi	0	0	0	0	0	0	0.000149716	0	0
Bacteria/Proteobacteria/Alphaproteobacteria/Rhizobiales/Rhizobiaceae/Ochrobactrum/Ochrobactrum pseudogrignonense	0	0	0	1.32882e-05	0	0	0	0	0
Bacteria/Proteobacteria/Alphaproteobacteria/Rhizobiales/Rhizobiaceae/Phyllobacterium	0	1.82238e-05	5.251e-05	0.000141741	0	0	4.27759e-05	0	0
Bacteria/Proteobacteria/Alphaproteobacteria/Rhizobiales/Rhizobiaceae/Pseudohoeflea	0	0	1.50029e-05	3.98647e-05	0	0	0	0	0
Bacteria/Proteobacteria/Alphaproteobacteria/Rhizobiales/Rhizobiaceae/Shinella/Shinella zoogloeoides	0	0	0	4.42941e-06	0	5.21042e-06	0	0	0
Bacteria/Proteobacteria/Alphaproteobacteria/Rhizobiales/Rhizobiales Incertae Sedis	0	7.28953e-05	0	0	0	0	0	0	0
Bacteria/Proteobacteria/Alphaproteobacteria/Rhizobiales/Rhizobiales Incertae Sedis/Bauldia	0.000106462	0.000164014	0	0	0	0	0	0	0
Bacteria/Proteobacteria/Alphaproteobacteria/Rhizobiales/Rhizobiales Incertae Sedis/Bauldia/metagenome	0.000106462	0.000309805	0	0	0	0	0	0	0
Bacteria/Proteobacteria/Alphaproteobacteria/Rhizobiales/Rhizobiales Incertae Sedis/Nordella	0	0.000164014	0	0	0	0	0	0	0
Bacteria/Proteobacteria/Alphaproteobacteria/Rhizobiales/Rhodobiaceae	0	0	0	4.42941e-06	0	0	0	0	0
Bacteria/Proteobacteria/Alphaproteobacteria/Rhizobiales/Stappiaceae	0	0	0	1.77177e-05	0	0	0.0238476	0	0
Bacteria/Proteobacteria/Alphaproteobacteria/Rhizobiales/Stappiaceae/Labrenzia	0	0	0	0	0	0	1.0694e-05	0	0
Bacteria/Proteobacteria/Alphaproteobacteria/Rhizobiales/Stappiaceae/Stappia	0	0	0	0	0	0	0.0111859	0	0
Bacteria/Proteobacteria/Alphaproteobacteria/Rhizobiales/Stappiaceae/Stappia/Stappia indica	0	0	0	0	0	0	0.00455563	0	0
Bacteria/Proteobacteria/Alphaproteobacteria/Rhizobiales/Xanthobacteraceae	0.0264261	0.0433363	0.00120023	0	0.000109619	0.00164649	0.0012405	0	0.00232635
Bacteria/Proteobacteria/Alphaproteobacteria/Rhizobiales/Xanthobacteraceae/Afipia	0	0	0	0	0	1.56312e-05	0	0	0
Bacteria/Proteobacteria/Alphaproteobacteria/Rhizobiales/Xanthobacteraceae/Ancylobacter	0	0	0	0	0	0	0	0	0.00177069
Bacteria/Proteobacteria/Alphaproteobacteria/Rhizobiales/Xanthobacteraceae/Ancylobacter/Ancylobacter sp.	0	0	0	0	0	0	0	0	1.48175e-05
Bacteria/Proteobacteria/Alphaproteobacteria/Rhizobiales/Xanthobacteraceae/Bradyrhizobium	0.00315836	0.00668815	0	0	4.11072e-05	0.000333467	0.000235268	0	0
Bacteria/Proteobacteria/Alphaproteobacteria/Rhizobiales/Xanthobacteraceae/Bradyrhizobium/Bradyrhizobium canariense	4.73162e-05	0.000145791	0	0	0	0.000104208	0	0	0
Bacteria/Proteobacteria/Alphaproteobacteria/Rhizobiales/Xanthobacteraceae/Bradyrhizobium/Bradyrhizobium elkanii	1.18291e-05	0	0	0	0	5.21042e-06	0	0	0
Bacteria/Proteobacteria/Alphaproteobacteria/Rhizobiales/Xanthobacteraceae/Bradyrhizobium/Bradyrhizobium ottawaense	0	5.46715e-05	0	0	0	5.21042e-06	0	0	0
Bacteria/Proteobacteria/Alphaproteobacteria/Rhizobiales/Xanthobacteraceae/Bradyrhizobium/Bradyrhizobium sp.	0.000177436	0.000273357	0	0	0	0.000192785	0	0	0
Bacteria/Proteobacteria/Alphaproteobacteria/Rhizobiales/Xanthobacteraceae/Bradyrhizobium/metagenome	2.36581e-05	7.28953e-05	0	0	0	6.77354e-05	0	0	0
Bacteria/Proteobacteria/Alphaproteobacteria/Rhizobiales/Xanthobacteraceae/Pseudolabrys	0.000201094	0.00149435	0	0	0	0	0	0	0
Bacteria/Proteobacteria/Alphaproteobacteria/Rhizobiales/Xanthobacteraceae/Pseudolabrys/metagenome	0.000224752	0.000546715	0	0	0	0	0	0	0
Bacteria/Proteobacteria/Alphaproteobacteria/Rhizobiales/Xanthobacteraceae/Pseudorhodoplanes	4.73162e-05	5.46715e-05	0	0	0	0	0	0	6.66789e-05
Bacteria/Proteobacteria/Alphaproteobacteria/Rhizobiales/Xanthobacteraceae/Pseudoxanthobacter	7.09744e-05	5.46715e-05	0	0	0	0	0	0	0.00303018
Bacteria/Proteobacteria/Alphaproteobacteria/Rhizobiales/Xanthobacteraceae/Pseudoxanthobacter/metagenome	0	0	0	0	0	0	0	0	2.96351e-05
Bacteria/Proteobacteria/Alphaproteobacteria/Rhizobiales/Xanthobacteraceae/Rhodoplanes/metagenome	0	0	0	0	0	0	1.0694e-05	0	0
Bacteria/Proteobacteria/Alphaproteobacteria/Rhizobiales/Xanthobacteraceae/Rhodopseudomonas	0	0	0	0	0	1.04208e-05	0	0	0
Bacteria/Proteobacteria/Alphaproteobacteria/Rhizobiales/Xanthobacteraceae/Tardiphaga	0.00173887	0.00289759	7.50143e-06	0	0	0.000156312	0	0	0
Bacteria/Proteobacteria/Alphaproteobacteria/Rhizobiales/Xanthobacteraceae/Tardiphaga/Tardiphaga robiniae	4.73162e-05	7.28953e-05	0	0	0	4.16833e-05	0	0	0
Bacteria/Proteobacteria/Alphaproteobacteria/Rhodobacterales/Rhodobacteraceae	0.0547567	0.132742	0.959726	1.47946	0.000698822	0.0111034	0.550098	0.0849514	0.107286
Bacteria/Proteobacteria/Alphaproteobacteria/Rhodobacterales/Rhodobacteraceae/Albimonas/Albimonas donghaensis	0	0	0	0	0	0	0	0	7.40876e-06
Bacteria/Proteobacteria/Alphaproteobacteria/Rhodobacterales/Rhodobacteraceae/Albirhodobacter	2.36581e-05	1.82238e-05	0	0	0	0.00306372	0	0	0.0035488
Bacteria/Proteobacteria/Alphaproteobacteria/Rhodobacterales/Rhodobacteraceae/Albirhodobacter/Albirhodobacter marinus	0	0	0	0	0	2.60521e-05	0	0	7.40876e-06
Bacteria/Proteobacteria/Alphaproteobacteria/Rhodobacterales/Rhodobacteraceae/Albirhodobacter/Paracoccus sp.	0	0	0	0	0	0.000140681	0	0	0
Bacteria/Proteobacteria/Alphaproteobacteria/Rhodobacterales/Rhodobacteraceae/Amaricoccus/Amaricoccus tamworthensis	0	0	0	0	0	0	0	0	7.40876e-05
Bacteria/Proteobacteria/Alphaproteobacteria/Rhodobacterales/Rhodobacteraceae/Defluviimonas	8.28034e-05	9.11191e-05	0.000337565	0.000296771	0	0	0	0	0
Bacteria/Proteobacteria/Alphaproteobacteria/Rhodobacterales/Rhodobacteraceae/Frigidibacter	0	0	3.75072e-05	4.42941e-06	0	0	0	0	0.00472679
Bacteria/Proteobacteria/Alphaproteobacteria/Rhodobacterales/Rhodobacteraceae/Frigidibacter/Frigidibacter albus	0	0	0	0	0	0	0	0	1.48175e-05
Bacteria/Proteobacteria/Alphaproteobacteria/Rhodobacterales/Rhodobacteraceae/Haematobacter	0.00205826	0.00577695	0.0289105	0.0681155	8.22144e-05	0.000307415	0.00701525	0.00261481	0.00235599
Bacteria/Proteobacteria/Alphaproteobacteria/Rhodobacterales/Rhodobacteraceae/HIMB11	0	0	0	4.42941e-05	0	0	0	0	0
Bacteria/Proteobacteria/Alphaproteobacteria/Rhodobacterales/Rhodobacteraceae/Jannaschia	0	0	0	0	0	0	0.00547532	0	0
Bacteria/Proteobacteria/Alphaproteobacteria/Rhodobacterales/Rhodobacteraceae/Jannaschia/Jannaschia helgolandensis	0	0	0	0	0	0	0.0172922	0	0
Bacteria/Proteobacteria/Alphaproteobacteria/Rhodobacterales/Rhodobacteraceae/Leisingera	0	0	0	4.42941e-06	0	0	0	0	0
Bacteria/Proteobacteria/Alphaproteobacteria/Rhodobacterales/Rhodobacteraceae/Loktanella	0	0	0	0	0	5.21042e-06	0	0	0
Bacteria/Proteobacteria/Alphaproteobacteria/Rhodobacterales/Rhodobacteraceae/Oceanicola/Oceanicola granulosus HTCC2516	0	0	0	3.54353e-05	0	0	0	0	0
Bacteria/Proteobacteria/Alphaproteobacteria/Rhodobacterales/Rhodobacteraceae/Paracoccus	2.36581e-05	0	0	0	0	6.77354e-05	0	0	0.000133358
Bacteria/Proteobacteria/Alphaproteobacteria/Rhodobacterales/Rhodobacteraceae/Paracoccus/Paracoccus homiensis	0	0	0	0	0	1.56312e-05	0	0	7.40876e-06
Bacteria/Proteobacteria/Alphaproteobacteria/Rhodobacterales/Rhodobacteraceae/Paracoccus/Paracoccus marcusii	0	0	0	0	0	5.21042e-06	0	0	0
Bacteria/Proteobacteria/Alphaproteobacteria/Rhodobacterales/Rhodobacteraceae/Pelagibaca	0	0	7.50143e-06	0	0	0	0	0	0
Bacteria/Proteobacteria/Alphaproteobacteria/Rhodobacterales/Rhodobacteraceae/Pseudorhodobacter	0	0	0	0	0	6.2525e-05	0	0	0.000807555
Bacteria/Proteobacteria/Alphaproteobacteria/Rhodobacterales/Rhodobacteraceae/Rhodovulum/Rhodovulum sulfidophilum	0	0	2.25043e-05	4.42941e-06	0	0	0	0	3.70438e-05
Bacteria/Proteobacteria/Alphaproteobacteria/Rhodobacterales/Rhodobacteraceae/Roseinatronobacter/Rhodobaca sp.	0	0	0	0	0	0	0	0	0.00011854
Bacteria/Proteobacteria/Alphaproteobacteria/Rhodobacterales/Rhodobacteraceae/Roseobacter clade CHAB-I-5 lineage/Pseudoruegeria sp.	0	0	0	0	0	0	0	0	0.00131876
Bacteria/Proteobacteria/Alphaproteobacteria/Rhodobacterales/Rhodobacteraceae/Roseovarius	3.54872e-05	7.28953e-05	0.000330063	0.00879239	0	0.000104208	0.0174098	0	0.000162993
Bacteria/Proteobacteria/Alphaproteobacteria/Rhodobacterales/Rhodobacteraceae/Roseovarius/Roseovarius azorensis	0	0	0	4.42941e-06	0	0	0	0	0
Bacteria/Proteobacteria/Alphaproteobacteria/Rhodobacterales/Rhodobacteraceae/Roseovarius/Roseovarius mucosus	0	0	0	2.21471e-05	0	0	0.000128328	0	1.48175e-05
Bacteria/Proteobacteria/Alphaproteobacteria/Rhodobacterales/Rhodobacteraceae/Roseovarius/Roseovarius sp.	0	0	0	0	0	5.21042e-06	0	0	0
Bacteria/Proteobacteria/Alphaproteobacteria/Rhodobacterales/Rhodobacteraceae/Roseovarius/Roseovarius tolerans	0	0	0.000165032	0.00111178	0	0	0.000769966	0	0
Bacteria/Proteobacteria/Alphaproteobacteria/Rhodobacterales/Rhodobacteraceae/Ruegeria	0	0	0.000135026	0.00129782	0	0	4.27759e-05	0	0.000881643
Bacteria/Proteobacteria/Alphaproteobacteria/Rhodobacterales/Rhodobacteraceae/Ruegeria/Ruegeria mobilis	0	0	0.000225043	0.00169204	0	1.56312e-05	5.34699e-05	0	0.000992774
Bacteria/Proteobacteria/Alphaproteobacteria/Rhodobacterales/Rhodobacteraceae/Seohaeicola	5.91453e-05	0	1.50029e-05	0	0	0	0	0	0.000533431
Bacteria/Proteobacteria/Alphaproteobacteria/Rhodospirillales	3.54872e-05	3.64477e-05	1.50029e-05	0	1.37024e-05	8.85771e-05	0.000203186	0	5.18613e-05
Bacteria/Proteobacteria/Alphaproteobacteria/Rhodospirillales/Magnetospiraceae	0	1.82238e-05	6.00115e-05	1.32882e-05	2.74048e-05	0.000354308	0	0	0
Bacteria/Proteobacteria/Alphaproteobacteria/Rhodospirillales/Magnetospiraceae/Magnetospira	0.000118291	0	0	0	0	0	0	0	0
Bacteria/Proteobacteria/Alphaproteobacteria/Rhodospirillales/Magnetospirillaceae/Magnetospirillum	0	0	0	0	5.48096e-05	0	0	0	0
Bacteria/Proteobacteria/Alphaproteobacteria/Rhodospirillales/Rhodospirillaceae	1.18291e-05	3.64477e-05	0	0	0	0	0	0	0
Bacteria/Proteobacteria/Alphaproteobacteria/Rhodospirillales/Thalassospiraceae/Thalassospira	0	0.000273357	1.50029e-05	0	0	5.21042e-06	0.0139984	0	0.000303759
Bacteria/Proteobacteria/Alphaproteobacteria/Rhodospirillales/Thalassospiraceae/Thalassospira/marine bacterium SCRIPPS_94	0	1.82238e-05	0	0	0	0	0	0	0
Bacteria/Proteobacteria/Alphaproteobacteria/Rhodospirillales/Thalassospiraceae/Thalassospira/Thalassospira lucentensis	0	3.64477e-05	0	0	0	0	0	0	0
Bacteria/Proteobacteria/Alphaproteobacteria/Rhodospirillales/Thalassospiraceae/Thalassospira/Thalassospira sp.	0	1.82238e-05	0	0	0	0	0	0	0
Bacteria/Proteobacteria/Alphaproteobacteria/Rhodovibrionales/Fodinicurvataceae	0	0	0	0	0	0	0	0	9.63139e-05
Bacteria/Proteobacteria/Alphaproteobacteria/Rickettsiales	0.000165607	9.11191e-05	4.50086e-05	0	0.0226227	0.0572468	2.1388e-05	0	0.013484
Bacteria/Proteobacteria/Alphaproteobacteria/Rickettsiales/Mitochondria	2.36581e-05	0.00708907	0.000645123	9.74471e-05	0.0034119	0.00871703	0.000866212	0.0116369	0.0638265
Bacteria/Proteobacteria/Alphaproteobacteria/Rickettsiales/Rickettsiaceae	0	0	0	0	0.00109619	0.00319399	0	0	0.00310427
Bacteria/Proteobacteria/Alphaproteobacteria/Rickettsiales/Rickettsiaceae/Candidatus Megaira	0	0	0	0	0	0.00011984	0	0	0
Bacteria/Proteobacteria/Alphaproteobacteria/Rickettsiales/Rickettsiaceae/Candidatus Megaira/metagenome	0	0	0	0	0	6.2525e-05	0	0	0
Bacteria/Proteobacteria/Alphaproteobacteria/Rickettsiales/Rickettsiaceae/Rickettsia	3.54872e-05	0	7.50143e-06	0	0.00556317	0.014115	0	0	0.00601592
Bacteria/Proteobacteria/Alphaproteobacteria/Sphingomonadales/Sphingomonadaceae	0.005536	0.0070344	0.0307859	0.0514786	0.000232941	0.00160481	0.568203	0.461404	0.0713909
Bacteria/Proteobacteria/Alphaproteobacteria/Sphingomonadales/Sphingomonadaceae/Altererythrobacter	0	5.46715e-05	0	2.21471e-05	0	0	0.00183936	0	0
Bacteria/Proteobacteria/Alphaproteobacteria/Sphingomonadales/Sphingomonadaceae/Blastomonas	0	0	0	4.42941e-06	0	1.04208e-05	0.000449147	0	0.000229672
Bacteria/Proteobacteria/Alphaproteobacteria/Sphingomonadales/Sphingomonadaceae/Erythrobacter	0	0	0	2.65765e-05	0	0	0.00700456	0	0
Bacteria/Proteobacteria/Alphaproteobacteria/Sphingomonadales/Sphingomonadaceae/Erythrobacter/Arctic sea ice bacterium ARK10031	0	0	0	0	0	0	0.00010694	0	0
Bacteria/Proteobacteria/Alphaproteobacteria/Sphingomonadales/Sphingomonadaceae/Erythrobacter/Erythrobacter marinus	0	0	0	2.65765e-05	0	0	0	0	0
Bacteria/Proteobacteria/Alphaproteobacteria/Sphingomonadales/Sphingomonadaceae/Novosphingobium	0	1.82238e-05	0	0	0	0.000171944	0.00456633	0.000359287	0.0163956
Bacteria/Proteobacteria/Alphaproteobacteria/Sphingomonadales/Sphingomonadaceae/Novosphingobium/metagenome	0	0	0	0	0	0	3.20819e-05	0.000119762	9.63139e-05
Bacteria/Proteobacteria/Alphaproteobacteria/Sphingomonadales/Sphingomonadaceae/Novosphingobium/Novosphingobium resinovorum	0	0	0	0	0	3.64729e-05	0	0	0.000288942
Bacteria/Proteobacteria/Alphaproteobacteria/Sphingomonadales/Sphingomonadaceae/Porphyrobacter	0	0	0.00555106	0.0110292	0	0.000203206	0.0072826	0	0.000370438
Bacteria/Proteobacteria/Alphaproteobacteria/Sphingomonadales/Sphingomonadaceae/Porphyrobacter/Porphyrobacter sanguineus	0	0	4.50086e-05	7.97294e-05	0	0	0.000192492	0	0
Bacteria/Proteobacteria/Alphaproteobacteria/Sphingomonadales/Sphingomonadaceae/Porphyrobacter/Porphyrobacter sp.	0	0	2.25043e-05	0.000770718	0	1.04208e-05	0	0	0
Bacteria/Proteobacteria/Alphaproteobacteria/Sphingomonadales/Sphingomonadaceae/Qipengyuania	1.18291e-05	0.000164014	0	0	0	0	0	0	0.000377847
Bacteria/Proteobacteria/Alphaproteobacteria/Sphingomonadales/Sphingomonadaceae/Rhizorhapis	0	0	0	0	0	0	0.000342207	0	0
Bacteria/Proteobacteria/Alphaproteobacteria/Sphingomonadales/Sphingomonadaceae/Rhizorhapis/metagenome	0	0	0	0	0	0	0.0316114	0	0
Bacteria/Proteobacteria/Alphaproteobacteria/Sphingomonadales/Sphingomonadaceae/Sphingobium	4.73162e-05	0.000145791	0.00231794	0.000243618	1.37024e-05	0.000604408	0.972532	0.194494	0.0170402
Bacteria/Proteobacteria/Alphaproteobacteria/Sphingomonadales/Sphingomonadaceae/Sphingobium/Sphingobium amiense	0	0	0.00015753	0	0	0	0.0336326	0	0.000170402
Bacteria/Proteobacteria/Alphaproteobacteria/Sphingomonadales/Sphingomonadaceae/Sphingobium/Sphingobium baderi LL03	0	0	0	0	0	0	1.0694e-05	0	0
Bacteria/Proteobacteria/Alphaproteobacteria/Sphingomonadales/Sphingomonadaceae/Sphingobium/Sphingobium czechense LL01	0	0	0	0	0	0	0.00434176	0	0
Bacteria/Proteobacteria/Alphaproteobacteria/Sphingomonadales/Sphingomonadaceae/Sphingobium/Sphingobium herbicidovorans	0	0	0	0	0	0	3.20819e-05	0	0
Bacteria/Proteobacteria/Alphaproteobacteria/Sphingomonadales/Sphingomonadaceae/Sphingobium/Sphingobium xenophagum	2.36581e-05	1.82238e-05	7.50143e-06	4.42941e-05	0	8.85771e-05	0.010031	0.250283	0.00289683
Bacteria/Proteobacteria/Alphaproteobacteria/Sphingomonadales/Sphingomonadaceae/Sphingobium/Sphingobium yanoikuyae	0	0	0.000165032	0	0	7.81562e-05	0.00363595	0.00754503	0
Bacteria/Proteobacteria/Alphaproteobacteria/Sphingomonadales/Sphingomonadaceae/Sphingobium/Sphingobium yanoikuyae ATCC 51230	0	0	0	0	0	0	0.000139022	0	0
Bacteria/Proteobacteria/Alphaproteobacteria/Sphingomonadales/Sphingomonadaceae/Sphingomonas	0.00738133	0.00557649	0.000142527	0.00045623	0	0	0.151405	1.99604e-05	0.00451194
Bacteria/Proteobacteria/Alphaproteobacteria/Sphingomonadales/Sphingomonadaceae/Sphingomonas/Rhizorhabdus sp.	0.000709744	0.000583163	0.000127524	0	0	0	0	0	0
Bacteria/Proteobacteria/Alphaproteobacteria/Sphingomonadales/Sphingomonadaceae/Sphingomonas/Sphingomonas aeria	0	0	0	0	0	0	2.1388e-05	0	0
Bacteria/Proteobacteria/Alphaproteobacteria/Sphingomonadales/Sphingomonadaceae/Sphingomonas/Sphingomonas aquatilis	0	0	0	0	0	0	7.48578e-05	0	0
Bacteria/Proteobacteria/Alphaproteobacteria/Sphingomonadales/Sphingomonadaceae/Sphingomonas/Sphingomonas faeni	0	0	0	0	0	0	0.00186075	0	0
Bacteria/Proteobacteria/Alphaproteobacteria/Sphingomonadales/Sphingomonadaceae/Sphingomonas/Sphingomonas koreensis	0	0	0	0	0	0	0.00395677	0	0
Bacteria/Proteobacteria/Alphaproteobacteria/Sphingomonadales/Sphingomonadaceae/Sphingomonas/Sphingomonas leidyi	0	0	0	0	0	0	0.000310125	0	0
Bacteria/Proteobacteria/Alphaproteobacteria/Sphingomonadales/Sphingomonadaceae/Sphingomonas/Sphingomonas sanguinis	0	0	0	0	0	0	1.0694e-05	0	0
Bacteria/Proteobacteria/Alphaproteobacteria/Sphingomonadales/Sphingomonadaceae/Sphingomonas/Sphingomonas wittichii	0	0	0	0	0	0	6.41639e-05	0	0
Bacteria/Proteobacteria/Alphaproteobacteria/Sphingomonadales/Sphingomonadaceae/Sphingopyxis	0.00195179	0.00112988	0.00108771	0.0009036	0	5.21042e-06	0.014747	0	0.00345248
Bacteria/Proteobacteria/Alphaproteobacteria/Sphingomonadales/Sphingomonadaceae/Sphingopyxis/metagenome	5.91453e-05	0.000109343	0	1.32882e-05	0	0	0.000502617	0	5.18613e-05
Bacteria/Proteobacteria/Alphaproteobacteria/Sphingomonadales/Sphingomonadaceae/Sphingopyxis/Sphingopyxis alaskensis	0	0	0	1.32882e-05	0	0	0	0	0
Bacteria/Proteobacteria/Alphaproteobacteria/Sphingomonadales/Sphingomonadaceae/Sphingopyxis/Sphingopyxis fribergensis	0	0	7.50143e-06	0	0	0	0	0	0
Bacteria/Proteobacteria/Alphaproteobacteria/Sphingomonadales/Sphingomonadaceae/Sphingopyxis/Sphingopyxis macrogoltabida	0	0	0	4.42941e-06	0	0	0	0	0
Bacteria/Proteobacteria/Alphaproteobacteria/Sphingomonadales/Sphingomonadaceae/Sphingopyxis/Sphingopyxis sp.	0.000189265	0.000182238	0	0.000155029	0	1.04208e-05	0.000855518	5.98812e-05	0.000955731
Bacteria/Proteobacteria/Alphaproteobacteria/Sphingomonadales/Sphingomonadaceae/Sphingorhabdus	0	0	7.50143e-06	0.00116494	0	0	0.000395677	0	0
Bacteria/Proteobacteria/Alphaproteobacteria/Sphingomonadales/Sphingomonadaceae/Sphingorhabdus/Sphingopyxis sp.	0	0	0	1.32882e-05	0	0	0	0	0
Bacteria/Proteobacteria/Alphaproteobacteria/Sphingomonadales/Sphingomonadaceae/Sphingorhabdus/Sphingorhabdus flavimaris	0	0	0	0.000221471	0	0	0.000727191	0	0
Bacteria/Proteobacteria/Alphaproteobacteria/Sphingomonadales/Sphingomonadaceae/Zymomonas/Zymomonas mobilis	0	0	0	0	0	5.21042e-06	1.0694e-05	1.99604e-05	7.40876e-06
Bacteria/Proteobacteria/Alphaproteobacteria/Thalassobaculales	0	0	0	4.42941e-06	0	0	6.41639e-05	0	7.40876e-06
Bacteria/Proteobacteria/Alphaproteobacteria/Thalassobaculales/Oceanibaculaceae/Oceanibaculum	0	0	0	8.85883e-06	0	0	0	0	0
Bacteria/Proteobacteria/Alphaproteobacteria/Thalassobaculales/Thalassobaculaceae/Thalassobaculum	8.28034e-05	5.46715e-05	0.000112522	2.65765e-05	0	0	0	0	1.48175e-05
Bacteria/Proteobacteria/Alphaproteobacteria/Thalassobaculales/Thalassobaculaceae/Thalassobaculum/alpha proteobacterium BAL199	0	0	0	0	0	0	0	0	2.96351e-05
Bacteria/Proteobacteria/Deltaproteobacteria	0.560331	0.552565	0.622649	0.895499	1.08761	1.16707	1.0548	0.198686	0.705588
Bacteria/Proteobacteria/Deltaproteobacteria/10bav-F6	0.000366701	0.000218686	0.000825158	0.00251591	6.8512e-05	0.000140681	0.000331513	0	0.00235599
Bacteria/Proteobacteria/Deltaproteobacteria/Apal-E12	3.54872e-05	0	0	0	0	0.00011984	0	0	0
Bacteria/Proteobacteria/Deltaproteobacteria/Bdellovibrionales	0	0	0	0	0.000205536	3.64729e-05	0	0	7.40876e-05
Bacteria/Proteobacteria/Deltaproteobacteria/Bdellovibrionales/Bacteriovoracaceae	0.00622209	0.0100596	0	0	0.0495753	0.0151832	0.000513311	0	0.0201963
Bacteria/Proteobacteria/Deltaproteobacteria/Bdellovibrionales/Bacteriovoracaceae/Bacteriovorax	0	0	0	0	0	1.56312e-05	0	0	0
Bacteria/Proteobacteria/Deltaproteobacteria/Bdellovibrionales/Bacteriovoracaceae/Halobacteriovorax	0	0	0	0	5.48096e-05	8.33667e-05	2.1388e-05	0	0.00771993
Bacteria/Proteobacteria/Deltaproteobacteria/Bdellovibrionales/Bacteriovoracaceae/Halobacteriovorax/Bacteriovorax sp.	0	0	0	0	0	1.56312e-05	0	0	0.000296351
Bacteria/Proteobacteria/Deltaproteobacteria/Bdellovibrionales/Bacteriovoracaceae/Halobacteriovorax/Halobacteriovorax litoralis	4.73162e-05	0	0	0	0	0	0	0	0.00117799
Bacteria/Proteobacteria/Deltaproteobacteria/Bdellovibrionales/Bacteriovoracaceae/Halobacteriovorax/Halobacteriovorax marinus SJ	0	0	0	0	0	1.04208e-05	0	0	7.40876e-06
Bacteria/Proteobacteria/Deltaproteobacteria/Bdellovibrionales/Bacteriovoracaceae/Peredibacter	0.00347774	0.00329851	7.50143e-06	0	0.00604276	0.00193827	4.27759e-05	0	0.0059196
Bacteria/Proteobacteria/Deltaproteobacteria/Bdellovibrionales/Bacteriovoracaceae/Peredibacter/Bacteriovorax sp.	0	0	0	0	0	2.60521e-05	3.20819e-05	0	4.44526e-05
Bacteria/Proteobacteria/Deltaproteobacteria/Bdellovibrionales/Bacteriovoracaceae/Peredibacter/metagenome	0.000721573	0.000291581	0	0	0	0	0	0	0.000874234
Bacteria/Proteobacteria/Deltaproteobacteria/Bdellovibrionales/Bdellovibrionaceae	0	0	0	0	1.37024e-05	0	0	0	0
Bacteria/Proteobacteria/Deltaproteobacteria/Bdellovibrionales/Bdellovibrionaceae/OM27 clade	0.000260239	0.000291581	0	0	0.00034256	0.0015996	0	0	0.00277088
Bacteria/Proteobacteria/Deltaproteobacteria/Bdellovibrionales/Bdellovibrionaceae/OM27 clade/metagenome	0.000118291	0.000145791	0	0	5.48096e-05	0.000338677	0	0	0.00311168
Bacteria/Proteobacteria/Deltaproteobacteria/Bradymonadales	0	0	0	0	0	8.85771e-05	0	0	0.00323022
Bacteria/Proteobacteria/Deltaproteobacteria/Deltaproteobacteria Incertae Sedis	0.000118291	0	0	0	0.00720746	0.0445178	0	0	0.0182478
Bacteria/Proteobacteria/Deltaproteobacteria/Deltaproteobacteria Incertae Sedis/Syntrophorhabdaceae/Syntrophorhabdus	0.0024841	0.00142146	0	0	0	0	0	0	0
Bacteria/Proteobacteria/Deltaproteobacteria/Deltaproteobacteria Incertae Sedis/Syntrophorhabdaceae/Syntrophorhabdus/metagenome	0.0020346	0.000783625	0	0	0	0	0	0	0
Bacteria/Proteobacteria/Deltaproteobacteria/Desulfarculales/Desulfarculaceae	0.00809108	0.00415503	0.0118973	0.0224438	0.00472733	0.0136096	0.0217302	0.0100002	0.0100389
Bacteria/Proteobacteria/Deltaproteobacteria/Desulfarculales/Desulfarculaceae/Desulfatiglans	0.301227	0.154629	0.0841961	0.118425	0.0763909	0.0866388	0.118115	0.0212179	0.0978846
Bacteria/Proteobacteria/Deltaproteobacteria/Desulfarculales/Desulfarculaceae/Desulfatiglans/bacterium enrichment culture	0.00956971	0.00455596	0.0010277	0.00104091	0.00213757	0.00523126	0.0051545	0.0411983	0.00487497
Bacteria/Proteobacteria/Deltaproteobacteria/Desulfarculales/Desulfarculaceae/Desulfatiglans/benzene mineralizing consortium clone SB-30	0.00131303	0.000564939	0.000120023	4.87236e-05	0.000602905	0.000328256	1.0694e-05	0	0.00121504
Bacteria/Proteobacteria/Deltaproteobacteria/Desulfarculales/Desulfarculaceae/Desulfatiglans/Desulfatiglans anilini	0	0	0	0	0	3.12625e-05	0	0	0
Bacteria/Proteobacteria/Deltaproteobacteria/Desulfarculales/Desulfarculaceae/Desulfocarbo	0.00874168	0.00681571	0.0784725	0.0695064	0.0124555	0.0346284	0.256591	0.0216371	0.0233154
Bacteria/Proteobacteria/Deltaproteobacteria/Desulfarculales/Desulfarculaceae/Desulfocarbo/bacterium enrichment culture clone Tol_7	1.18291e-05	3.64477e-05	0.000292556	0.000146171	0	3.12625e-05	0.00083413	0	0
Bacteria/Proteobacteria/Deltaproteobacteria/Desulfarculales/Desulfarculaceae/Desulfocarbo/Desulfocarbo indianensis	0.000958154	0.000528491	0.00945181	0.0048945	0.000383667	0.00309499	0.0175702	0	0.000222263
Bacteria/Proteobacteria/Deltaproteobacteria/Desulfarculales/Desulfarculaceae/Dethiosulfatarculus	0	0	4.50086e-05	0.00174076	2.74048e-05	7.81562e-05	0	0	0
Bacteria/Proteobacteria/Deltaproteobacteria/Desulfobacterales	0.0275854	0.0435732	0.0450686	0.0464513	0.144026	0.165097	0.0465616	0.0305594	0.0708056
Bacteria/Proteobacteria/Deltaproteobacteria/Desulfobacterales/Desulfobacteraceae	1.08698	1.0927	5.15178	4.89104	3.51665	3.67707	4.50116	1.83737	1.97781
Bacteria/Proteobacteria/Deltaproteobacteria/Desulfobacterales/Desulfobacteraceae/Candidatus Magnetananas	0	1.82238e-05	0	0	0	1.04208e-05	0	0	0
Bacteria/Proteobacteria/Deltaproteobacteria/Desulfobacterales/Desulfobacteraceae/Candidatus Magnetoglobus	0	0	0	0	0	1.04208e-05	0	0	0
Bacteria/Proteobacteria/Deltaproteobacteria/Desulfobacterales/Desulfobacteraceae/Desulfatibacillum	4.73162e-05	0	0.00026255	0.000487236	0	3.12625e-05	3.20819e-05	0	0
Bacteria/Proteobacteria/Deltaproteobacteria/Desulfobacterales/Desulfobacteraceae/Desulfatiferula	0.00037853	0	0	0	0.201329	0.127379	0	0	0.0403333
Bacteria/Proteobacteria/Deltaproteobacteria/Desulfobacterales/Desulfobacteraceae/Desulfatiferula/Desulfatiferula berrensis	3.54872e-05	0	0	0	0.00463141	0.0076541	0	0	0.000800147
Bacteria/Proteobacteria/Deltaproteobacteria/Desulfobacterales/Desulfobacteraceae/Desulfatiferula/Desulfatiferula olefinivorans	0	0	0	0	0.000904358	0.000427254	0	0	6.66789e-05
Bacteria/Proteobacteria/Deltaproteobacteria/Desulfobacterales/Desulfobacteraceae/Desulfatirhabdium	0.000366701	0.000510267	0.00241546	0.0030563	0.000260346	0.00126092	0.000117634	0	0.00125208
Bacteria/Proteobacteria/Deltaproteobacteria/Desulfobacterales/Desulfobacteraceae/Desulfatitalea	0.00999556	0.0191897	0.00570109	0.00284811	8.22144e-05	0.00145892	0.00251308	0	7.40876e-06
Bacteria/Proteobacteria/Deltaproteobacteria/Desulfobacterales/Desulfobacteraceae/Desulfatitalea/Desulfatitalea sp.	0	1.82238e-05	0	8.85883e-06	0	0	0	0	0
Bacteria/Proteobacteria/Deltaproteobacteria/Desulfobacterales/Desulfobacteraceae/Desulfatitalea/Desulfatitalea tepidiphila	0.000496821	0.000419148	0.000405077	0.000349924	0	0	0.0040851	0	0
Bacteria/Proteobacteria/Deltaproteobacteria/Desulfobacterales/Desulfobacteraceae/Desulfobacter	4.73162e-05	1.82238e-05	0.00107271	0.000354353	0.0206906	0.0233531	1.0694e-05	0.000838337	0.00969807
Bacteria/Proteobacteria/Deltaproteobacteria/Desulfobacterales/Desulfobacteraceae/Desulfobacter/Desulfobacter postgatei 2ac9	2.36581e-05	0	0	0	9.59168e-05	0.00105771	0	0	0.000266716
Bacteria/Proteobacteria/Deltaproteobacteria/Desulfobacterales/Desulfobacteraceae/Desulfobacter/Desulfobacter sp.	0	0	0	0	1.37024e-05	0	0	0	0
Bacteria/Proteobacteria/Deltaproteobacteria/Desulfobacterales/Desulfobacteraceae/Desulfobacterium	0	0	0	0	0.000986572	0.00164649	0	0	8.14964e-05
Bacteria/Proteobacteria/Deltaproteobacteria/Desulfobacterales/Desulfobacteraceae/Desulfobacterium/Desulfobacterium autotrophicum HRM2	0	0	0	0	0.000178131	0.00013026	0	0	1.48175e-05
Bacteria/Proteobacteria/Deltaproteobacteria/Desulfobacterales/Desulfobacteraceae/Desulfobacterium/Desulfobacterium sp.	0	0	0	0	2.74048e-05	8.33667e-05	0	0	0
Bacteria/Proteobacteria/Deltaproteobacteria/Desulfobacterales/Desulfobacteraceae/Desulfobacula	0.00193997	0.00182238	0.0812855	0.0866482	0.0329543	0.0409591	0.0565711	0.0382242	0.0278792
Bacteria/Proteobacteria/Deltaproteobacteria/Desulfobacterales/Desulfobacteraceae/Desulfobacula/delta proteobacterium JS_SRB100Lac	0	0	0	0	2.74048e-05	0	1.0694e-05	0	0
Bacteria/Proteobacteria/Deltaproteobacteria/Desulfobacterales/Desulfobacteraceae/Desulfobacula/delta proteobacterium JS_SRB50Hy	1.18291e-05	0	0	0	0.0166073	0.0152769	0	0	0.0158473
Bacteria/Proteobacteria/Deltaproteobacteria/Desulfobacterales/Desulfobacteraceae/Desulfobacula/Desulfobacula toluolica Tol2	0.000354872	0.000291581	0.0242146	0.0320955	0.000123322	7.81562e-05	0.0183188	0.000479049	0
Bacteria/Proteobacteria/Deltaproteobacteria/Desulfobacterales/Desulfobacteraceae/Desulfocella	0	0	0	0	0	5.21042e-06	0	0	0
Bacteria/Proteobacteria/Deltaproteobacteria/Desulfobacterales/Desulfobacteraceae/Desulfococcus	0	0	0	0	0	0	0	0	2.96351e-05
Bacteria/Proteobacteria/Deltaproteobacteria/Desulfobacterales/Desulfobacteraceae/Desulfococcus/Desulfococcus multivorans	0	0	0	0	2.74048e-05	1.04208e-05	0	0	0
Bacteria/Proteobacteria/Deltaproteobacteria/Desulfobacterales/Desulfobacteraceae/Desulfoconvexum	0.00524027	0.00174949	0.215411	0.0918572	1.04336	1.50206	0.0106512	0.0538931	0.792145
Bacteria/Proteobacteria/Deltaproteobacteria/Desulfobacterales/Desulfobacteraceae/Desulfoconvexum/Desulfoconvexum algidum	1.18291e-05	0	0.000225043	0	0.0102905	0.00445491	3.20819e-05	0	0.00254121
Bacteria/Proteobacteria/Deltaproteobacteria/Desulfobacterales/Desulfobacteraceae/Desulfoconvexum/marine metagenome	0.000106462	7.28953e-05	0.0248598	0.0243662	0.00212387	0.00324088	0.0249597	0.0183436	0.000451935
Bacteria/Proteobacteria/Deltaproteobacteria/Desulfobacterales/Desulfobacteraceae/Desulfofaba	0.000520479	9.11191e-05	0.0122648	0.0337964	0.00097287	0.0007503	0.0161051	0	0.000348212
Bacteria/Proteobacteria/Deltaproteobacteria/Desulfobacterales/Desulfobacteraceae/Desulfofaba/Desulfofaba hansenii	0	3.64477e-05	0	0	0	5.21042e-05	0	0	0
Bacteria/Proteobacteria/Deltaproteobacteria/Desulfobacterales/Desulfobacteraceae/Desulfofrigus	3.54872e-05	0	1.50029e-05	3.98647e-05	0.0107975	0.0107908	0	0	0.00271902
Bacteria/Proteobacteria/Deltaproteobacteria/Desulfobacterales/Desulfobacteraceae/Desulfofrigus/Desulfofrigus sp.	1.18291e-05	0	0	0	0.00063031	0.00196954	0	0	0.00164475
Bacteria/Proteobacteria/Deltaproteobacteria/Desulfobacterales/Desulfobacteraceae/Desulfonatronobacter	8.28034e-05	0	0	0	0	0	0	0	0
Bacteria/Proteobacteria/Deltaproteobacteria/Desulfobacterales/Desulfobacteraceae/Desulfonema	0	1.82238e-05	0	4.42941e-06	0.00153467	0.00201643	0	0	0.000785329
Bacteria/Proteobacteria/Deltaproteobacteria/Desulfobacterales/Desulfobacteraceae/Desulfosarcina	0.0233151	0.0693781	0.000330063	0.000314488	0.000232941	0.0034024	1.0694e-05	0	2.22263e-05
Bacteria/Proteobacteria/Deltaproteobacteria/Desulfobacterales/Desulfobacteraceae/Desulfosarcina/delta proteobacterium 28bB2T	2.36581e-05	1.82238e-05	0	0	0	0	0	0	0
Bacteria/Proteobacteria/Deltaproteobacteria/Desulfobacterales/Desulfobacteraceae/Desulfosarcina/Desulfosarcina variabilis	0.000295727	0.000455596	0	0	0	0	0	0	0
Bacteria/Proteobacteria/Deltaproteobacteria/Desulfobacterales/Desulfobacteraceae/Desulfospira	0	0	0.000202539	0.000199324	0	0	0.000128328	0.000778455	0
Bacteria/Proteobacteria/Deltaproteobacteria/Desulfobacterales/Desulfobacteraceae/Desulfotignum	0.00416383	0.00524846	0.199201	0.213591	0.0274596	0.0207166	0.0705375	0.165212	0.0266938
Bacteria/Proteobacteria/Deltaproteobacteria/Desulfobacterales/Desulfobacteraceae/Desulfotignum/Desulfotignum balticum	0	0	4.50086e-05	0.000243618	0	0	1.0694e-05	0	0
Bacteria/Proteobacteria/Deltaproteobacteria/Desulfobacterales/Desulfobacteraceae/SEEP-SRB1	0.0928226	0.192116	0.0604916	0.0403121	0.022102	0.0195443	0.0653616	0.0258288	0.0167364
Bacteria/Proteobacteria/Deltaproteobacteria/Desulfobacterales/Desulfobacteraceae/SEEP-SRB1/bacterium enrichment culture clone AOM-SR-B7	0.00013012	0.000145791	0.000555106	0.000248047	8.22144e-05	8.33667e-05	0.00366803	0	0.000192628
Bacteria/Proteobacteria/Deltaproteobacteria/Desulfobacterales/Desulfobacteraceae/SEEP-SRB1/Desulfobacterales bacterium C00003060	1.18291e-05	5.46715e-05	0	0	0	0	0	0	0
Bacteria/Proteobacteria/Deltaproteobacteria/Desulfobacterales/Desulfobacteraceae/SEEP-SRB1/Desulfobacterales bacterium S7086C20	0.000544137	0.00123922	0	0	0	0	0	0	0
Bacteria/Proteobacteria/Deltaproteobacteria/Desulfobacterales/Desulfobacteraceae/Sva0081 sediment group	0.00595002	0.0038999	0.0073064	0.00899614	0.00579611	0.0112701	0.00435245	0.00137727	0.00368956
Bacteria/Proteobacteria/Deltaproteobacteria/Desulfobacterales/Desulfobulbaceae	0.283483	0.442657	0.304363	0.260122	8.68585	10.4683	0.41005	1.03491	10.1756
Bacteria/Proteobacteria/Deltaproteobacteria/Desulfobacterales/Desulfobulbaceae/[Desulfobacterium] catecholicum group	0.00087535	0.00235087	0.000285055	0.000234759	4.11072e-05	0.000203206	0.000331513	0	0.00023708
Bacteria/Proteobacteria/Deltaproteobacteria/Desulfobacterales/Desulfobulbaceae/[Desulfobacterium] catecholicum group/[Desulfobacterium] catecholicum	0	0.000109343	0.000277553	0.000248047	0	2.08417e-05	0	0	0
Bacteria/Proteobacteria/Deltaproteobacteria/Desulfobacterales/Desulfobulbaceae/[Desulfobacterium] catecholicum group/delta proteobacterium LacK4	0	0	0	0	0	1.04208e-05	0	0	0
Bacteria/Proteobacteria/Deltaproteobacteria/Desulfobacterales/Desulfobulbaceae/[Desulfobacterium] catecholicum group/Desulfobulbaceae bacterium BRH_c16a	0	0	0	0	0	5.21042e-06	0	0	0
Bacteria/Proteobacteria/Deltaproteobacteria/Desulfobacterales/Desulfobulbaceae/[Desulfobacterium] catecholicum group/Desulfobulbus sp.	0	1.82238e-05	0	0	0	0	0	0	0
Bacteria/Proteobacteria/Deltaproteobacteria/Desulfobacterales/Desulfobulbaceae/[Desulfobacterium] catecholicum group/metagenome	2.36581e-05	0	0	0	0	0	0	0	0
Bacteria/Proteobacteria/Deltaproteobacteria/Desulfobacterales/Desulfobulbaceae/Desulfobulbus/Desulfobulbus propionicus	0	0	0	0	0	2.60521e-05	0	0	0
Bacteria/Proteobacteria/Deltaproteobacteria/Desulfobacterales/Desulfobulbaceae/Desulfocapsa	0.0296318	0.0666081	0.000622619	0	0.00243903	0.00499679	0	0	0.00863121
Bacteria/Proteobacteria/Deltaproteobacteria/Desulfobacterales/Desulfobulbaceae/Desulfocapsa/Desulfocapsa sp.	0.00771255	0.024748	6.00115e-05	0	0	0	0	0	0
Bacteria/Proteobacteria/Deltaproteobacteria/Desulfobacterales/Desulfobulbaceae/Desulfocapsa/Desulfocapsa sulfexigens	0	0	0	0	0.000123322	0.000156312	0	0	0.000496387
Bacteria/Proteobacteria/Deltaproteobacteria/Desulfobacterales/Desulfobulbaceae/Desulfofustis	2.36581e-05	0.000328029	0	0	1.37024e-05	5.21042e-06	0	0	1.48175e-05
Bacteria/Proteobacteria/Deltaproteobacteria/Desulfobacterales/Desulfobulbaceae/Desulfopila	9.46325e-05	1.82238e-05	1.50029e-05	1.32882e-05	0.00874213	0.0218994	1.0694e-05	0.000219564	0.0177069
Bacteria/Proteobacteria/Deltaproteobacteria/Desulfobacterales/Desulfobulbaceae/Desulfoprunum	8.28034e-05	0	0	8.85883e-06	0.0313511	0.0280685	0	0.000379247	0.0371994
Bacteria/Proteobacteria/Deltaproteobacteria/Desulfobacterales/Desulfobulbaceae/Desulforhopalus	0	0	6.75129e-05	7.08706e-05	0	5.73146e-05	0	0	0
Bacteria/Proteobacteria/Deltaproteobacteria/Desulfobacterales/Desulfobulbaceae/Desulfotalea	7.09744e-05	0	0	0	0.00156207	0.00713306	0	3.99208e-05	0.00529727
Bacteria/Proteobacteria/Deltaproteobacteria/Desulfobacterales/Desulfobulbaceae/Desulfotalea/Desulfotalea psychrophila LSv54	4.73162e-05	0	0	1.77177e-05	0.00235681	0.00951943	0	0	0.00747544
Bacteria/Proteobacteria/Deltaproteobacteria/Desulfobacterales/Desulfobulbaceae/Desulfurivibrio	0.191276	0.315728	0.302413	0.336472	0.0180187	0.0167306	0.360248	0.0415975	0.00806814
Bacteria/Proteobacteria/Deltaproteobacteria/Desulfobacterales/Desulfobulbaceae/MSBL7	0.0309921	0.0756289	0.000990189	7.97294e-05	0.283489	0.433439	1.0694e-05	0.0966882	0.1638
Bacteria/Proteobacteria/Deltaproteobacteria/Desulfobacterales/Desulfobulbaceae/MSBL7/bioreactor metagenome	0.0200029	0.0990647	0.000975187	0	0.00598795	0.0196589	0	1.99604e-05	0.00246712
Bacteria/Proteobacteria/Deltaproteobacteria/Desulfobacterales/Desulfobulbaceae/MSBL7/Desulfobulbus sp.	3.54872e-05	0.000218686	0	0	0.000849549	0.00075551	0	0	0.000207445
Bacteria/Proteobacteria/Deltaproteobacteria/Desulfobacterales/Desulfobulbaceae/SEEP-SRB4	4.73162e-05	0.0003827	0	0	0	5.21042e-06	0	0	0
Bacteria/Proteobacteria/Deltaproteobacteria/Desulfovibrionales	0.0168919	0.0307072	0.000735141	0.000965612	0.271006	0.172209	0.000203186	0	0.20017
Bacteria/Proteobacteria/Deltaproteobacteria/Desulfovibrionales/Desulfomicrobiaceae	5.91453e-05	0.000273357	0	4.42941e-05	0.00239792	0.00330861	0	1.99604e-05	0.00919428
Bacteria/Proteobacteria/Deltaproteobacteria/Desulfovibrionales/Desulfomicrobiaceae/Desulfomicrobium	0.0168328	0.0574962	0.00151529	0.0129162	0.452686	0.448997	0.00433106	0.00504998	0.812964
Bacteria/Proteobacteria/Deltaproteobacteria/Desulfovibrionales/Desulfomicrobiaceae/Desulfomicrobium/Desulfomicrobium baculatum	0.004152	0.0156907	0.000330063	0.00332649	0.208304	0.298671	0.000171104	0.000119762	0.415424
Bacteria/Proteobacteria/Deltaproteobacteria/Desulfovibrionales/Desulfomicrobiaceae/Desulfomicrobium/Desulfomicrobium salsuginis	0	0	0	0	0	1.04208e-05	0	0	0
Bacteria/Proteobacteria/Deltaproteobacteria/Desulfovibrionales/Desulfomicrobiaceae/Desulfomicrobium/Desulfomicrobium sp.	0.000201094	0.000400924	0	0.000177177	0.00875583	0.0260469	0	0	0.0313465
Bacteria/Proteobacteria/Deltaproteobacteria/Desulfovibrionales/Desulfonatronaceae/Desulfonatronum	0	0	0	0	1.37024e-05	0	0	0	0
Bacteria/Proteobacteria/Deltaproteobacteria/Desulfovibrionales/Desulfovibrionaceae	0.00220021	0.00182238	0.000510098	0.000115165	0.444917	0.302965	0.000245961	7.98416e-05	0.321896
Bacteria/Proteobacteria/Deltaproteobacteria/Desulfovibrionales/Desulfovibrionaceae/Desulfocurvus	0.00249593	0.00047382	0.00036757	4.42941e-05	0.623486	0.427254	6.41639e-05	0.000439129	0.483474
Bacteria/Proteobacteria/Deltaproteobacteria/Desulfovibrionales/Desulfovibrionaceae/Desulfocurvus/Desulfocurvus vexinensis	9.46325e-05	0	0	0	0.00737189	0.0194922	0	0	0.00638635
Bacteria/Proteobacteria/Deltaproteobacteria/Desulfovibrionales/Desulfovibrionaceae/Desulfocurvus/Desulfovibrio ferrophilus	0.000331214	9.11191e-05	4.50086e-05	0	0.232996	0.0567102	0.00010694	0	0.0511946
Bacteria/Proteobacteria/Deltaproteobacteria/Desulfovibrionales/Desulfovibrionaceae/Desulfovibrio	0.0074878	0.00953106	0.00047259	0.000429653	0.343889	0.212215	0.000128328	0	0.0690052
Bacteria/Proteobacteria/Deltaproteobacteria/Desulfovibrionales/Desulfovibrionaceae/Desulfovibrio/Desulfovibrio aespoeensis Aspo-2	0.00111193	0.000419148	0.00181535	0.000885883	0.638888	0.124175	0.00141161	0	0.113228
Bacteria/Proteobacteria/Deltaproteobacteria/Desulfovibrionales/Desulfovibrionaceae/Desulfovibrio/Desulfovibrio capillatus	0	3.64477e-05	0	0	0	0	0	0	0
Bacteria/Proteobacteria/Deltaproteobacteria/Desulfovibrionales/Desulfovibrionaceae/Desulfovibrio/Desulfovibrio dechloracetivorans	4.73162e-05	0.000127567	0	0	2.74048e-05	2.60521e-05	0	0	0
Bacteria/Proteobacteria/Deltaproteobacteria/Desulfovibrionales/Desulfovibrionaceae/Desulfovibrio/Desulfovibrio giganteus	9.46325e-05	0.000164014	0	0	0	0	0	0	0
Bacteria/Proteobacteria/Deltaproteobacteria/Desulfovibrionales/Desulfovibrionaceae/Desulfovibrio/Desulfovibrio idahonensis	0.000331214	0.000364477	0	0	0.011743	0.0617955	0	0	0.0141878
Bacteria/Proteobacteria/Deltaproteobacteria/Desulfovibrionales/Desulfovibrionaceae/Desulfovibrio/Desulfovibrio marinus	0	1.82238e-05	0	0	0	0	0	0	0
Bacteria/Proteobacteria/Deltaproteobacteria/Desulfovibrionales/Desulfovibrionaceae/Desulfovibrio/Desulfovibrio salexigens	0	0	0	0	1.37024e-05	0	0	0	0
Bacteria/Proteobacteria/Deltaproteobacteria/Desulfovibrionales/Desulfovibrionaceae/Desulfovibrio/microbial mat metagenome	0	0	0	0	0	1.04208e-05	0	0	0
Bacteria/Proteobacteria/Deltaproteobacteria/Desulfovibrionales/Desulfovibrionaceae/Desulfovibrio/Pseudodesulfovibrio profundus	0	0	0	0	0.00165799	0.000823246	0	0	0.000200037
Bacteria/Proteobacteria/Deltaproteobacteria/Desulfuromonadales	7.09744e-05	0	0.000202539	0.000124024	0.0433133	0.0057002	0	0	0.00914982
Bacteria/Proteobacteria/Deltaproteobacteria/Desulfuromonadales/Desulfuromonadaceae	0	0	3.00057e-05	1.77177e-05	0.0324747	0.00217274	0	0	0.00486756
Bacteria/Proteobacteria/Deltaproteobacteria/Desulfuromonadales/Desulfuromonadaceae/Desulfuromonas	0	0	2.25043e-05	0.000190465	1.37024e-05	0.000109419	0	0	0.000711241
Bacteria/Proteobacteria/Deltaproteobacteria/Desulfuromonadales/Desulfuromonadaceae/Desulfuromonas/Desulfuromonas acetexigens	0	0	0	0	0	5.21042e-06	0	0	0
Bacteria/Proteobacteria/Deltaproteobacteria/Desulfuromonadales/Desulfuromonadaceae/Desulfuromonas/Desulfuromonas sp.	0	0	3.00057e-05	8.85883e-06	0	0	0	0	0.000466752
Bacteria/Proteobacteria/Deltaproteobacteria/Desulfuromonadales/Desulfuromonadaceae/Desulfuromusa	0	0	0	0	0.00126062	0.000177154	0	0	0.000407482
Bacteria/Proteobacteria/Deltaproteobacteria/Desulfuromonadales/Desulfuromonadaceae/Desulfuromusa/Desulfuromusa ferrireducens	0	0	0	0	4.11072e-05	0	0	0	0
Bacteria/Proteobacteria/Deltaproteobacteria/Desulfuromonadales/Geobacteraceae	0	0	0	0	0.000452179	5.73146e-05	0	0	4.44526e-05
Bacteria/Proteobacteria/Deltaproteobacteria/Desulfuromonadales/Geobacteraceae/Geopsychrobacter	0	0	0	0	0.00137024	0.000151102	0	0	0.000111131
Bacteria/Proteobacteria/Deltaproteobacteria/Desulfuromonadales/Geobacteraceae/Geothermobacter	0	0	0	0	0	5.21042e-06	0	0	0
Bacteria/Proteobacteria/Deltaproteobacteria/Desulfuromonadales/Sva1033	0	0	0	0	0	5.21042e-06	0	0	0
Bacteria/Proteobacteria/Deltaproteobacteria/DTB120	0	0.000145791	0	0	0	0	0	0	0
Bacteria/Proteobacteria/Deltaproteobacteria/FW113	0.00548868	0.00721664	0.00226543	0.00355682	0.000109619	0.00024489	0.000748578	1.99604e-05	0
Bacteria/Proteobacteria/Deltaproteobacteria/Myxococcales	0.0237291	0.0157818	0.0445885	0.0974471	0.0311592	0.0439655	0.0657573	0.000379247	0.0224337
Bacteria/Proteobacteria/Deltaproteobacteria/Myxococcales/Blfdi19	7.09744e-05	5.46715e-05	0	0	0.000246643	0.000818035	0	0	8.89052e-05
Bacteria/Proteobacteria/Deltaproteobacteria/Myxococcales/Eel-36e1D6	0.00251959	0.0019135	0.00377322	0.0129782	0.00205536	0.00514789	0.00133675	0.00111778	0.00757176
Bacteria/Proteobacteria/Deltaproteobacteria/Myxococcales/Haliangiaceae/Haliangium	4.73162e-05	0.000109343	0	0	0	0	0	0	0
Bacteria/Proteobacteria/Deltaproteobacteria/Myxococcales/Haliangiaceae/Haliangium/Betaproteobacteria bacterium RIFCSPLOWO2_12_FULL_64_23	1.18291e-05	0	0	0	0	0	0	0	0
Bacteria/Proteobacteria/Deltaproteobacteria/Myxococcales/MidBa8	2.36581e-05	0	0	0	1.37024e-05	0.000281362	0	0	0
Bacteria/Proteobacteria/Deltaproteobacteria/Myxococcales/Nannocystaceae	0	0	0	0	0	0	0	0	0.00011854
Bacteria/Proteobacteria/Deltaproteobacteria/Myxococcales/Nannocystaceae/Enhygromyxa/Enhygromyxa salina	0	0	0	0	0	0	0	0	7.40876e-06
Bacteria/Proteobacteria/Deltaproteobacteria/Myxococcales/P3OB-42	8.28034e-05	5.46715e-05	0	0	0.000150726	0.00287615	0	0	0.00199296
Bacteria/Proteobacteria/Deltaproteobacteria/Myxococcales/Phaselicystidaceae/Phaselicystis	0.000201094	0.000510267	0.00121523	0.00286583	0.0017265	0.00124529	0.00115495	0	0.000185219
Bacteria/Proteobacteria/Deltaproteobacteria/Myxococcales/Phaselicystidaceae/Phaselicystis/Chondromyces sp.	0	7.28953e-05	0	0	0	1.04208e-05	0	0	0
Bacteria/Proteobacteria/Deltaproteobacteria/Myxococcales/Polyangiaceae	0.000201094	0.000328029	0.00138026	0.00488564	0.000493286	0.000484569	0.000288737	0	0.000185219
Bacteria/Proteobacteria/Deltaproteobacteria/Myxococcales/Polyangiaceae/Sorangium	0	0	9.00172e-05	0.000721994	4.11072e-05	3.64729e-05	1.0694e-05	0	2.96351e-05
Bacteria/Proteobacteria/Deltaproteobacteria/Myxococcales/PS-B29	0.00758243	0.00605031	0.00015753	0.000434083	0.00276788	0.0105303	0	0	0.00674938
Bacteria/Proteobacteria/Deltaproteobacteria/Myxococcales/Sandaracinaceae/Sandaracinus/metagenome	0	0	0	0	0	1.56312e-05	0	0	0
Bacteria/Proteobacteria/Deltaproteobacteria/Myxococcales/UASB-TL25	0.00300458	0.00205929	0.005206	0.0117335	0.0351192	0.0381924	0.00767828	0	0.00268197
Bacteria/Proteobacteria/Deltaproteobacteria/Myxococcales/VHS-B3-70	0.000839863	0.000364477	0.00285805	0.00387574	0.000328857	0.0020008	0.00010694	0	0.00192628
Bacteria/Proteobacteria/Deltaproteobacteria/Myxococcales/VHS-B4-70	0.000496821	0.000674282	0.0195787	0.0256596	0.000164429	0.000698196	0.0222542	0	0
Bacteria/Proteobacteria/Deltaproteobacteria/NB1-j	0	0	0.00240796	0.00476605	0	0	0.0239866	0	0
Bacteria/Proteobacteria/Deltaproteobacteria/NKB15	0.000366701	0.0003827	0	0	5.48096e-05	0.000411623	0	0	0
Bacteria/Proteobacteria/Deltaproteobacteria/Oligoflexales	0	3.64477e-05	0	0	0	5.21042e-06	0	0	0
Bacteria/Proteobacteria/Deltaproteobacteria/Oligoflexales/0319-6G20	0.000118291	0.000182238	0	0	0	2.08417e-05	0	0	0
Bacteria/Proteobacteria/Deltaproteobacteria/Oligoflexales/053A03-B-DI-P58	0	0	0	0	0	5.21042e-06	0	0	0
Bacteria/Proteobacteria/Deltaproteobacteria/Oligoflexales/Oligoflexaceae	0.00266154	0.00264246	0	0	1.37024e-05	0	0	0	0
Bacteria/Proteobacteria/Deltaproteobacteria/PB19	5.91453e-05	0	0	0	0	0.000156312	0	0	0
Bacteria/Proteobacteria/Deltaproteobacteria/SAR324 clade(Marine group B)	0.00464882	0.010989	0.0632221	0.0763587	0.00678269	0.0113587	0.127012	0.104473	0.0120985
Bacteria/Proteobacteria/Deltaproteobacteria/SBYG-4553	0	0	0.00015753	0.000487236	0	0	0	0	0
Bacteria/Proteobacteria/Deltaproteobacteria/Sva0485	0.0111548	0.00718019	0.00137276	0.00182492	0.00190463	0.00388176	0.000224574	0	0.00103723
Bacteria/Proteobacteria/Deltaproteobacteria/Syntrophobacterales	0.00216472	0.00118455	0.000330063	0.000465088	0.000328857	0.000354308	0.0112073	0.000219564	0.000348212
Bacteria/Proteobacteria/Deltaproteobacteria/Syntrophobacterales/Syntrophaceae	0.249806	0.146428	0.0376647	0.0488077	0.00863251	0.010624	0.122446	0.00616776	0.0147731
Bacteria/Proteobacteria/Deltaproteobacteria/Syntrophobacterales/Syntrophaceae/Desulfobacca	0.00260239	0.00145791	1.50029e-05	0	0.000315155	0.00087535	0	0	0.000325986
Bacteria/Proteobacteria/Deltaproteobacteria/Syntrophobacterales/Syntrophaceae/Desulfomonile	0.00612745	0.00854698	8.25158e-05	0.000119594	1.37024e-05	0.000291783	0	0	0
Bacteria/Proteobacteria/Deltaproteobacteria/Syntrophobacterales/Syntrophaceae/Desulfomonile/Desulfomonile limimaris	0.000709744	0.00182238	0.000120023	0	0	0	0	0	0
Bacteria/Proteobacteria/Deltaproteobacteria/Syntrophobacterales/Syntrophaceae/Desulfomonile/Desulfomonile tiedjei	1.18291e-05	0.000109343	0	0	0	0	0	0	0
Bacteria/Proteobacteria/Deltaproteobacteria/Syntrophobacterales/Syntrophaceae/Smithella	0.00521662	0.00366299	0	8.85883e-06	0.000123322	5.21042e-06	2.1388e-05	0	2.22263e-05
Bacteria/Proteobacteria/Deltaproteobacteria/Syntrophobacterales/Syntrophaceae/Syntrophus	0.411699	0.214822	0.11559	0.121477	0.0196218	0.021097	0.0938397	0.0513781	0.0251972
Bacteria/Proteobacteria/Deltaproteobacteria/Syntrophobacterales/Syntrophaceae/Syntrophus/metagenome	0.00164424	0.00061961	0.000457588	0.000181606	0	1.04208e-05	0.000342207	0.000359287	1.48175e-05
Bacteria/Proteobacteria/Deltaproteobacteria/Syntrophobacterales/Syntrophaceae/Syntrophus/Syntrophobacterales bacterium RBG_19FT_COMBO_59_10	0.12165	0.0846861	0.0062787	0.00807482	0.00194574	0.00242805	0.0495345	1.99604e-05	0.00192628
Bacteria/Proteobacteria/Deltaproteobacteria/Syntrophobacterales/Syntrophobacteraceae	0.000969983	0.000601386	0	0	0	0	0	0	0
Bacteria/Proteobacteria/Deltaproteobacteria/Syntrophobacterales/Syntrophobacteraceae/Syntrophobacter	0.000555966	0.000346253	0	0	0	0	0	0	0
Bacteria/Proteobacteria/Gammaproteobacteria	1.35057	1.51564	3.70223	4.86343	0.154193	0.5449	3.63361	8.36157	3.17526
Bacteria/Proteobacteria/Gammaproteobacteria/1013-28-CG33	0.00656513	0.0162374	1.07901	1.60919	0.000520691	0.0046008	1.21105	0.535877	0.0046453
Bacteria/Proteobacteria/Gammaproteobacteria/Acidiferrobacterales/Acidiferrobacteraceae	3.54872e-05	5.46715e-05	0	0	0	0	0	0	0
Bacteria/Proteobacteria/Gammaproteobacteria/Acidiferrobacterales/Acidiferrobacteraceae/Sulfurifustis	0	0.000109343	0	0	0	0	0	0	0
Bacteria/Proteobacteria/Gammaproteobacteria/Acidithiobacillales/Acidithiobacillaceae/KCM-B-112	0	0	7.50143e-06	0	0	0	0	0	0
Bacteria/Proteobacteria/Gammaproteobacteria/Aeromonadales	0	0	0	0	0	5.21042e-06	0	0	0
Bacteria/Proteobacteria/Gammaproteobacteria/Aeromonadales/Aeromonadaceae/Aeromonas	0	0	0	0	0	0	2.1388e-05	0	0.000363029
Bacteria/Proteobacteria/Gammaproteobacteria/Alteromonadales	0.000532308	0.0011481	0.0290456	0.00229887	8.22144e-05	0.00171944	0.191903	0.0314177	0.03817
Bacteria/Proteobacteria/Gammaproteobacteria/Alteromonadales/Alteromonadaceae	2.36581e-05	0.00617788	0.00537853	0.00163445	2.74048e-05	0.00449138	2.1388e-05	0.0924565	0.356265
Bacteria/Proteobacteria/Gammaproteobacteria/Alteromonadales/Alteromonadaceae/Aliiglaciecola	0	0	3.00057e-05	0	0	0	0	0	0
Bacteria/Proteobacteria/Gammaproteobacteria/Alteromonadales/Alteromonadaceae/Alishewanella	0	5.46715e-05	0	2.21471e-05	0	2.60521e-05	0	0.00243517	0.00210409
Bacteria/Proteobacteria/Gammaproteobacteria/Alteromonadales/Alteromonadaceae/Alishewanella/Alishewanella sp.	0	0	0	4.42941e-06	0	5.21042e-06	0	0	1.48175e-05
Bacteria/Proteobacteria/Gammaproteobacteria/Alteromonadales/Alteromonadaceae/Alteromonas	0	0	7.50143e-06	0	0	0	0	0	0
Bacteria/Proteobacteria/Gammaproteobacteria/Alteromonadales/Alteromonadaceae/Alteromonas/Alteromonas sp.	0	0	4.50086e-05	0	0	0	0	0	0
Bacteria/Proteobacteria/Gammaproteobacteria/Alteromonadales/Alteromonadaceae/Paraglaciecola	0	0	0	0	0	5.21042e-06	0	0	0.000207445
Bacteria/Proteobacteria/Gammaproteobacteria/Alteromonadales/Alteromonadaceae/Paraglaciecola/Paraglaciecola sp.	0	0	0	0	0	0	0	0	0.000148175
Bacteria/Proteobacteria/Gammaproteobacteria/Alteromonadales/Alteromonadaceae/Rheinheimera	3.54872e-05	0.0169482	0.00970686	0.00808811	1.37024e-05	0.0113691	7.48578e-05	0.16607	0.681829
Bacteria/Proteobacteria/Gammaproteobacteria/Alteromonadales/Alteromonadaceae/Rheinheimera/Alishewanella sp.	0	0	0	0	0	0	0	0.00177648	0
Bacteria/Proteobacteria/Gammaproteobacteria/Alteromonadales/Alteromonadaceae/Rheinheimera/gamma proteobacterium Ph-Ret-19	0	0	0	0	0	0	0	0	6.66789e-05
Bacteria/Proteobacteria/Gammaproteobacteria/Alteromonadales/Alteromonadaceae/Rheinheimera/Rheinheimera aestuarii	0	0	0	0	0	0	0	0	7.40876e-06
Bacteria/Proteobacteria/Gammaproteobacteria/Alteromonadales/Alteromonadaceae/Rheinheimera/Rheinheimera aquimaris	0	0.000127567	6.75129e-05	0	0	8.85771e-05	0	0.0115571	0.0101204
Bacteria/Proteobacteria/Gammaproteobacteria/Alteromonadales/Alteromonadaceae/Rheinheimera/Rheinheimera baltica	0	0	0.000135026	0	0	0	0	0	8.89052e-05
Bacteria/Proteobacteria/Gammaproteobacteria/Alteromonadales/Alteromonadaceae/Rheinheimera/Rheinheimera japonica	0	0	0	0	0	0	0	0	2.22263e-05
Bacteria/Proteobacteria/Gammaproteobacteria/Alteromonadales/Alteromonadaceae/Rheinheimera/Rheinheimera nanhaiensis	0	0	0	0	0	0	0	0	1.48175e-05
Bacteria/Proteobacteria/Gammaproteobacteria/Alteromonadales/Alteromonadaceae/Rheinheimera/Rheinheimera pacifica	0	0.000273357	0.000457588	0	0	1.04208e-05	0	1.99604e-05	0.0112021
Bacteria/Proteobacteria/Gammaproteobacteria/Alteromonadales/Alteromonadaceae/Rheinheimera/Rheinheimera perlucida	0	0.00023691	1.50029e-05	0	0	2.08417e-05	0	3.99208e-05	0.00463048
Bacteria/Proteobacteria/Gammaproteobacteria/Alteromonadales/Alteromonadaceae/Rheinheimera/Rheinheimera soli	0	0	0.000112522	0.000447371	0	0.000646092	0	0	0.0110316
Bacteria/Proteobacteria/Gammaproteobacteria/Alteromonadales/Alteromonadaceae/Rheinheimera/Rheinheimera sp.	0	0	5.251e-05	0	0	6.2525e-05	0	0.000119762	0.000392664
Bacteria/Proteobacteria/Gammaproteobacteria/Alteromonadales/Alteromonadaceae/Rheinheimera/Rheinheimera tangshanensis	0	0	0	0	0	0	0	0	2.22263e-05
Bacteria/Proteobacteria/Gammaproteobacteria/Alteromonadales/Alteromonadaceae/Rheinheimera/Spumella vulgaris	0	0	0	1.77177e-05	0	2.08417e-05	0	0	0.000162993
Bacteria/Proteobacteria/Gammaproteobacteria/Alteromonadales/Colwelliaceae	0	0	0	0	0	4.68937e-05	0	0	0.000125949
Bacteria/Proteobacteria/Gammaproteobacteria/Alteromonadales/Colwelliaceae/Colwellia	0	0	0	0	2.74048e-05	5.21042e-06	1.0694e-05	0	7.40876e-06
Bacteria/Proteobacteria/Gammaproteobacteria/Alteromonadales/Colwelliaceae/Colwellia/Thalassomonas sp.	0	0	0	0	0	0	1.0694e-05	0	0
Bacteria/Proteobacteria/Gammaproteobacteria/Alteromonadales/Colwelliaceae/Thalassotalea	0	0	0	0	0	0	0	0	1.48175e-05
Bacteria/Proteobacteria/Gammaproteobacteria/Alteromonadales/Idiomarinaceae	0	0	3.00057e-05	0	0	5.21042e-06	0.00140091	0	0
Bacteria/Proteobacteria/Gammaproteobacteria/Alteromonadales/Idiomarinaceae/Aliidiomarina	0	0	0	0	0	8.33667e-05	0	0	0
Bacteria/Proteobacteria/Gammaproteobacteria/Alteromonadales/Idiomarinaceae/Aliidiomarina/Aliidiomarina maris	0	0	0	0	0	1.56312e-05	0	0	0
Bacteria/Proteobacteria/Gammaproteobacteria/Alteromonadales/Idiomarinaceae/Idiomarina	0	0	0.00108771	0.000172747	0	0	0.0566353	0	0
Bacteria/Proteobacteria/Gammaproteobacteria/Alteromonadales/Idiomarinaceae/Idiomarina/Idiomarina aestuarii	0	0	0	0	0	0	0.00419204	0	0
Bacteria/Proteobacteria/Gammaproteobacteria/Alteromonadales/Idiomarinaceae/Idiomarina/Idiomarina loihiensis	0	0	0	0	0	0	1.0694e-05	0	0
Bacteria/Proteobacteria/Gammaproteobacteria/Alteromonadales/Idiomarinaceae/Idiomarina/Idiomarina marina	0	0	7.50143e-06	0	0	0	0.00412788	0	0
Bacteria/Proteobacteria/Gammaproteobacteria/Alteromonadales/Idiomarinaceae/Idiomarina/Idiomarina maritima	0	0	0	0	0	0	1.0694e-05	0	0
Bacteria/Proteobacteria/Gammaproteobacteria/Alteromonadales/Idiomarinaceae/Idiomarina/Idiomarina ramblicola	0	0	9.00172e-05	0	0	0	0	0	0
Bacteria/Proteobacteria/Gammaproteobacteria/Alteromonadales/Idiomarinaceae/Idiomarina/Idiomarina sp.	0	0	0	0	0	0	2.1388e-05	0	0
Bacteria/Proteobacteria/Gammaproteobacteria/Alteromonadales/Marinobacteraceae/Marinobacter	0.000414017	0.000346253	0.0333589	0.0198615	2.74048e-05	0	0.930034	0.0214574	0.00114836
Bacteria/Proteobacteria/Gammaproteobacteria/Alteromonadales/Marinobacteraceae/Marinobacter/Marinobacter adhaerens	0	0	0	0	0	0	0.000245961	0	0
Bacteria/Proteobacteria/Gammaproteobacteria/Alteromonadales/Marinobacteraceae/Marinobacter/Marinobacter adhaerens HP15	0	0	6.75129e-05	0	0	0	0.000973152	0	0
Bacteria/Proteobacteria/Gammaproteobacteria/Alteromonadales/Marinobacteraceae/Marinobacter/Marinobacter algicola	0	0	0.000165032	1.32882e-05	0	0	0.000727191	0	0
Bacteria/Proteobacteria/Gammaproteobacteria/Alteromonadales/Marinobacteraceae/Marinobacter/Marinobacter alkaliphilus	0	0	2.25043e-05	1.32882e-05	0	1.56312e-05	0	0	0.000563066
Bacteria/Proteobacteria/Gammaproteobacteria/Alteromonadales/Marinobacteraceae/Marinobacter/Marinobacter guineae	0	0	0	0.000673271	0	0	0.0142765	0	7.40876e-06
Bacteria/Proteobacteria/Gammaproteobacteria/Alteromonadales/Marinobacteraceae/Marinobacter/Marinobacter hydrocarbonoclasticus	0	0	1.50029e-05	0	0	0	4.27759e-05	0	0
Bacteria/Proteobacteria/Gammaproteobacteria/Alteromonadales/Marinobacteraceae/Marinobacter/Marinobacter lipolyticus	0	0	0.00031506	0.000190465	0	0	0.000823436	0	0
Bacteria/Proteobacteria/Gammaproteobacteria/Alteromonadales/Marinobacteraceae/Marinobacter/Marinobacter maritimus	0	0	0	0	1.37024e-05	0	0	0	0
Bacteria/Proteobacteria/Gammaproteobacteria/Alteromonadales/Marinobacteraceae/Marinobacter/Marinobacter salsuginis	0	0	0	0.000155029	0	0	0.000898294	0	0
Bacteria/Proteobacteria/Gammaproteobacteria/Alteromonadales/Marinobacteraceae/Marinobacter/Marinobacter sediminum	0	0	3.00057e-05	0	0	0	0.000320819	0	0
Bacteria/Proteobacteria/Gammaproteobacteria/Alteromonadales/Pseudoalteromonadaceae	1.18291e-05	3.64477e-05	0.00337565	7.97294e-05	0	0	0.0102448	0.00189624	0.000740876
Bacteria/Proteobacteria/Gammaproteobacteria/Alteromonadales/Pseudoalteromonadaceae/Pseudoalteromonas	0.00913203	0.014652	0.335044	0.0099396	0.001151	0.000547094	1.65203	0.390944	0.12057
Bacteria/Proteobacteria/Gammaproteobacteria/Alteromonadales/Pseudoalteromonadaceae/Pseudoalteromonas/bacterium	0	0	0.00138026	0.000137312	0	1.04208e-05	0.000769966	0.0019162	0.00516391
Bacteria/Proteobacteria/Gammaproteobacteria/Alteromonadales/Pseudoalteromonadaceae/Pseudoalteromonas/marine bacterium W07	8.28034e-05	0	0.0036532	0.000124024	0	1.04208e-05	0.00719705	0	0.00189664
Bacteria/Proteobacteria/Gammaproteobacteria/Alteromonadales/Pseudoalteromonadaceae/Pseudoalteromonas/Pseudoalteromonas aliena	0.000141949	0.000291581	0.000442585	0	0	0	0.00197839	0	0.000970548
Bacteria/Proteobacteria/Gammaproteobacteria/Alteromonadales/Pseudoalteromonadaceae/Pseudoalteromonas/Pseudoalteromonas haloplanktis TAC125	0	1.82238e-05	0.000150029	0	0	0	0.000384983	0	0
Bacteria/Proteobacteria/Gammaproteobacteria/Alteromonadales/Pseudoalteromonadaceae/Pseudoalteromonas/Pseudoalteromonas luteoviolacea	3.54872e-05	0	0.00123024	0.000106306	0	5.21042e-06	0.0133675	0.00199604	0.000333394
Bacteria/Proteobacteria/Gammaproteobacteria/Alteromonadales/Pseudoalteromonadaceae/Pseudoalteromonas/Pseudoalteromonas mariniglutinosa	0	0	5.251e-05	1.77177e-05	0	0	0	0	0
Bacteria/Proteobacteria/Gammaproteobacteria/Alteromonadales/Pseudoalteromonadaceae/Pseudoalteromonas/Pseudoalteromonas phenolica	0	0	7.50143e-06	0	0	0	0	0	0
Bacteria/Proteobacteria/Gammaproteobacteria/Alteromonadales/Pseudoalteromonadaceae/Pseudoalteromonas/Pseudoalteromonas porphyrae	0	0	8.25158e-05	1.32882e-05	0	0	2.1388e-05	0	0
Bacteria/Proteobacteria/Gammaproteobacteria/Alteromonadales/Pseudoalteromonadaceae/Pseudoalteromonas/Pseudoalteromonas prydzensis	0	0	0	4.42941e-06	0	0	0	0.00103794	0
Bacteria/Proteobacteria/Gammaproteobacteria/Alteromonadales/Pseudoalteromonadaceae/Pseudoalteromonas/Pseudoalteromonas rubra	0	0	0	0	0	0	1.0694e-05	0	0
Bacteria/Proteobacteria/Gammaproteobacteria/Alteromonadales/Pseudoalteromonadaceae/Pseudoalteromonas/Pseudoalteromonas shioyasakiensis	0	0	0	0	0	0	0	1.99604e-05	0
Bacteria/Proteobacteria/Gammaproteobacteria/Alteromonadales/Pseudoalteromonadaceae/Pseudoalteromonas/Pseudoalteromonas sp.	3.54872e-05	3.64477e-05	0.00206289	7.08706e-05	0	1.56312e-05	0.00113356	0.00173655	0.000303759
Bacteria/Proteobacteria/Gammaproteobacteria/Alteromonadales/Pseudoalteromonadaceae/Pseudoalteromonas/Pseudoalteromonas tunicata	0	0	0	0	0	0	0	0	0.000170402
Bacteria/Proteobacteria/Gammaproteobacteria/Alteromonadales/Shewanellaceae	0	0	6.00115e-05	6.64412e-05	0	1.04208e-05	5.34699e-05	7.98416e-05	0
Bacteria/Proteobacteria/Gammaproteobacteria/Alteromonadales/Shewanellaceae/Shewanella	0	0	0.031626	0.000310059	0	0.00504889	0.0338357	0.0606596	0.0188331
Bacteria/Proteobacteria/Gammaproteobacteria/Alteromonadales/Shewanellaceae/Shewanella/Shewanella algae	0	0	3.00057e-05	0	0	0	0	0	0
Bacteria/Proteobacteria/Gammaproteobacteria/Alteromonadales/Shewanellaceae/Shewanella/Shewanella baltica BA175	0	0	0	0	0	0.000104208	0	0	0
Bacteria/Proteobacteria/Gammaproteobacteria/Alteromonadales/Shewanellaceae/Shewanella/Shewanella baltica OS223	0	0	3.75072e-05	0	0	0	0	0	0
Bacteria/Proteobacteria/Gammaproteobacteria/Alteromonadales/Shewanellaceae/Shewanella/Shewanella baltica OS678	0	0	1.50029e-05	0	0	0	0	0	0
Bacteria/Proteobacteria/Gammaproteobacteria/Alteromonadales/Shewanellaceae/Shewanella/Shewanella denitrificans OS217	0	0	0	0	0	1.56312e-05	0	0	0.000229672
Bacteria/Proteobacteria/Gammaproteobacteria/Alteromonadales/Shewanellaceae/Shewanella/Shewanella frigidimarina	0	0	0	0	0	0	0.000149716	0	0
Bacteria/Proteobacteria/Gammaproteobacteria/Alteromonadales/Shewanellaceae/Shewanella/Shewanella frigidimarina NCIMB 400	0	0	6.75129e-05	0	0	0	0.00157201	0.000379247	0.000140767
Bacteria/Proteobacteria/Gammaproteobacteria/Alteromonadales/Shewanellaceae/Shewanella/Shewanella marisflavi	0	0	0	0	0	0	0	0	7.40876e-06
Bacteria/Proteobacteria/Gammaproteobacteria/Alteromonadales/Shewanellaceae/Shewanella/Shewanella oneidensis MR-1	0	0	0	0	0	4.16833e-05	0	0	0
Bacteria/Proteobacteria/Gammaproteobacteria/Alteromonadales/Shewanellaceae/Shewanella/Shewanella putrefaciens	0	0	0.000112522	4.42941e-06	0	2.60521e-05	5.34699e-05	0	9.63139e-05
Bacteria/Proteobacteria/Gammaproteobacteria/Alteromonadales/Shewanellaceae/Shewanella/Shewanella putrefaciens CN-32	0	0	7.50143e-05	0	0	0	0	0	7.40876e-06
Bacteria/Proteobacteria/Gammaproteobacteria/Alteromonadales/Shewanellaceae/Shewanella/Shewanella vesiculosa	0	0	0	0	0	0	0.00894017	0	0
Bacteria/Proteobacteria/Gammaproteobacteria/Alteromonadales/Shewanellaceae/Shewanella/Shewanella xiamenensis	0	0	6.00115e-05	0	0	3.12625e-05	0	0.000199604	2.96351e-05
Bacteria/Proteobacteria/Gammaproteobacteria/AT-s16	0	0	0.000120023	0.000349924	0	0	2.1388e-05	0	0
Bacteria/Proteobacteria/Gammaproteobacteria/Betaproteobacteriales	19.6289	23.0755	16.1866	5.3166	0.00324747	0.258192	5.6475	1.64853	0.129809
Bacteria/Proteobacteria/Gammaproteobacteria/Betaproteobacteriales/Aquaspirillaceae	2.36581e-05	1.82238e-05	0	0	0	0	0	0	0
Bacteria/Proteobacteria/Gammaproteobacteria/Betaproteobacteriales/Aquaspirillaceae/Laribacter	0.000212923	0.00023691	0	0	0	0	0	0	0
Bacteria/Proteobacteria/Gammaproteobacteria/Betaproteobacteriales/Aquaspirillaceae/Laribacter/Laribacter hongkongensis	0.00013012	7.28953e-05	7.50143e-06	0	0	0	0	0	0
Bacteria/Proteobacteria/Gammaproteobacteria/Betaproteobacteriales/Burkholderiaceae	2.6281	2.70662	0.414792	0.0520766	0.000274048	3.13247	0.484341	0.10589	0.519228
Bacteria/Proteobacteria/Gammaproteobacteria/Betaproteobacteriales/Burkholderiaceae/AAP99/metagenome	2.36581e-05	3.64477e-05	7.50143e-06	0	0	0	0	0	0
Bacteria/Proteobacteria/Gammaproteobacteria/Betaproteobacteriales/Burkholderiaceae/Acidovorax	0	0	0	4.87236e-05	0	0.000317835	0.00021388	0	0.000311168
Bacteria/Proteobacteria/Gammaproteobacteria/Betaproteobacteriales/Burkholderiaceae/Acidovorax/Acidovorax citrulli	0	0	0	0	0	3.12625e-05	0	0	0
Bacteria/Proteobacteria/Gammaproteobacteria/Betaproteobacteriales/Burkholderiaceae/Acidovorax/Acidovorax valerianellae	0	0	0	0	0	0	0	0	2.96351e-05
Bacteria/Proteobacteria/Gammaproteobacteria/Betaproteobacteriales/Burkholderiaceae/Alcaligenes	0	0	3.75072e-05	0	0	0	0	0	0
Bacteria/Proteobacteria/Gammaproteobacteria/Betaproteobacteriales/Burkholderiaceae/Aquabacterium	0	0	0	0	0	0	0.00183936	0	0
Bacteria/Proteobacteria/Gammaproteobacteria/Betaproteobacteriales/Burkholderiaceae/Bordetella	0	3.64477e-05	7.50143e-06	0	0	0	0	0	2.22263e-05
Bacteria/Proteobacteria/Gammaproteobacteria/Betaproteobacteriales/Burkholderiaceae/Bordetella/Bordetella pertussis	0.00062694	0.00133034	0.00865666	0.00426553	0	0.000218837	0.00157201	9.9802e-05	0.00343026
Bacteria/Proteobacteria/Gammaproteobacteria/Betaproteobacteriales/Burkholderiaceae/Burkholderia-Caballeronia-Paraburkholderia	0.0158036	0.0304156	0.00146278	4.42941e-06	0	4.68937e-05	0	0	7.40876e-06
Bacteria/Proteobacteria/Gammaproteobacteria/Betaproteobacteriales/Burkholderiaceae/Burkholderia-Caballeronia-Paraburkholderia/Burkholderia pseudomallei	0	0	0	0	0	0.000135471	0	0	7.40876e-06
Bacteria/Proteobacteria/Gammaproteobacteria/Betaproteobacteriales/Burkholderiaceae/Burkholderia-Caballeronia-Paraburkholderia/Paraburkholderia nodosa	0	0	0	8.85883e-06	0	0	0	0	0
Bacteria/Proteobacteria/Gammaproteobacteria/Betaproteobacteriales/Burkholderiaceae/Caenimonas/Comamonadaceae bacterium JGI 0001003-E14	0	3.64477e-05	0	0	0	0	0	0	0
Bacteria/Proteobacteria/Gammaproteobacteria/Betaproteobacteriales/Burkholderiaceae/Candidatus Glomeribacter	0	0	0	4.42941e-06	0	0	0	0	0
Bacteria/Proteobacteria/Gammaproteobacteria/Betaproteobacteriales/Burkholderiaceae/Candidatus Kinetoplastibacterium/Kinetoplastibacterium blastocrithidii	0	1.82238e-05	0	0	0	0	0	0	0
Bacteria/Proteobacteria/Gammaproteobacteria/Betaproteobacteriales/Burkholderiaceae/Comamonas	0	0	0	0	0	1.56312e-05	0	0	1.48175e-05
Bacteria/Proteobacteria/Gammaproteobacteria/Betaproteobacteriales/Burkholderiaceae/Comamonas/Ottowia sp.	0	0	0	0	0	5.21042e-06	0	0	0
Bacteria/Proteobacteria/Gammaproteobacteria/Betaproteobacteriales/Burkholderiaceae/Comamonas/Polyangium sp.	0	0	7.50143e-06	0	0	1.56312e-05	0	0	0
Bacteria/Proteobacteria/Gammaproteobacteria/Betaproteobacteriales/Burkholderiaceae/Cupriavidus	0	0	0	0	0	0	4.27759e-05	0	0
Bacteria/Proteobacteria/Gammaproteobacteria/Betaproteobacteriales/Burkholderiaceae/Cupriavidus/Cupriavidus necator	0	0	3.75072e-05	4.42941e-06	0	0	2.1388e-05	0	0
Bacteria/Proteobacteria/Gammaproteobacteria/Betaproteobacteriales/Burkholderiaceae/Diaphorobacter	0	0	0	0	0	0	0	0	0.000125949
Bacteria/Proteobacteria/Gammaproteobacteria/Betaproteobacteriales/Burkholderiaceae/Eoetvoesia	0	0	0	0	0	0	0	0.000419168	0
Bacteria/Proteobacteria/Gammaproteobacteria/Betaproteobacteriales/Burkholderiaceae/Extensimonas	0	0	0	0	0	1.04208e-05	0	0	0
Bacteria/Proteobacteria/Gammaproteobacteria/Betaproteobacteriales/Burkholderiaceae/Herbaspirillum	5.91453e-05	0.000109343	7.50143e-06	0	0	0	0	0	0
Bacteria/Proteobacteria/Gammaproteobacteria/Betaproteobacteriales/Burkholderiaceae/Herbaspirillum/Herbaspirillum sp.	0.000153778	0.000200462	0	0	0	0	0	0	0
Bacteria/Proteobacteria/Gammaproteobacteria/Betaproteobacteriales/Burkholderiaceae/Hydrogenophaga	0.00171521	0	7.50143e-06	6.20118e-05	1.37024e-05	0.566138	0.000545393	0	0.0747322
Bacteria/Proteobacteria/Gammaproteobacteria/Betaproteobacteriales/Burkholderiaceae/Hydrogenophaga/Comamonadaceae bacterium LSUCC0136	0	0	0	0	0	5.21042e-06	0	0	0
Bacteria/Proteobacteria/Gammaproteobacteria/Betaproteobacteriales/Burkholderiaceae/Hydrogenophaga/Hydrogenophaga flava	0	0	0	0	0	0.000114629	0	0	1.48175e-05
Bacteria/Proteobacteria/Gammaproteobacteria/Betaproteobacteriales/Burkholderiaceae/Hydrogenophaga/Hydrogenophaga intermedia	0	0	0	0	0	0	0	0	0.00303759
Bacteria/Proteobacteria/Gammaproteobacteria/Betaproteobacteriales/Burkholderiaceae/Hydrogenophaga/Hydrogenophaga palleronii	0	0	0	0	0	5.21042e-05	0	0	0
Bacteria/Proteobacteria/Gammaproteobacteria/Betaproteobacteriales/Burkholderiaceae/Hydrogenophaga/Hydrogenophaga pseudoflava	0	0	0	0	0	5.21042e-06	0	0	2.22263e-05
Bacteria/Proteobacteria/Gammaproteobacteria/Betaproteobacteriales/Burkholderiaceae/Hydrogenophaga/Hydrogenophaga sp.	3.54872e-05	0	0	0	0	0.00470501	0	0	0.000192628
Bacteria/Proteobacteria/Gammaproteobacteria/Betaproteobacteriales/Burkholderiaceae/Hydrogenophaga/Hydrogenophaga taeniospiralis	0.000295727	0	7.50143e-06	4.42941e-06	0	0.0875558	0	0	0.0103575
Bacteria/Proteobacteria/Gammaproteobacteria/Betaproteobacteriales/Burkholderiaceae/Hydrogenophaga/metagenome	0	0	0	0	0	9.37875e-05	0	0	0
Bacteria/Proteobacteria/Gammaproteobacteria/Betaproteobacteriales/Burkholderiaceae/Hydrogenophaga/Proasellus meridianus	0	0	0	0	0	0.00184449	0	0	6.66789e-05
Bacteria/Proteobacteria/Gammaproteobacteria/Betaproteobacteriales/Burkholderiaceae/Lautropia	0	0	0	0	0	0	0	0	0.000577884
Bacteria/Proteobacteria/Gammaproteobacteria/Betaproteobacteriales/Burkholderiaceae/Leptothrix/Leptothrix sp.	0	0	0	0	0	5.21042e-06	0	0	0
Bacteria/Proteobacteria/Gammaproteobacteria/Betaproteobacteriales/Burkholderiaceae/Limnobacter	0	0	0.000150029	0.000332206	0	0.000932664	0.0243395	0.00421164	0.0526689
Bacteria/Proteobacteria/Gammaproteobacteria/Betaproteobacteriales/Burkholderiaceae/Limnobacter/Limnobacter sp.	0	0	3.00057e-05	0	0	6.77354e-05	0.00258794	0	0.01035
Bacteria/Proteobacteria/Gammaproteobacteria/Betaproteobacteriales/Burkholderiaceae/Limnobacter/Limnobacter thiooxidans	0	0	0	0	0	0	3.20819e-05	0	0.000822373
Bacteria/Proteobacteria/Gammaproteobacteria/Betaproteobacteriales/Burkholderiaceae/Limnohabitans/Limnohabitans sp.	0	0	0	0	0	5.21042e-05	0	0	1.48175e-05
Bacteria/Proteobacteria/Gammaproteobacteria/Betaproteobacteriales/Burkholderiaceae/Malikia	0.000307556	0	0	0	0	0.155083	0	0	0.0207445
Bacteria/Proteobacteria/Gammaproteobacteria/Betaproteobacteriales/Burkholderiaceae/Malikia/metagenome	0	0	0	0	0	4.68937e-05	0	0	7.40876e-06
Bacteria/Proteobacteria/Gammaproteobacteria/Betaproteobacteriales/Burkholderiaceae/Massilia/Massilia eurypsychrophila	0	0	0	0	0	5.21042e-06	0	0	0
Bacteria/Proteobacteria/Gammaproteobacteria/Betaproteobacteriales/Burkholderiaceae/Pandoraea	0	1.82238e-05	0	0	0	0	0	0	0
Bacteria/Proteobacteria/Gammaproteobacteria/Betaproteobacteriales/Burkholderiaceae/Pelomonas	1.18291e-05	0	0	0	0	0	0	0	8.89052e-05
Bacteria/Proteobacteria/Gammaproteobacteria/Betaproteobacteriales/Burkholderiaceae/Pigmentiphaga	0	0	0	0	0	0	0	0	2.22263e-05
Bacteria/Proteobacteria/Gammaproteobacteria/Betaproteobacteriales/Burkholderiaceae/Polaromonas	0	0	7.50143e-06	0	0	0	0	0	8.14964e-05
Bacteria/Proteobacteria/Gammaproteobacteria/Betaproteobacteriales/Burkholderiaceae/Polaromonas/Polaromonas glacialis	0	0	0	0	0	0	0	0	5.92701e-05
Bacteria/Proteobacteria/Gammaproteobacteria/Betaproteobacteriales/Burkholderiaceae/Polaromonas/Polaromonas sp.	0	0	0	0	0	5.21042e-05	0	0	0.000244489
Bacteria/Proteobacteria/Gammaproteobacteria/Betaproteobacteriales/Burkholderiaceae/Pusillimonas	0	0	0	0	0	0	5.34699e-05	0	0
Bacteria/Proteobacteria/Gammaproteobacteria/Betaproteobacteriales/Burkholderiaceae/Ralstonia	1.18291e-05	0	4.50086e-05	0	6.8512e-05	0	0	0	0
Bacteria/Proteobacteria/Gammaproteobacteria/Betaproteobacteriales/Burkholderiaceae/Ralstonia/Ralstonia solanacearum	4.73162e-05	1.82238e-05	0	0	0	0	0	0	0
Bacteria/Proteobacteria/Gammaproteobacteria/Betaproteobacteriales/Burkholderiaceae/Rhodoferax	0	0	0	4.42941e-06	0	0	0	0	7.40876e-06
Bacteria/Proteobacteria/Gammaproteobacteria/Betaproteobacteriales/Burkholderiaceae/Variovorax	0	0	0	0	0	5.21042e-05	0	0	0.000763103
Bacteria/Proteobacteria/Gammaproteobacteria/Betaproteobacteriales/Burkholderiaceae/Variovorax/Variovorax sp.	0	0	0	0	0	0.000474148	0	0	4.44526e-05
Bacteria/Proteobacteria/Gammaproteobacteria/Betaproteobacteriales/Burkholderiaceae/Xenophilus	1.18291e-05	0	0	0	0	4.68937e-05	0	0	0
Bacteria/Proteobacteria/Gammaproteobacteria/Betaproteobacteriales/Burkholderiaceae/Xylophilus	2.36581e-05	0	0	0	0	0.00302725	0	0	0.00023708
Bacteria/Proteobacteria/Gammaproteobacteria/Betaproteobacteriales/Burkholderiaceae/Xylophilus/metagenome	0	0	0	0	0	3.12625e-05	0	0	0
Bacteria/Proteobacteria/Gammaproteobacteria/Betaproteobacteriales/Gallionellaceae	0.669241	1.2011	0.0349267	0.000248047	1.37024e-05	0.000317835	0.000245961	0	0
Bacteria/Proteobacteria/Gammaproteobacteria/Betaproteobacteriales/Gallionellaceae/Candidatus Nitrotoga	0.0857607	0.150984	0.000682631	3.54353e-05	0	6.77354e-05	0	0	0
Bacteria/Proteobacteria/Gammaproteobacteria/Betaproteobacteriales/Gallionellaceae/Ferriphaselus	0.0111193	0.0251489	0.00142527	0	0	1.56312e-05	0	0	0
Bacteria/Proteobacteria/Gammaproteobacteria/Betaproteobacteriales/Gallionellaceae/Ferriphaselus/Ferriphaselus sp.	0.000662427	0.0016037	2.25043e-05	0	0	0	0	0	0
Bacteria/Proteobacteria/Gammaproteobacteria/Betaproteobacteriales/Gallionellaceae/Gallionella	0.000177436	0.000364477	0	0	0	5.21042e-06	0	0	0
Bacteria/Proteobacteria/Gammaproteobacteria/Betaproteobacteriales/Gallionellaceae/Sideroxydans	0.225249	0.469027	0.0138702	0	4.11072e-05	0.00012505	0	0	0
Bacteria/Proteobacteria/Gammaproteobacteria/Betaproteobacteriales/Gallionellaceae/Sideroxydans/Gallionella sp.	0.000520479	0.000984087	2.25043e-05	0	0	0	0	0	0
Bacteria/Proteobacteria/Gammaproteobacteria/Betaproteobacteriales/Gallionellaceae/Sideroxydans/Sideroxydans lithotrophicus ES-1	0.00401005	0.00725308	0.000397576	0	0	1.04208e-05	0	0	0
Bacteria/Proteobacteria/Gammaproteobacteria/Betaproteobacteriales/Hydrogenophilaceae	0.0590743	0.0859982	1.12889	0.395795	0.000191834	0.00104729	0.226007	0.10585	0.000511205
Bacteria/Proteobacteria/Gammaproteobacteria/Betaproteobacteriales/Hydrogenophilaceae/Thiobacillus	0.591287	0.932459	11.9601	4.69531	0.00213757	0.0180854	3.17728	0.549969	0.0148101
Bacteria/Proteobacteria/Gammaproteobacteria/Betaproteobacteriales/Hydrogenophilaceae/Thiobacillus/beta proteobacterium TBW3	3.54872e-05	3.64477e-05	2.25043e-05	0	0	0	0	0	0
Bacteria/Proteobacteria/Gammaproteobacteria/Betaproteobacteriales/Hydrogenophilaceae/Thiobacillus/iron-reducing bacterium enrichment culture clone FEA_2_H5	0	0	1.50029e-05	2.21471e-05	0	0	0	0	0
Bacteria/Proteobacteria/Gammaproteobacteria/Betaproteobacteriales/Hydrogenophilaceae/Thiobacillus/Rhodocyclaceae bacterium FTL9	8.28034e-05	0.000145791	0.0298782	0.00322461	0	1.56312e-05	0.00973152	1.99604e-05	0
Bacteria/Proteobacteria/Gammaproteobacteria/Betaproteobacteriales/Hydrogenophilaceae/Thiobacillus/Thiobacillus denitrificans	0.00164424	0.0027518	0.0211916	0.0642309	0	0	0.00495131	0.00123754	0
Bacteria/Proteobacteria/Gammaproteobacteria/Betaproteobacteriales/Hydrogenophilaceae/Thiobacillus/Thiobacillus denitrificans ATCC 25259	0.0010173	0.00151258	0.0100519	0.00166546	0	0	0.00353971	0.004032	0
Bacteria/Proteobacteria/Gammaproteobacteria/Betaproteobacteriales/Hydrogenophilaceae/Thiobacillus/Thiobacillus thioparus	0.0790891	0.124815	0.0793277	0.157975	2.74048e-05	0.000479358	0.0172922	0.0137926	0.000192628
Bacteria/Proteobacteria/Gammaproteobacteria/Betaproteobacteriales/Hydrogenophilaceae/Thiobacillus/Thiobacillus thiophilus	0	0	1.50029e-05	0	0	0	4.27759e-05	0	0
Bacteria/Proteobacteria/Gammaproteobacteria/Betaproteobacteriales/Methylophilaceae	0.0040692	0.00566761	0.00015753	0	2.74048e-05	0.00012505	0	0	0.0016077
Bacteria/Proteobacteria/Gammaproteobacteria/Betaproteobacteriales/Methylophilaceae/Candidatus Methylopumilus	0.000189265	0.000328029	0	0	0	0	0	0	0
Bacteria/Proteobacteria/Gammaproteobacteria/Betaproteobacteriales/Methylophilaceae/Methylophilus	0.00013012	0.000364477	0	0	0	1.04208e-05	0	0	0
Bacteria/Proteobacteria/Gammaproteobacteria/Betaproteobacteriales/Methylophilaceae/Methylotenera	0	0	0	0	5.48096e-05	3.64729e-05	0	0	0.000244489
Bacteria/Proteobacteria/Gammaproteobacteria/Betaproteobacteriales/Methylophilaceae/Methylotenera/freshwater sediment metagenome	0	0	0	0	0	1.04208e-05	0	0	0
Bacteria/Proteobacteria/Gammaproteobacteria/Betaproteobacteriales/Neisseriaceae	2.36581e-05	0	0	4.42941e-06	0	0	0	3.99208e-05	0.000303759
Bacteria/Proteobacteria/Gammaproteobacteria/Betaproteobacteriales/Neisseriaceae/Neisseria	0	0	0	4.87236e-05	0	0	0	0.000139723	0.000185219
Bacteria/Proteobacteria/Gammaproteobacteria/Betaproteobacteriales/Neisseriaceae/Neisseria/Neisseria elongata	0	0	0	0	0	0	0	0	0.000125949
Bacteria/Proteobacteria/Gammaproteobacteria/Betaproteobacteriales/Neisseriaceae/Neisseria/Neisseria gonorrhoeae	0	0	0.000202539	3.54353e-05	0	9.37875e-05	0	0	1.48175e-05
Bacteria/Proteobacteria/Gammaproteobacteria/Betaproteobacteriales/Neisseriaceae/Neisseria/Neisseria meningitidis	0	0	0	0	0	0	0	0	2.96351e-05
Bacteria/Proteobacteria/Gammaproteobacteria/Betaproteobacteriales/Nitrosomonadaceae	4.73162e-05	7.28953e-05	0	0	0	0	1.0694e-05	0	2.96351e-05
Bacteria/Proteobacteria/Gammaproteobacteria/Betaproteobacteriales/Nitrosomonadaceae/966-1	0	0	0	4.42941e-06	0	0	0	0	0
Bacteria/Proteobacteria/Gammaproteobacteria/Betaproteobacteriales/Nitrosomonadaceae/DSSD61	0.000141949	0.000145791	0	0	0	0	0	0	0
Bacteria/Proteobacteria/Gammaproteobacteria/Betaproteobacteriales/Nitrosomonadaceae/GOUTA6	4.73162e-05	7.28953e-05	0	0	0	0	0	0	0
Bacteria/Proteobacteria/Gammaproteobacteria/Betaproteobacteriales/Nitrosomonadaceae/IS-44	1.18291e-05	0	0	0	0	0	0	0	0
Bacteria/Proteobacteria/Gammaproteobacteria/Betaproteobacteriales/Nitrosomonadaceae/MND1	0	0	0	0	0	0	0	0	2.22263e-05
Bacteria/Proteobacteria/Gammaproteobacteria/Betaproteobacteriales/Nitrosomonadaceae/MND1/metagenome	0	0	0	0	0	0	0	0	0.00017781
Bacteria/Proteobacteria/Gammaproteobacteria/Betaproteobacteriales/Nitrosomonadaceae/Nitrosomonas	0	0	0	0	0	1.56312e-05	0	0	0
Bacteria/Proteobacteria/Gammaproteobacteria/Betaproteobacteriales/Nitrosomonadaceae/Nitrosospira/Nitrosospira sp.	0	0	0	0	0	5.21042e-06	0	0	0
Bacteria/Proteobacteria/Gammaproteobacteria/Betaproteobacteriales/Rhodocyclaceae	0.523176	0.484061	0.0378297	0.00597085	5.48096e-05	0.0061014	0.166858	0.000678653	0.00455639
Bacteria/Proteobacteria/Gammaproteobacteria/Betaproteobacteriales/Rhodocyclaceae/Azoarcus	0	0	0	0	0	0.000354308	0	0	0.000140767
Bacteria/Proteobacteria/Gammaproteobacteria/Betaproteobacteriales/Rhodocyclaceae/Azoarcus/Aromatoleum aromaticum EbN1	0	0	0	0	0	1.04208e-05	0	0	7.40876e-06
Bacteria/Proteobacteria/Gammaproteobacteria/Betaproteobacteriales/Rhodocyclaceae/Azoarcus/Azoarcus sp.	0	0	0	0	0	2.08417e-05	0	0	7.40876e-06
Bacteria/Proteobacteria/Gammaproteobacteria/Betaproteobacteriales/Rhodocyclaceae/Azoarcus/Azoarcus tolulyticus	0	0	0	0	0	1.04208e-05	0	0	7.40876e-06
Bacteria/Proteobacteria/Gammaproteobacteria/Betaproteobacteriales/Rhodocyclaceae/Azonexus/Azonexus fungiphilus	0	1.82238e-05	0	0	0	0	0	0	0
Bacteria/Proteobacteria/Gammaproteobacteria/Betaproteobacteriales/Rhodocyclaceae/Azospira	5.91453e-05	0.000200462	0	0	0	0	1.0694e-05	0	0
Bacteria/Proteobacteria/Gammaproteobacteria/Betaproteobacteriales/Rhodocyclaceae/Dechloromonas	0.000118291	7.28953e-05	2.25043e-05	2.65765e-05	0	2.08417e-05	1.0694e-05	0	7.40876e-06
Bacteria/Proteobacteria/Gammaproteobacteria/Betaproteobacteriales/Rhodocyclaceae/Dechloromonas/Dechloromonas sp.	2.36581e-05	1.82238e-05	0.000202539	0.000101877	0	2.60521e-05	4.27759e-05	1.99604e-05	1.48175e-05
Bacteria/Proteobacteria/Gammaproteobacteria/Betaproteobacteriales/Rhodocyclaceae/Dechloromonas/metagenome	1.18291e-05	0	0	0	0	7.29458e-05	0	0	0
Bacteria/Proteobacteria/Gammaproteobacteria/Betaproteobacteriales/Rhodocyclaceae/Denitratisoma	4.73162e-05	0	0	0	0	0	0	0	0
Bacteria/Proteobacteria/Gammaproteobacteria/Betaproteobacteriales/Rhodocyclaceae/Denitromonas	0	0	0	0	0	0.000468937	0	0	0
Bacteria/Proteobacteria/Gammaproteobacteria/Betaproteobacteriales/Rhodocyclaceae/Denitromonas/Denitromonas sp.	0	0	0	0	0	0.000208417	0	0	0
Bacteria/Proteobacteria/Gammaproteobacteria/Betaproteobacteriales/Rhodocyclaceae/Ferribacterium	0.000201094	0	0	0	0	3.12625e-05	0	0	0
Bacteria/Proteobacteria/Gammaproteobacteria/Betaproteobacteriales/Rhodocyclaceae/Ferribacterium/Dechloromonas aromatica RCB	0.000106462	0	0	0	0	0	0	0	0
Bacteria/Proteobacteria/Gammaproteobacteria/Betaproteobacteriales/Rhodocyclaceae/Methyloversatilis	1.18291e-05	1.82238e-05	0	0.000265765	0	0.00560641	0.00982777	0	0.00377106
Bacteria/Proteobacteria/Gammaproteobacteria/Betaproteobacteriales/Rhodocyclaceae/Methyloversatilis/Methyloversatilis discipulorum	0	0	0	0	0	0.000281362	0.00010694	0	0
Bacteria/Proteobacteria/Gammaproteobacteria/Betaproteobacteriales/Rhodocyclaceae/Methyloversatilis/Methyloversatilis sp.	0	0	0	0	0	0.000156312	0	0	0.000518613
Bacteria/Proteobacteria/Gammaproteobacteria/Betaproteobacteriales/Rhodocyclaceae/Sterolibacterium	2.36581e-05	5.46715e-05	0	0	0	0	0	0	0
Bacteria/Proteobacteria/Gammaproteobacteria/Betaproteobacteriales/Rhodocyclaceae/Sulfurisoma	2.36581e-05	5.46715e-05	0	0	0	0	0	0	0
Bacteria/Proteobacteria/Gammaproteobacteria/Betaproteobacteriales/Rhodocyclaceae/Sulfuritalea	0.238829	0.204672	0.00640623	4.42941e-06	0	0.000114629	0.033547	0	0
Bacteria/Proteobacteria/Gammaproteobacteria/Betaproteobacteriales/Rhodocyclaceae/Sulfuritalea/iron-reducing bacterium enrichment culture clone FEA_2_B5	0.000177436	5.46715e-05	0	0	0	0	0	0	0
Bacteria/Proteobacteria/Gammaproteobacteria/Betaproteobacteriales/Rhodocyclaceae/Sulfuritalea/metagenome	0.0109064	0.0110436	0.000615118	0	0	2.08417e-05	0.0017752	0	0
Bacteria/Proteobacteria/Gammaproteobacteria/Betaproteobacteriales/Rhodocyclaceae/Sulfuritalea/Sulfuritalea hydrogenivorans sk43H	0.00237764	0.00205929	4.50086e-05	0	0	0	5.34699e-05	0	0
Bacteria/Proteobacteria/Gammaproteobacteria/Betaproteobacteriales/Rhodocyclaceae/Thauera	0	0	7.50143e-06	0	0	0.000286573	0	0	0.000111131
Bacteria/Proteobacteria/Gammaproteobacteria/Betaproteobacteriales/Rhodocyclaceae/Thauera/Thauera sp.	0	0	0	0	0	8.33667e-05	0	0	7.40876e-06
Bacteria/Proteobacteria/Gammaproteobacteria/Betaproteobacteriales/Rhodocyclaceae/Zoogloea	0	0	7.50143e-06	0	0	0	0	0	0
Bacteria/Proteobacteria/Gammaproteobacteria/Betaproteobacteriales/Sulfuricellaceae	0.253367	0.284346	0.0177784	0	1.37024e-05	8.85771e-05	0.0312585	0.000259485	0
Bacteria/Proteobacteria/Gammaproteobacteria/Betaproteobacteriales/Sulfuricellaceae/Ferritrophicum	1.15353	1.15504	0.0649249	2.65765e-05	4.11072e-05	0.000599198	0.0454922	0.00111778	0
Bacteria/Proteobacteria/Gammaproteobacteria/Betaproteobacteriales/Sulfuricellaceae/Sulfuricella	0.000165607	0.00023691	7.50143e-06	0	0	0	2.1388e-05	0	0
Bacteria/Proteobacteria/Gammaproteobacteria/Betaproteobacteriales/Sulfuricellaceae/Sulfuricella/Sulfuricella denitrificans skB26	2.36581e-05	9.11191e-05	0	0	0	0	2.1388e-05	0	0
Bacteria/Proteobacteria/Gammaproteobacteria/Betaproteobacteriales/Sulfuricellaceae/Sulfuriferula	0.00438858	0.00426438	0.000277553	0	0	0	0.000588169	0	0
Bacteria/Proteobacteria/Gammaproteobacteria/Betaproteobacteriales/Sulfuricellaceae/Sulfuriferula/Sulfuriferula multivorans	0.00360786	0.00338963	9.75187e-05	0	0	0	6.41639e-05	0	0
Bacteria/Proteobacteria/Gammaproteobacteria/Betaproteobacteriales/TRA3-20	0.00106462	0.00103876	0	0	0	0	0	0	0
Bacteria/Proteobacteria/Gammaproteobacteria/CCD24	0	0	7.50143e-06	5.75824e-05	0	0	0.00010694	0	0
Bacteria/Proteobacteria/Gammaproteobacteria/Cellvibrionales	4.73162e-05	5.46715e-05	1.50029e-05	0.000287912	0	0.000109419	0.0279861	0	0.01035
Bacteria/Proteobacteria/Gammaproteobacteria/Cellvibrionales/Cellvibrionaceae	0	0	2.25043e-05	2.65765e-05	0	0	6.41639e-05	0	0.000259307
Bacteria/Proteobacteria/Gammaproteobacteria/Cellvibrionales/Cellvibrionaceae/Cellvibrio	0	0	0	0	0	0	0	0	0.00077792
Bacteria/Proteobacteria/Gammaproteobacteria/Cellvibrionales/Cellvibrionaceae/Gilvimarinus	0	0	7.50143e-06	0	0	0	0.000459841	0	0
Bacteria/Proteobacteria/Gammaproteobacteria/Cellvibrionales/Cellvibrionaceae/Gilvimarinus/Gilvimarinus chinensis	0	0	1.50029e-05	0	0	0	0	0	0
Bacteria/Proteobacteria/Gammaproteobacteria/Cellvibrionales/Cellvibrionaceae/Marinimicrobium	0	0	0	0	0	0	0.00262002	0	0
Bacteria/Proteobacteria/Gammaproteobacteria/Cellvibrionales/Cellvibrionaceae/Marinimicrobium/Marinimicrobium agarilyticum	0	0	0	8.85883e-05	0	0	0.000663027	0	0
Bacteria/Proteobacteria/Gammaproteobacteria/Cellvibrionales/Cellvibrionaceae/Simiduia	0	0	0	0	0	5.21042e-06	0	0	0
Bacteria/Proteobacteria/Gammaproteobacteria/Cellvibrionales/Halieaceae/Haliea	0	0	0	0	0	0	0.000534699	0	0
Bacteria/Proteobacteria/Gammaproteobacteria/Cellvibrionales/Porticoccaceae/C1-B045	0	5.46715e-05	0	0	0	3.12625e-05	2.1388e-05	0	7.40876e-06
Bacteria/Proteobacteria/Gammaproteobacteria/Cellvibrionales/Porticoccaceae/C1-B045/Cladosiphon okamuranus	0	0	0	7.08706e-05	0	0	0	0	0
Bacteria/Proteobacteria/Gammaproteobacteria/Cellvibrionales/Porticoccaceae/C1-B045/gamma proteobacterium enrichment culture clone DT-1983	3.54872e-05	1.82238e-05	0	0	0	0	0	0	0
Bacteria/Proteobacteria/Gammaproteobacteria/Cellvibrionales/Porticoccaceae/C1-B045/metagenome	0	0	0	0	0	0	3.20819e-05	0	0.000229672
Bacteria/Proteobacteria/Gammaproteobacteria/Cellvibrionales/Spongiibacteraceae	0	0	0	0.000155029	0	2.60521e-05	0.0136348	0.0573462	0.00640858
Bacteria/Proteobacteria/Gammaproteobacteria/Cellvibrionales/Spongiibacteraceae/Spongiibacter	0	0	0	0	0	0	0.0010587	0	6.66789e-05
Bacteria/Proteobacteria/Gammaproteobacteria/Cellvibrionales/Spongiibacteraceae/Spongiibacter/Spongiibacter sp.	0	0	0	0	0	0	0.000727191	0	6.66789e-05
Bacteria/Proteobacteria/Gammaproteobacteria/Cellvibrionales/Spongiibacteraceae/Zhongshania	4.73162e-05	1.82238e-05	1.50029e-05	0.000916889	4.11072e-05	0.000557515	0.197496	0.0218566	0.033621
Bacteria/Proteobacteria/Gammaproteobacteria/Cellvibrionales/Spongiibacteraceae/Zhongshania/gamma proteobacterium DSW25-13	0	0	0	0	0	0	4.27759e-05	0	0
Bacteria/Proteobacteria/Gammaproteobacteria/Cellvibrionales/Spongiibacteraceae/Zhongshania/gamma proteobacterium HJ11	0	0	0	2.65765e-05	0	5.21042e-06	0.000192492	0	7.40876e-05
Bacteria/Proteobacteria/Gammaproteobacteria/Cellvibrionales/Spongiibacteraceae/Zhongshania/Zhongshania aliphaticivorans	0	0	0	0	0	0	0.00147577	0	0.000696424
Bacteria/Proteobacteria/Gammaproteobacteria/Cellvibrionales/Spongiibacteraceae/Zhongshania/Zhongshania antarctica	0	0	0	0	0	0	0.000139022	0	7.40876e-06
Bacteria/Proteobacteria/Gammaproteobacteria/CH2b56	4.73162e-05	0	0	0	1.37024e-05	0.0223266	0	0	0.00204482
Bacteria/Proteobacteria/Gammaproteobacteria/Chromatiales	0	0	0	0	0	0.000573146	0	0	7.40876e-06
Bacteria/Proteobacteria/Gammaproteobacteria/Chromatiales/Sedimenticolaceae	1.18291e-05	0	0	8.41589e-05	0	0.00110982	0	0	7.40876e-06
Bacteria/Proteobacteria/Gammaproteobacteria/Coxiellales/Coxiellaceae/Coxiella	0.00162058	0.000710729	0.000165032	2.65765e-05	0.00976981	0.00993105	0	0	0.00737913
Bacteria/Proteobacteria/Gammaproteobacteria/Coxiellales/Coxiellaceae/Coxiella/Gammaproteobacteria bacterium RBG_16_37_9	0.00119474	0.000583163	0.000495095	0	0.00652234	0.00913386	0	0	0.00580106
Bacteria/Proteobacteria/Gammaproteobacteria/Coxiellales/Coxiellaceae/Coxiella/metagenome	8.28034e-05	1.82238e-05	0	0	0.000534393	0.000333467	0	0	0.000207445
Bacteria/Proteobacteria/Gammaproteobacteria/Ectothiorhodospirales/Ectothiorhodospiraceae	0	0	0	1.32882e-05	0	0	0	0	0
Bacteria/Proteobacteria/Gammaproteobacteria/Enterobacteriales/Enterobacteriaceae	0	0.000200462	0.000225043	6.20118e-05	0	5.21042e-05	0.0136669	0.000119762	0.00433413
Bacteria/Proteobacteria/Gammaproteobacteria/Enterobacteriales/Enterobacteriaceae/Arsenophonus	5.91453e-05	0	0.000292556	3.98647e-05	0	4.68937e-05	0.00157201	1.99604e-05	3.70438e-05
Bacteria/Proteobacteria/Gammaproteobacteria/Enterobacteriales/Enterobacteriaceae/Arsenophonus/Arsenophonus endosymbiont of Aphis melosae	0	1.82238e-05	3.75072e-05	0	0	1.56312e-05	0.000705803	0	0
Bacteria/Proteobacteria/Gammaproteobacteria/Enterobacteriales/Enterobacteriaceae/Escherichia-Shigella	0	0	0	0	0	2.60521e-05	0.0171318	0	7.40876e-06
Bacteria/Proteobacteria/Gammaproteobacteria/Enterobacteriales/Enterobacteriaceae/Escherichia-Shigella/Escherichia coli	0	0	0	0	0	0	0.00735746	0	0
Bacteria/Proteobacteria/Gammaproteobacteria/Enterobacteriales/Enterobacteriaceae/Klebsiella/Klebsiella pneumoniae BIDMC 33B	0	0	0	0	0	0	2.1388e-05	0	0
Bacteria/Proteobacteria/Gammaproteobacteria/Enterobacteriales/Enterobacteriaceae/Salmonella/Salmonella enterica	0	0	0	0	0	0	0.00099454	0	7.40876e-06
Bacteria/Proteobacteria/Gammaproteobacteria/Enterobacteriales/Enterobacteriaceae/Serratia/Serratia liquefaciens	0	0	0	0	0	3.12625e-05	0	0	0
Bacteria/Proteobacteria/Gammaproteobacteria/EV818SWSAP88	0	0	0	0	0	0	0.00868351	0	0.000288942
Bacteria/Proteobacteria/Gammaproteobacteria/Francisellales/Francisellaceae	0	3.64477e-05	0	0	0	0	0	0	0
Bacteria/Proteobacteria/Gammaproteobacteria/Ga0077536	0	0	0	8.85883e-06	0	0	0	0	4.44526e-05
Bacteria/Proteobacteria/Gammaproteobacteria/Gammaproteobacteria Incertae Sedis	0	0	1.50029e-05	0.000256906	0	1.56312e-05	0.0125654	0	0.000192628
Bacteria/Proteobacteria/Gammaproteobacteria/Immundisolibacterales/Immundisolibacteraceae	0	0	0	0	0	1.56312e-05	0	0	0
Bacteria/Proteobacteria/Gammaproteobacteria/JTB23	0	0	8.25158e-05	0.000106306	0	0	4.27759e-05	1.99604e-05	0
Bacteria/Proteobacteria/Gammaproteobacteria/KI89A clade	0	0	6.00115e-05	1.77177e-05	0	0	0	0	0
Bacteria/Proteobacteria/Gammaproteobacteria/Legionellales/Legionellaceae	0	0	0	0	0	0	0.00151854	0	0.00242267
Bacteria/Proteobacteria/Gammaproteobacteria/Legionellales/Legionellaceae/Legionella	8.28034e-05	0	0	0.000327777	4.11072e-05	0.000161523	0.0721416	0	0.0936097
Bacteria/Proteobacteria/Gammaproteobacteria/Legionellales/Legionellaceae/Legionella/Legionella longbeachae NSW150	0	0	0	0	0	0	0	0	0.000466752
Bacteria/Proteobacteria/Gammaproteobacteria/Legionellales/Legionellaceae/Legionella/Legionella pneumophila	0	0	0	0	0	0	0	0	3.70438e-05
Bacteria/Proteobacteria/Gammaproteobacteria/Legionellales/Legionellaceae/Legionella/Legionella sp.	0	0	0	0	0	0	0	0	7.40876e-06
Bacteria/Proteobacteria/Gammaproteobacteria/Legionellales/Legionellaceae/Legionella/Legionella spiritensis	0	0	0	1.32882e-05	0	0	0	0	0
Bacteria/Proteobacteria/Gammaproteobacteria/Legionellales/Legionellaceae/Legionella/Legionella taurinensis	0	0	0	0	0	0	0	0	2.22263e-05
Bacteria/Proteobacteria/Gammaproteobacteria/Legionellales/Legionellaceae/Legionella/Legionella thermalis	0	0	0	8.85883e-05	0	0	0	0	0
Bacteria/Proteobacteria/Gammaproteobacteria/Methylococcales	1.18291e-05	3.64477e-05	0.00147028	0.0764561	0.000137024	0.000114629	0.023377	0.0296013	0.000125949
Bacteria/Proteobacteria/Gammaproteobacteria/Methylococcales/Methylomonaceae	0.000118291	0.000182238	0.021139	1.3967	0.0057139	0.00204769	0.0469359	0.736479	0.00411186
Bacteria/Proteobacteria/Gammaproteobacteria/Methylococcales/Methylomonaceae/Methylomicrobium	0.000461333	0.000984087	0.179322	8.58633	0.000959168	0.000458517	0.155277	5.8874	0
Bacteria/Proteobacteria/Gammaproteobacteria/Methylococcales/Methylomonaceae/Methylomicrobium/Methylomicrobium agile	0	0	5.251e-05	0.00922647	0	0	1.0694e-05	0.000419168	0
Bacteria/Proteobacteria/Gammaproteobacteria/Methylococcales/Methylomonaceae/Methylomicrobium/Methylomicrobium alcaliphilum	0.000165607	0.000528491	0.103242	5.05427	0.000726227	0.000265731	0.132145	3.55978	0
Bacteria/Proteobacteria/Gammaproteobacteria/Methylococcales/Methylomonaceae/Methylomicrobium/Methylomicrobium buryatense 5G	0	0	0.0015678	0.121946	2.74048e-05	1.04208e-05	0.000288737	0.0230343	0
Bacteria/Proteobacteria/Gammaproteobacteria/Methylococcales/Methylomonaceae/Methylomicrobium/Methylomicrobium japanense	0	0	0	0.000540388	0	0	0	0.000239525	0
Bacteria/Proteobacteria/Gammaproteobacteria/Methylococcales/Methylomonaceae/Methylomicrobium/Methylomicrobium pelagicum	0	0	0	0.000473947	0	0	1.0694e-05	7.98416e-05	0
Bacteria/Proteobacteria/Gammaproteobacteria/Methylococcales/Methylomonaceae/Methylomonas	0.000461333	0	0	0.000509383	0.0231022	0.00673707	0	0.011078	0.00673457
Bacteria/Proteobacteria/Gammaproteobacteria/Methylococcales/Methylomonaceae/Methylomonas/Methylomonas methanica MC09	0	0	0	0	0.000575501	0.00038036	0	1.99604e-05	5.18613e-05
Bacteria/Proteobacteria/Gammaproteobacteria/Methylococcales/Methylomonaceae/Methylomonas/Methylomonas rubra	1.18291e-05	0	0	0	0.000315155	0.000114629	0	0	0.000437117
Bacteria/Proteobacteria/Gammaproteobacteria/Methylococcales/Methylomonaceae/Methylomonas/Methylomonas sp.	0	0	0	1.77177e-05	4.11072e-05	2.60521e-05	0	0	0
Bacteria/Proteobacteria/Gammaproteobacteria/Nitrosococcales/Methylophagaceae	0	0	0	0.000172747	0	0	1.0694e-05	0	0
Bacteria/Proteobacteria/Gammaproteobacteria/Nitrosococcales/Methylophagaceae/Methylophaga	0	0	0	0.00169647	0	1.56312e-05	0.00157201	0	0
Bacteria/Proteobacteria/Gammaproteobacteria/Nitrosococcales/Methylophagaceae/Methylophaga/Methylophaga nitratireducenticrescens	0	0	0	0	0	0	0.00133675	0	0
Bacteria/Proteobacteria/Gammaproteobacteria/Oceanospirillales	1.18291e-05	0.000127567	6.75129e-05	0.000256906	1.37024e-05	0.000317835	0.00643777	0.00199604	0.0582699
Bacteria/Proteobacteria/Gammaproteobacteria/Oceanospirillales/Alcanivoracaceae/Alcanivorax	0	0.00233265	0.00141777	0.0009789	0	1.56312e-05	0.123237	0	0.000370438
Bacteria/Proteobacteria/Gammaproteobacteria/Oceanospirillales/Alcanivoracaceae/Alcanivorax/Alcanivorax borkumensis	0	0	1.50029e-05	0	0	0	0	0	0
Bacteria/Proteobacteria/Gammaproteobacteria/Oceanospirillales/Alcanivoracaceae/Alcanivorax/Alcanivorax dieselolei	0	9.11191e-05	0	1.77177e-05	0	0	0.000748578	0	0
Bacteria/Proteobacteria/Gammaproteobacteria/Oceanospirillales/Alcanivoracaceae/Alcanivorax/Alcanivorax indicus	0	0	0	4.42941e-06	0	0	0	0	0
Bacteria/Proteobacteria/Gammaproteobacteria/Oceanospirillales/Alcanivoracaceae/Alcanivorax/Alcanivorax jadensis	0	5.46715e-05	3.00057e-05	8.85883e-06	0	0	0.00747509	0	0
Bacteria/Proteobacteria/Gammaproteobacteria/Oceanospirillales/Alcanivoracaceae/Alcanivorax/Alcanivorax pacificus W11-5	0	0	0	0	0	5.21042e-06	0	0	0
Bacteria/Proteobacteria/Gammaproteobacteria/Oceanospirillales/Alcanivoracaceae/Alcanivorax/Alcanivorax sp.	0	0	0	0	0	0	7.48578e-05	0	0
Bacteria/Proteobacteria/Gammaproteobacteria/Oceanospirillales/Alcanivoracaceae/Alcanivorax/Alcanivorax venustensis	0	0.000400924	9.00172e-05	0.000194894	0	0	0.00348624	0	0.000170402
Bacteria/Proteobacteria/Gammaproteobacteria/Oceanospirillales/Halomonadaceae	0	5.46715e-05	0.00195787	3.10059e-05	0	4.16833e-05	0.0220189	0	0.110205
Bacteria/Proteobacteria/Gammaproteobacteria/Oceanospirillales/Halomonadaceae/Chromohalobacter	0	0	0.000690132	0	0	0	0.00257725	0	0
Bacteria/Proteobacteria/Gammaproteobacteria/Oceanospirillales/Halomonadaceae/Chromohalobacter/Chromohalobacter sp.	0	0	2.25043e-05	0	0	0	7.48578e-05	0	0
Bacteria/Proteobacteria/Gammaproteobacteria/Oceanospirillales/Halomonadaceae/Cobetia/Cobetia marina	0	0	0	0	0	0	0	0	7.40876e-06
Bacteria/Proteobacteria/Gammaproteobacteria/Oceanospirillales/Halomonadaceae/Halomonas	0	3.64477e-05	0.000120023	3.10059e-05	0	0.000276152	0.00559295	0	0.316095
Bacteria/Proteobacteria/Gammaproteobacteria/Oceanospirillales/Halomonadaceae/Halomonas/Chromohalobacter sp.	0	0	0	0	0	0	9.62458e-05	0	0
Bacteria/Proteobacteria/Gammaproteobacteria/Oceanospirillales/Halomonadaceae/Halomonas/Halomonas alkaliantarctica	0	0	0	0	0	0	0	0	5.18613e-05
Bacteria/Proteobacteria/Gammaproteobacteria/Oceanospirillales/Halomonadaceae/Halomonas/Halomonas alkaliphila	0	0	0	0	0	4.68937e-05	0	0	0.00199296
Bacteria/Proteobacteria/Gammaproteobacteria/Oceanospirillales/Halomonadaceae/Halomonas/Halomonas boliviensis	0	0	0	0	0	0	0	0	0.00023708
Bacteria/Proteobacteria/Gammaproteobacteria/Oceanospirillales/Halomonadaceae/Halomonas/Halomonas campaniensis	0	0	0	0	0	0	0	0	7.40876e-06
Bacteria/Proteobacteria/Gammaproteobacteria/Oceanospirillales/Halomonadaceae/Halomonas/Halomonas elongata	0	0	0	0	0	0	0	0	3.70438e-05
Bacteria/Proteobacteria/Gammaproteobacteria/Oceanospirillales/Halomonadaceae/Halomonas/Halomonas meridiana	0	0	0	0	0	5.21042e-06	0	0	0.00311168
Bacteria/Proteobacteria/Gammaproteobacteria/Oceanospirillales/Halomonadaceae/Halomonas/Halomonas neptunia	0	0	0	0	0	0	0	0	0.000533431
Bacteria/Proteobacteria/Gammaproteobacteria/Oceanospirillales/Halomonadaceae/Halomonas/Halomonas sp.	0	0	0	0	0	0	0	0	7.40876e-06
Bacteria/Proteobacteria/Gammaproteobacteria/Oceanospirillales/Halomonadaceae/Halomonas/Halomonas stevensii S18214	0	0	0	0	0	0	0	0	1.48175e-05
Bacteria/Proteobacteria/Gammaproteobacteria/Oceanospirillales/Halomonadaceae/Halomonas/Halomonas titanicae	0	0	0	0	0	0	0	0	2.96351e-05
Bacteria/Proteobacteria/Gammaproteobacteria/Oceanospirillales/Halomonadaceae/Halomonas/Halomonas venusta	0	0	0	0	0	5.21042e-06	0	0	0.00468975
Bacteria/Proteobacteria/Gammaproteobacteria/Oceanospirillales/Halomonadaceae/Halomonas/Halovibrio variabilis	0	0	0	0	0	0	0	0	6.66789e-05
Bacteria/Proteobacteria/Gammaproteobacteria/Oceanospirillales/Kangiellaceae	0	0	0	0	0	6.77354e-05	0	0	0
Bacteria/Proteobacteria/Gammaproteobacteria/Oceanospirillales/Kangiellaceae/Kangiella	0	0	0	4.42941e-06	0	0	0	0	0
Bacteria/Proteobacteria/Gammaproteobacteria/Oceanospirillales/Kangiellaceae/Kangiella/Kangiella geojedonensis	0	0	0	4.42941e-06	0	0	0	0	0
Bacteria/Proteobacteria/Gammaproteobacteria/Oceanospirillales/Marinomonadaceae/Marinomonas	0	0	0	8.85883e-06	0	0.00141202	0	0	0.136973
Bacteria/Proteobacteria/Gammaproteobacteria/Oceanospirillales/Marinomonadaceae/Marinomonas/Marinomonas aquimarina	0	0	0	0	0	0	0	0	7.40876e-06
Bacteria/Proteobacteria/Gammaproteobacteria/Oceanospirillales/Marinomonadaceae/Marinomonas/Marinomonas arctica	0	0	0	0	0	0	0	0	5.92701e-05
Bacteria/Proteobacteria/Gammaproteobacteria/Oceanospirillales/Marinomonadaceae/Marinomonas/Marinomonas posidonica IVIA-Po-181	0	0	0	0	0	0	0	0	7.40876e-06
Bacteria/Proteobacteria/Gammaproteobacteria/Oceanospirillales/Marinomonadaceae/Marinomonas/Marinomonas primoryensis	0	0	0	0	0	0.000156312	0	0	0.00577884
Bacteria/Proteobacteria/Gammaproteobacteria/Oceanospirillales/Marinomonadaceae/Marinomonas/Marinomonas sp.	0	0	0	0	0	0.000177154	0	0	0.0140915
Bacteria/Proteobacteria/Gammaproteobacteria/Oceanospirillales/Nitrincolaceae	0	0	0	0	0	0	0	0.00173655	0.000170402
Bacteria/Proteobacteria/Gammaproteobacteria/Oceanospirillales/Nitrincolaceae/Marinobacterium	0	0	0	0	0	2.60521e-05	0	0.00209584	0.00212632
Bacteria/Proteobacteria/Gammaproteobacteria/Oceanospirillales/Nitrincolaceae/Marinobacterium/Marinobacterium profundum	0	0	0	0	0	0	0	0.218027	0
Bacteria/Proteobacteria/Gammaproteobacteria/Oceanospirillales/Nitrincolaceae/Marinobacterium/Marinobacterium rhizophilum	0	0	0	0	0	3.12625e-05	0	0	0.00134099
Bacteria/Proteobacteria/Gammaproteobacteria/Oceanospirillales/Nitrincolaceae/Marinobacterium/Marinobacterium sp.	0	0	0	0	0	0	0	0	5.18613e-05
Bacteria/Proteobacteria/Gammaproteobacteria/Oceanospirillales/Pseudohongiellaceae	0	1.82238e-05	0	4.42941e-06	0	0	0	0	5.92701e-05
Bacteria/Proteobacteria/Gammaproteobacteria/Oceanospirillales/Pseudohongiellaceae/BIyi10/metagenome	0	0	0	0	0	0	0	0	2.22263e-05
Bacteria/Proteobacteria/Gammaproteobacteria/Oceanospirillales/Pseudohongiellaceae/Pseudohongiella	0.000212923	0.000874744	0	0	0	1.04208e-05	7.48578e-05	0	0.0192109
Bacteria/Proteobacteria/Gammaproteobacteria/Oceanospirillales/Pseudohongiellaceae/Pseudohongiella/metagenome	1.18291e-05	0.000182238	0	0	0	0	0	0	0.000503796
Bacteria/Proteobacteria/Gammaproteobacteria/Oceanospirillales/Pseudohongiellaceae/Pseudohongiella/Pseudohongiella acticola	0	0	0	0	0	0	2.1388e-05	0	0
Bacteria/Proteobacteria/Gammaproteobacteria/Oceanospirillales/Pseudohongiellaceae/Pseudohongiella/Uncultured Pseudospirillum sp.	1.18291e-05	0	0	0	0	0	0	0	1.48175e-05
Bacteria/Proteobacteria/Gammaproteobacteria/Oceanospirillales/Saccharospirillaceae	0	0	0	0.000868165	4.11072e-05	4.68937e-05	0	0	0.0480014
Bacteria/Proteobacteria/Gammaproteobacteria/Oceanospirillales/Saccharospirillaceae/Oceanobacter	0	0	0	0	0	0	0	0	0.00511205
Bacteria/Proteobacteria/Gammaproteobacteria/Oceanospirillales/Saccharospirillaceae/Oceanobacter/marine metagenome	0	0	0	0	0	3.12625e-05	0	0	8.89052e-05
Bacteria/Proteobacteria/Gammaproteobacteria/Oceanospirillales/Saccharospirillaceae/Oceanobacter/Thalassolituus sp.	0	0	0	0	0	0	0	0	9.63139e-05
Bacteria/Proteobacteria/Gammaproteobacteria/Oceanospirillales/Saccharospirillaceae/Oleibacter	0	0	0	1.32882e-05	0	0	0	0	0.000103723
Bacteria/Proteobacteria/Gammaproteobacteria/Oceanospirillales/Saccharospirillaceae/Oleispira	0	0	0	0	0	0	0	0	1.48175e-05
Bacteria/Proteobacteria/Gammaproteobacteria/Oceanospirillales/Saccharospirillaceae/Thalassolituus	0	0	0	1.32882e-05	0	0	0	0	0.000207445
Bacteria/Proteobacteria/Gammaproteobacteria/Oceanospirillales/Saccharospirillaceae/Thalassolituus/Thalassolituus oleivorans MIL-1	0	0	0	0	0	0	0	0	7.40876e-06
Bacteria/Proteobacteria/Gammaproteobacteria/Oceanospirillales/SS1-B-06-26	0	0	0	0	0	0	0	0	0.00165215
Bacteria/Proteobacteria/Gammaproteobacteria/OM182 clade	0	0	0	0	0	1.56312e-05	0	0	0
Bacteria/Proteobacteria/Gammaproteobacteria/Pasteurellales/Pasteurellaceae	0	0	0	0.000274624	0	0	0.00170034	0	0.0016892
Bacteria/Proteobacteria/Gammaproteobacteria/Pasteurellales/Pasteurellaceae/Haemophilus	0	0	0	0	0	0	0.00317611	0	0.000207445
Bacteria/Proteobacteria/Gammaproteobacteria/Pasteurellales/Pasteurellaceae/Haemophilus/Haemophilus haemolyticus	0	0	0	0	0	0	0.000417065	0	0
Bacteria/Proteobacteria/Gammaproteobacteria/pItb-vmat-80	0	0	0	0	0	1.04208e-05	0	0	0
Bacteria/Proteobacteria/Gammaproteobacteria/PLTA13	0	0	0	0	0	0	0	1.99604e-05	0
Bacteria/Proteobacteria/Gammaproteobacteria/Pseudomonadales	0.000272068	0.00118455	0.0715262	0.00259564	0.00237051	0.0104417	0.0117099	0.424258	0.122926
Bacteria/Proteobacteria/Gammaproteobacteria/Pseudomonadales/Moraxellaceae	0.000201094	0.000328029	0.000337565	0.00344165	0.000315155	0.0483683	0.000139022	0.00117766	0.0802591
Bacteria/Proteobacteria/Gammaproteobacteria/Pseudomonadales/Moraxellaceae/[Agitococcus] lubricus group	0	0	0	0	0	5.21042e-06	0	0	2.22263e-05
Bacteria/Proteobacteria/Gammaproteobacteria/Pseudomonadales/Moraxellaceae/Acinetobacter	0.00448321	0.000564939	3.00057e-05	0.0499726	0.0174294	1.62444	0.0319429	0.166729	0.893697
Bacteria/Proteobacteria/Gammaproteobacteria/Pseudomonadales/Moraxellaceae/Acinetobacter/Acinetobacter baumannii	0.000106462	0	0	0.000115165	0	0.0038036	0	7.98416e-05	0.0101426
Bacteria/Proteobacteria/Gammaproteobacteria/Pseudomonadales/Moraxellaceae/Acinetobacter/Acinetobacter baumannii BIDMC 57	0	0	0	0	0	2.08417e-05	0	0	0
Bacteria/Proteobacteria/Gammaproteobacteria/Pseudomonadales/Moraxellaceae/Acinetobacter/Acinetobacter bohemicus ANC 3994	0.000106462	0	0	0	4.11072e-05	0.0257759	0.000609557	0.000399208	0.00182996
Bacteria/Proteobacteria/Gammaproteobacteria/Pseudomonadales/Moraxellaceae/Acinetobacter/Acinetobacter celticus	0	0	0	0	0	5.21042e-06	0	0	0
Bacteria/Proteobacteria/Gammaproteobacteria/Pseudomonadales/Moraxellaceae/Acinetobacter/Acinetobacter gyllenbergii	0	0	0	0	0	0	0	0	3.70438e-05
Bacteria/Proteobacteria/Gammaproteobacteria/Pseudomonadales/Moraxellaceae/Acinetobacter/Acinetobacter johnsonii	0	0	0	4.87236e-05	0	0.000411623	0	0.00153695	0.00192628
Bacteria/Proteobacteria/Gammaproteobacteria/Pseudomonadales/Moraxellaceae/Acinetobacter/Acinetobacter johnsonii XBB1	0	0	0	4.42941e-06	0	0	0	0	2.22263e-05
Bacteria/Proteobacteria/Gammaproteobacteria/Pseudomonadales/Moraxellaceae/Acinetobacter/Acinetobacter junii CIP 64.5	1.18291e-05	0	0	0	0	0.00156312	3.20819e-05	0	0
Bacteria/Proteobacteria/Gammaproteobacteria/Pseudomonadales/Moraxellaceae/Acinetobacter/Acinetobacter kyonggiensis	0.000579624	0	0	0	0.00253494	0.265137	0	0	0.024034
Bacteria/Proteobacteria/Gammaproteobacteria/Pseudomonadales/Moraxellaceae/Acinetobacter/Acinetobacter lwoffii	0.00013012	0	0	0.000509383	0	0.0293503	0	0	0.0149213
Bacteria/Proteobacteria/Gammaproteobacteria/Pseudomonadales/Moraxellaceae/Acinetobacter/Acinetobacter lwoffii WJ10621	0	0	0	0	0	5.21042e-06	0	0	0
Bacteria/Proteobacteria/Gammaproteobacteria/Pseudomonadales/Moraxellaceae/Acinetobacter/Acinetobacter pittii	0	0	0	0	0	0.000797194	0	0	6.66789e-05
Bacteria/Proteobacteria/Gammaproteobacteria/Pseudomonadales/Moraxellaceae/Acinetobacter/Acinetobacter schindleri	0	0	0	0	0	0	0	0	0.000103723
Bacteria/Proteobacteria/Gammaproteobacteria/Pseudomonadales/Moraxellaceae/Acinetobacter/Acinetobacter tjernbergiae	0	0	0	0	0	0	0	0	7.40876e-06
Bacteria/Proteobacteria/Gammaproteobacteria/Pseudomonadales/Moraxellaceae/Acinetobacter/Acinetobacter ursingii	0	0	0	1.77177e-05	0	0	0	0	0.00317095
Bacteria/Proteobacteria/Gammaproteobacteria/Pseudomonadales/Moraxellaceae/Alkanindiges	0	0	0	0	0	2.60521e-05	0	0	2.96351e-05
Bacteria/Proteobacteria/Gammaproteobacteria/Pseudomonadales/Moraxellaceae/Enhydrobacter	3.54872e-05	0	0	0	0	0	0	0	0
Bacteria/Proteobacteria/Gammaproteobacteria/Pseudomonadales/Moraxellaceae/Fluviicoccus/metagenome	0	0	0	0	0	0	0	0	2.96351e-05
Bacteria/Proteobacteria/Gammaproteobacteria/Pseudomonadales/Moraxellaceae/Paraperlucidibaca	0	7.28953e-05	7.50143e-06	5.3153e-05	0	0.000161523	0	0	0.00742358
Bacteria/Proteobacteria/Gammaproteobacteria/Pseudomonadales/Moraxellaceae/Paraperlucidibaca/Perlucidibaca sp.	0	0	0	0	0	0	0	0	0.000207445
Bacteria/Proteobacteria/Gammaproteobacteria/Pseudomonadales/Moraxellaceae/Perlucidibaca	1.18291e-05	0.000164014	6.75129e-05	0.000345494	0	0.000547094	0	0	0.0140322
Bacteria/Proteobacteria/Gammaproteobacteria/Pseudomonadales/Moraxellaceae/Psychrobacter	0	0	0	0	0	0	0	0	0.000200037
Bacteria/Proteobacteria/Gammaproteobacteria/Pseudomonadales/Pseudomonadaceae	0.000567795	0.00455596	0.488261	0.0107502	0.01151	0.00593466	0.113003	1.95287	0.339573
Bacteria/Proteobacteria/Gammaproteobacteria/Pseudomonadales/Pseudomonadaceae/Pseudomonas	0.0271595	0.21382	13.7334	0.406567	0.40903	0.236631	3.5586	45.9713	12.3032
Bacteria/Proteobacteria/Gammaproteobacteria/Pseudomonadales/Pseudomonadaceae/Pseudomonas/Agrobacterium agile	0	0.000400924	0.00791401	0.00120923	0.00138394	0.000515831	0.101529	0.00163675	0.0346804
Bacteria/Proteobacteria/Gammaproteobacteria/Pseudomonadales/Pseudomonadaceae/Pseudomonas/Bacillus subtilis	0	0	0	0	0	0	0	0	0.000133358
Bacteria/Proteobacteria/Gammaproteobacteria/Pseudomonadales/Pseudomonadaceae/Pseudomonas/Entomophthora muscae	0	0	0	0	0	0	0	0	1.48175e-05
Bacteria/Proteobacteria/Gammaproteobacteria/Pseudomonadales/Pseudomonadaceae/Pseudomonas/gamma proteobacterium enrichment culture clone JF9-3	0	0	0	0	0	0	0	5.98812e-05	0
Bacteria/Proteobacteria/Gammaproteobacteria/Pseudomonadales/Pseudomonadaceae/Pseudomonas/gamma proteobacterium HTB095	0	0	0.000142527	0	0	5.21042e-06	2.1388e-05	1.99604e-05	1.48175e-05
Bacteria/Proteobacteria/Gammaproteobacteria/Pseudomonadales/Pseudomonadaceae/Pseudomonas/Pseudomonas aeruginosa VRFPA07	0	1.82238e-05	0	0	0	0	0	0.000119762	7.40876e-05
Bacteria/Proteobacteria/Gammaproteobacteria/Pseudomonadales/Pseudomonadaceae/Pseudomonas/Pseudomonas alcaligenes	0	0	4.50086e-05	0	0	0	0	0	0
Bacteria/Proteobacteria/Gammaproteobacteria/Pseudomonadales/Pseudomonadaceae/Pseudomonas/Pseudomonas alcaliphila	0	0	0.000225043	0.000106306	0.00102768	7.81562e-05	0.000374289	1.99604e-05	0.0139507
Bacteria/Proteobacteria/Gammaproteobacteria/Pseudomonadales/Pseudomonadaceae/Pseudomonas/Pseudomonas alcaliphila JAB1	0	0	0	0	0	0	0.000245961	0	0
Bacteria/Proteobacteria/Gammaproteobacteria/Pseudomonadales/Pseudomonadaceae/Pseudomonas/Pseudomonas anguilliseptica	0.000319385	0.00118455	0.0572885	0.00744142	0.00679639	0.00338156	0.0143834	0.00205592	0.194324
Bacteria/Proteobacteria/Gammaproteobacteria/Pseudomonadales/Pseudomonadaceae/Pseudomonas/Pseudomonas azotoformans	0	0	0.00150779	0.000318918	0	0.000328256	2.1388e-05	0	0.0129802
Bacteria/Proteobacteria/Gammaproteobacteria/Pseudomonadales/Pseudomonadaceae/Pseudomonas/Pseudomonas baetica	0	0	0	0	0	0	0	0	0.000170402
Bacteria/Proteobacteria/Gammaproteobacteria/Pseudomonadales/Pseudomonadaceae/Pseudomonas/Pseudomonas balearica	0	0	0	0	0	0	0	1.99604e-05	0
Bacteria/Proteobacteria/Gammaproteobacteria/Pseudomonadales/Pseudomonadaceae/Pseudomonas/Pseudomonas borbori	0	0	0.00148528	6.20118e-05	0.021595	2.08417e-05	1.0694e-05	0	0.0193813
Bacteria/Proteobacteria/Gammaproteobacteria/Pseudomonadales/Pseudomonadaceae/Pseudomonas/Pseudomonas brassicacearum	0	0	0.00217542	1.77177e-05	0	0	0.000192492	0.000119762	0.000852008
Bacteria/Proteobacteria/Gammaproteobacteria/Pseudomonadales/Pseudomonadaceae/Pseudomonas/Pseudomonas brenneri	0.000224752	0.00134856	0.0115297	0.0026355	2.74048e-05	0.00396513	0.00130467	0.000259485	0.044623
Bacteria/Proteobacteria/Gammaproteobacteria/Pseudomonadales/Pseudomonadaceae/Pseudomonas/Pseudomonas chlororaphis	4.73162e-05	0.00103876	0.0473191	0.00294556	0.00295972	0.00377755	0.00272696	0.0550108	0.111672
Bacteria/Proteobacteria/Gammaproteobacteria/Pseudomonadales/Pseudomonadaceae/Pseudomonas/Pseudomonas citronellolis	0	0	3.75072e-05	0	0	0	0	3.99208e-05	0
Bacteria/Proteobacteria/Gammaproteobacteria/Pseudomonadales/Pseudomonadaceae/Pseudomonas/Pseudomonas composti	0	0	0.000247547	0	0	5.73146e-05	0	0	0.000103723
Bacteria/Proteobacteria/Gammaproteobacteria/Pseudomonadales/Pseudomonadaceae/Pseudomonas/Pseudomonas costantinii	0	5.46715e-05	0.00047259	4.87236e-05	2.74048e-05	0.000197996	0	0.000139723	0.00210409
Bacteria/Proteobacteria/Gammaproteobacteria/Pseudomonadales/Pseudomonadaceae/Pseudomonas/Pseudomonas cuatrocienegasensis	1.18291e-05	0	0.000780149	0.0003012	9.59168e-05	0.00025531	0.00099454	0.000538931	0.0734653
Bacteria/Proteobacteria/Gammaproteobacteria/Pseudomonadales/Pseudomonadaceae/Pseudomonas/Pseudomonas flavescens	0	0	2.25043e-05	0	0	0	0	0	7.40876e-06
Bacteria/Proteobacteria/Gammaproteobacteria/Pseudomonadales/Pseudomonadaceae/Pseudomonas/Pseudomonas fragi	0.000544137	0.0022962	0.125814	0.0112153	0.00953687	0.00617434	0.0545607	0.165711	0.25901
Bacteria/Proteobacteria/Gammaproteobacteria/Pseudomonadales/Pseudomonadaceae/Pseudomonas/Pseudomonas frederiksbergensis	0	3.64477e-05	0.000322562	2.21471e-05	0	0.000135471	4.27759e-05	0	0.000703833
Bacteria/Proteobacteria/Gammaproteobacteria/Pseudomonadales/Pseudomonadaceae/Pseudomonas/Pseudomonas fuscovaginae	0	0	0	0	0	1.04208e-05	0	1.99604e-05	0
Bacteria/Proteobacteria/Gammaproteobacteria/Pseudomonadales/Pseudomonadaceae/Pseudomonas/Pseudomonas gessardii	0	9.11191e-05	0.000240046	3.54353e-05	0	8.33667e-05	0.00010694	7.98416e-05	0.000992774
Bacteria/Proteobacteria/Gammaproteobacteria/Pseudomonadales/Pseudomonadaceae/Pseudomonas/Pseudomonas guineae	0	0.000109343	0.00309059	7.97294e-05	0.000616608	0.000114629	0.00828783	0.000758495	0.016603
Bacteria/Proteobacteria/Gammaproteobacteria/Pseudomonadales/Pseudomonadaceae/Pseudomonas/Pseudomonas linyingensis	0	0	0	0	0	0	0	0	4.44526e-05
Bacteria/Proteobacteria/Gammaproteobacteria/Pseudomonadales/Pseudomonadaceae/Pseudomonas/Pseudomonas litoralis	0	0	0	0	0	0	9.62458e-05	0	7.40876e-05
Bacteria/Proteobacteria/Gammaproteobacteria/Pseudomonadales/Pseudomonadaceae/Pseudomonas/Pseudomonas lundensis	0	0	0	0	0	1.56312e-05	0.000491923	0	1.48175e-05
Bacteria/Proteobacteria/Gammaproteobacteria/Pseudomonadales/Pseudomonadaceae/Pseudomonas/Pseudomonas mandelii JR-1	0	0	0	0	0	5.21042e-06	0	0	0.000103723
Bacteria/Proteobacteria/Gammaproteobacteria/Pseudomonadales/Pseudomonadaceae/Pseudomonas/Pseudomonas marincola	0	0	2.25043e-05	0	0	3.12625e-05	0.000459841	0	0.000533431
Bacteria/Proteobacteria/Gammaproteobacteria/Pseudomonadales/Pseudomonadaceae/Pseudomonas/Pseudomonas mendocina	0	0	0.00384824	1.77177e-05	0	0	0.000898294	0.00361283	0.00924614
Bacteria/Proteobacteria/Gammaproteobacteria/Pseudomonadales/Pseudomonadaceae/Pseudomonas/Pseudomonas migulae	0	0	0	0	0	0	0	0	8.89052e-05
Bacteria/Proteobacteria/Gammaproteobacteria/Pseudomonadales/Pseudomonadaceae/Pseudomonas/Pseudomonas monteilii	0	0	7.50143e-06	0	0	0	0	1.99604e-05	0
Bacteria/Proteobacteria/Gammaproteobacteria/Pseudomonadales/Pseudomonadaceae/Pseudomonas/Pseudomonas moraviensis	0	0	4.50086e-05	0	0	0	0	0	0
Bacteria/Proteobacteria/Gammaproteobacteria/Pseudomonadales/Pseudomonadaceae/Pseudomonas/Pseudomonas mosselii	0	0	6.00115e-05	0	0	0	0	0.000159683	1.48175e-05
Bacteria/Proteobacteria/Gammaproteobacteria/Pseudomonadales/Pseudomonadaceae/Pseudomonas/Pseudomonas otitidis	0	0	3.75072e-05	0	0	0	0	0	7.40876e-06
Bacteria/Proteobacteria/Gammaproteobacteria/Pseudomonadales/Pseudomonadaceae/Pseudomonas/Pseudomonas panacis	0	3.64477e-05	6.00115e-05	0	0	1.04208e-05	0	0	2.96351e-05
Bacteria/Proteobacteria/Gammaproteobacteria/Pseudomonadales/Pseudomonadaceae/Pseudomonas/Pseudomonas parafulva	0	0	0	3.98647e-05	0	0	0	0	0.00428967
Bacteria/Proteobacteria/Gammaproteobacteria/Pseudomonadales/Pseudomonadaceae/Pseudomonas/Pseudomonas pelagia	0	0	0	0	0	0.00011984	0	0	0.000222263
Bacteria/Proteobacteria/Gammaproteobacteria/Pseudomonadales/Pseudomonadaceae/Pseudomonas/Pseudomonas peli	0	0	0.000187536	0.000194894	4.11072e-05	0.0002501	0.000267349	0	0.00681606
Bacteria/Proteobacteria/Gammaproteobacteria/Pseudomonadales/Pseudomonadaceae/Pseudomonas/Pseudomonas pohangensis	0	0	0	0	0	0	0	0	0.000133358
Bacteria/Proteobacteria/Gammaproteobacteria/Pseudomonadales/Pseudomonadaceae/Pseudomonas/Pseudomonas protegens	0	0	0	0	0	0	0	1.99604e-05	2.96351e-05
Bacteria/Proteobacteria/Gammaproteobacteria/Pseudomonadales/Pseudomonadaceae/Pseudomonas/Pseudomonas proteolytica	0	0	0	0	0	0	0	0	1.48175e-05
Bacteria/Proteobacteria/Gammaproteobacteria/Pseudomonadales/Pseudomonadaceae/Pseudomonas/Pseudomonas psychrophila	0	0	3.00057e-05	4.42941e-06	0	5.21042e-06	0	0	0.000370438
Bacteria/Proteobacteria/Gammaproteobacteria/Pseudomonadales/Pseudomonadaceae/Pseudomonas/Pseudomonas putida B6-2	0	0	0.000990189	0	0	0	9.62458e-05	0.000479049	0.000103723
Bacteria/Proteobacteria/Gammaproteobacteria/Pseudomonadales/Pseudomonadaceae/Pseudomonas/Pseudomonas sabulinigri	0	0	0	0	0	1.04208e-05	0	0	0.000785329
Bacteria/Proteobacteria/Gammaproteobacteria/Pseudomonadales/Pseudomonadaceae/Pseudomonas/Pseudomonas straminea	0	0	0	0	0	0	0	3.99208e-05	0
Bacteria/Proteobacteria/Gammaproteobacteria/Pseudomonadales/Pseudomonadaceae/Pseudomonas/Pseudomonas stutzeri	0	0	0.0159105	8.41589e-05	0	7.29458e-05	4.27759e-05	0.0281442	0.00411927
Bacteria/Proteobacteria/Gammaproteobacteria/Pseudomonadales/Pseudomonadaceae/Pseudomonas/Pseudomonas stutzeri A1501	0	0	0	0	0	0	0	0.0779653	0.00477124
Bacteria/Proteobacteria/Gammaproteobacteria/Pseudomonadales/Pseudomonadaceae/Pseudomonas/Pseudomonas stutzeri CCUG 29243	0	3.64477e-05	0.00459838	3.54353e-05	0	3.12625e-05	0.00010694	0.00471065	0.00155584
Bacteria/Proteobacteria/Gammaproteobacteria/Pseudomonadales/Pseudomonadaceae/Pseudomonas/Pseudomonas syringae pv. actinidiae	0	0	0	0	0	1.04208e-05	0	0	0.000170402
Bacteria/Proteobacteria/Gammaproteobacteria/Pseudomonadales/Pseudomonadaceae/Pseudomonas/Pseudomonas taeanensis MS-3	0	0	7.50143e-06	0	0	0	1.0694e-05	0	0.000733468
Bacteria/Proteobacteria/Gammaproteobacteria/Pseudomonadales/Pseudomonadaceae/Pseudomonas/Pseudomonas tolaasii	0	0	0.00010502	0.000186035	0	0.00013026	0	0	0.00360066
Bacteria/Proteobacteria/Gammaproteobacteria/Pseudomonadales/Pseudomonadaceae/Pseudomonas/Pseudomonas veronii	5.91453e-05	0.000328029	0.005251	0.0006024	0	0.000885771	0.000491923	0.00117766	0.00942395
Bacteria/Proteobacteria/Gammaproteobacteria/Pseudomonadales/Pseudomonadaceae/Pseudomonas/Pseudomonas viridiflava	0	0	0	0	0	0	0	0	2.22263e-05
Bacteria/Proteobacteria/Gammaproteobacteria/Pseudomonadales/Pseudomonadaceae/Pseudomonas/Pseudomonas xanthomarina	0	0	0.00618868	7.53e-05	1.37024e-05	0.000104208	0.00010694	0.0523561	0.00403778
Bacteria/Proteobacteria/Gammaproteobacteria/Pseudomonadales/Pseudomonadaceae/Pseudomonas/Pseudomonas xinjiangensis	0	0	0	0	0	0.000192785	0.000224574	0	0.000733468
Bacteria/Proteobacteria/Gammaproteobacteria/Pseudomonadales/Pseudomonadaceae/Pseudomonas/Pseudomonas zhaodongensis	0	0	0	0	0	0	0	3.99208e-05	0
Bacteria/Proteobacteria/Gammaproteobacteria/Pseudomonadales/Pseudomonadaceae/Pseudomonas/Spumella-like flagellate JBL14	0	0	0	0	0	0	0	1.99604e-05	0
Bacteria/Proteobacteria/Gammaproteobacteria/Pseudomonadales/Pseudomonadaceae/Pseudomonas/unidentified marine bacterioplankton	0	0	1.50029e-05	0	0	0	0	0	0
Bacteria/Proteobacteria/Gammaproteobacteria/Salinisphaerales	3.54872e-05	0.000109343	2.25043e-05	7.97294e-05	0	0	0.027259	0	0.000414891
Bacteria/Proteobacteria/Gammaproteobacteria/Salinisphaerales/Algiphilaceae/Algiphilus	0	0.000528491	0.00031506	0	0	0	0	0	0
Bacteria/Proteobacteria/Gammaproteobacteria/Salinisphaerales/Salinisphaeraceae/Salinisphaera	0	0.000437372	0.00146278	3.98647e-05	0	0	0.00112287	0	0.000103723
Bacteria/Proteobacteria/Gammaproteobacteria/Salinisphaerales/Salinisphaeraceae/Salinisphaera/gamma proteobacterium 126	2.36581e-05	0.00047382	0.00296307	9.74471e-05	0	0	0.00119773	0	0.00460084
Bacteria/Proteobacteria/Gammaproteobacteria/Salinisphaerales/Salinisphaeraceae/Salinisphaera/Salinisphaera dokdonensis	0	0	6.75129e-05	0	0	0	0	0	0
Bacteria/Proteobacteria/Gammaproteobacteria/Salinisphaerales/Salinisphaeraceae/Salinisphaera/Salinisphaera halophila	0	0	0	0	0	0	3.20819e-05	0	0
Bacteria/Proteobacteria/Gammaproteobacteria/Salinisphaerales/Salinisphaeraceae/Salinisphaera/Salinisphaera sp.	0	0	9.75187e-05	0	0	0	0.000673721	0	0
Bacteria/Proteobacteria/Gammaproteobacteria/Salinisphaerales/Solimonadaceae	0.000236581	5.46715e-05	0.000165032	0.000996618	0	0.000182365	0.446463	0.000139723	0.00727541
Bacteria/Proteobacteria/Gammaproteobacteria/Salinisphaerales/Solimonadaceae/Alkanibacter	0	0	0	0	0	0	0	0	5.18613e-05
Bacteria/Proteobacteria/Gammaproteobacteria/Salinisphaerales/Solimonadaceae/Fontimonas	0	0	0	0	0	0	0.607546	0	0
Bacteria/Proteobacteria/Gammaproteobacteria/Salinisphaerales/Solimonadaceae/Fontimonas/Fontimonas sp.	0	0	0	0	0	0	0.0362633	0	0
Bacteria/Proteobacteria/Gammaproteobacteria/Salinisphaerales/Solimonadaceae/Fontimonas/Fontimonas thermophila	0	0	0	0	0	0	0.000652333	0	0
Bacteria/Proteobacteria/Gammaproteobacteria/Salinisphaerales/Solimonadaceae/Fontimonas/Sinimarinibacterium flocculans	0	0	0	0	0	0	6.41639e-05	0	0
Bacteria/Proteobacteria/Gammaproteobacteria/Salinisphaerales/Solimonadaceae/Hydrocarboniphaga	0	0	0	0	0	0	0	0.00149703	0
Bacteria/Proteobacteria/Gammaproteobacteria/Salinisphaerales/Solimonadaceae/Nevskia	0	0	0	0	0	0	0.00163618	0	1.48175e-05
Bacteria/Proteobacteria/Gammaproteobacteria/Salinisphaerales/Solimonadaceae/Nevskia/Nevskia ramosa	0	0	0	0	0	0	0.000748578	0	0
Bacteria/Proteobacteria/Gammaproteobacteria/Salinisphaerales/Solimonadaceae/Panacagrimonas	3.54872e-05	0.000346253	0.000345066	0.000101877	0	9.89979e-05	0	0	0.0116392
Bacteria/Proteobacteria/Gammaproteobacteria/Salinisphaerales/Solimonadaceae/Panacagrimonas/metagenome	0	0	0	0	0	1.56312e-05	0	0	0.00023708
Bacteria/Proteobacteria/Gammaproteobacteria/Salinisphaerales/Solimonadaceae/Polycyclovorans	0	5.46715e-05	2.25043e-05	0.00221471	0	0.000104208	0.0305955	0	0.00345989
Bacteria/Proteobacteria/Gammaproteobacteria/Salinisphaerales/Solimonadaceae/Polycyclovorans/Polycyclovorans algicola TG408	2.36581e-05	5.46715e-05	0	0.00110735	0	5.21042e-05	0.0334401	0	0.00356362
Bacteria/Proteobacteria/Gammaproteobacteria/Salinisphaerales/Solimonadaceae/Solimonas	0	0	0	7.53e-05	0	1.04208e-05	0.000139022	0	1.48175e-05
Bacteria/Proteobacteria/Gammaproteobacteria/Thiomicrospirales/Thioglobaceae	0	0	0	0	0	1.04208e-05	0	0	0
Bacteria/Proteobacteria/Gammaproteobacteria/Thiomicrospirales/Thioglobaceae/SUP05 cluster/deep-sea mussel NZ3 thioautotrophic gill symbiont	0	0	0	0	0	1.56312e-05	0	0	0
Bacteria/Proteobacteria/Gammaproteobacteria/Thiomicrospirales/Thiomicrospiraceae/endosymbionts	0	0	0	0	0	1.04208e-05	0	0	0
Bacteria/Proteobacteria/Gammaproteobacteria/UBA4486	0	0	0	3.10059e-05	0	0	0	0	0
Bacteria/Proteobacteria/Gammaproteobacteria/Vibrionales/Vibrionaceae	0	0	0	0	0	3.64729e-05	0	0	0.000148175
Bacteria/Proteobacteria/Gammaproteobacteria/Vibrionales/Vibrionaceae/Photobacterium	0	0	0	0	0	5.21042e-06	0	0	0.000488978
Bacteria/Proteobacteria/Gammaproteobacteria/Vibrionales/Vibrionaceae/Photobacterium/Photobacterium damselae	0	0	7.50143e-06	0	0	5.21042e-06	0	0	0
Bacteria/Proteobacteria/Gammaproteobacteria/Xanthomonadales	0	0	0.000225043	0.000372071	1.37024e-05	0.00103166	0.000908988	0	0.00357102
Bacteria/Proteobacteria/Gammaproteobacteria/Xanthomonadales/Rhodanobacteraceae	0	0	0	9.74471e-05	0	5.21042e-06	0	0	0.00255602
Bacteria/Proteobacteria/Gammaproteobacteria/Xanthomonadales/Rhodanobacteraceae/Chiayiivirga	0	0	0	0	0	0	0	0	0.0075273
Bacteria/Proteobacteria/Gammaproteobacteria/Xanthomonadales/Rhodanobacteraceae/Rhodanobacter	0	0	7.50143e-06	0.0002259	0	0	0	0	0.00017781
Bacteria/Proteobacteria/Gammaproteobacteria/Xanthomonadales/Xanthomonadaceae	0	0	9.00172e-05	0.00145285	0	3.12625e-05	0.00387122	0	0.00314872
Bacteria/Proteobacteria/Gammaproteobacteria/Xanthomonadales/Xanthomonadaceae/Arenimonas	0	0	0.00010502	0.00206854	0	0.000109419	3.20819e-05	0	5.92701e-05
Bacteria/Proteobacteria/Gammaproteobacteria/Xanthomonadales/Xanthomonadaceae/Arenimonas/Arenimonas donghaensis	0	0	0	0.00131997	0	0.000265731	0	0	0
Bacteria/Proteobacteria/Gammaproteobacteria/Xanthomonadales/Xanthomonadaceae/Arenimonas/Arenimonas metalli CF5-1	0	0	0	0	0	0	0	0	0.000325986
Bacteria/Proteobacteria/Gammaproteobacteria/Xanthomonadales/Xanthomonadaceae/Arenimonas/Arenimonas sp.	0	0	0	0	0	3.12625e-05	0	0	0
Bacteria/Proteobacteria/Gammaproteobacteria/Xanthomonadales/Xanthomonadaceae/Lysobacter	0	0	0	0	0	0	0	0	0.00103723
Bacteria/Proteobacteria/Gammaproteobacteria/Xanthomonadales/Xanthomonadaceae/Lysobacter/Lysobacter oligotrophicus	0	0	0	0	0	0	0	0	0.000133358
Bacteria/Proteobacteria/Gammaproteobacteria/Xanthomonadales/Xanthomonadaceae/Pseudoxanthomonas	0	0	0	0	0	0	0	0	0.00111131
Bacteria/Proteobacteria/Gammaproteobacteria/Xanthomonadales/Xanthomonadaceae/Rehaibacterium/rock porewater metagenome	0	0	1.50029e-05	0	0	0	0	0	0
Bacteria/Proteobacteria/Gammaproteobacteria/Xanthomonadales/Xanthomonadaceae/Stenotrophomonas	0	0	0	0	0	0	0.00560364	9.9802e-05	0.000429708
Bacteria/Proteobacteria/Gammaproteobacteria/Xanthomonadales/Xanthomonadaceae/Stenotrophomonas/Stenotrophomonas maltophilia R551-3	0	0	0	0	0	0	0.00303709	0	0
Bacteria/Proteobacteria/Gammaproteobacteria/Xanthomonadales/Xanthomonadaceae/Thermomonas	0	0	0	0	0	0	0	0	5.92701e-05
Bacteria/Proteobacteria/Gammaproteobacteria/Xanthomonadales/Xanthomonadaceae/Xanthomonas	0	0	0	4.42941e-06	0	0	0	0	0
Bacteria/Proteobacteria/Gammaproteobacteria/Xanthomonadales/Xanthomonadaceae/Xanthomonas/Xanthomonas citri	0	0	0	8.85883e-06	0	0	0	0	0
Bacteria/Rokubacteria/NC10/Methylomirabilales/Methylomirabilaceae	0.000780718	0.000765401	0.00010502	0	0.00124692	0.000521042	0	0	0.000533431
Bacteria/Rokubacteria/NC10/Methylomirabilales/Methylomirabilaceae/Candidatus Methylomirabilis	0	3.64477e-05	0	0	0	0	0	0	0
Bacteria/Rokubacteria/NC10/Methylomirabilales/Methylomirabilaceae/MIZ17	7.09744e-05	0	0	0	0	0	0	0	0
Bacteria/Rokubacteria/NC10/Methylomirabilales/Methylomirabilaceae/Sh765B-TzT-35	0.00112376	0.00103876	0	0	2.74048e-05	0	0	0	0
Bacteria/Rokubacteria/NC10/Methylomirabilales/Methylomirabilaceae/Z114MB74	0.000106462	0.000127567	0	0	0.000178131	0.00011984	0	0	2.22263e-05
Bacteria/Schekmanbacteria	0.00862338	0.0077269	4.50086e-05	0	0.00128803	0.000844087	0	0	0.000918687
Bacteria/Spirochaetes	0.268106	0.204125	0.339132	0.788724	0.0479995	0.0479046	0.341822	0.190362	0.0837635
Bacteria/Spirochaetes/Leptospirae/Leptospirales/Leptospiraceae	0.00339494	0.000783625	0	0.000159459	0.00538504	0.005002	0	0	0.00200778
Bacteria/Spirochaetes/Leptospirae/Leptospirales/Leptospiraceae/Leptospira	0	0	0	0	0	0	2.1388e-05	0	9.63139e-05
Bacteria/Spirochaetes/Leptospirae/Leptospirales/Leptospiraceae/Leptospira/Leptospira sp.	0	0	0	0	0	0	0	0	0.00213372
Bacteria/Spirochaetes/Leptospirae/Leptospirales/Leptospiraceae/RBG-16-49-21	0.00448321	0.00133034	2.25043e-05	0	0.0194985	0.0281884	0	0	0.0100315
Bacteria/Spirochaetes/Leptospirae/Leptospirales/Leptospiraceae/RBG-16-49-21/metagenome	0.000579624	9.11191e-05	0	0	0.00117841	0.00135471	0	0	0.000148175
Bacteria/Spirochaetes/Leptospirae/Leptospirales/Leptospiraceae/RBG-16-49-21/microbial mat metagenome	2.36581e-05	0	0	0	0.00211017	0.0100301	0	0	0.000807555
Bacteria/Spirochaetes/Leptospirae/Leptospirales/Leptospiraceae/RBG-16-49-21/Spirochaetes bacterium RBG_16_49_21	0	0	0	0	0	6.77354e-05	0	0	0
Bacteria/Spirochaetes/Leptospirae/Leptospirales/Leptospiraceae/Turneriella	0.000106462	9.11191e-05	0	0	6.8512e-05	5.21042e-06	0	0	0
Bacteria/Spirochaetes/MVP-15	0.00800827	0.00362654	0.000952682	1.32882e-05	2.29891	0.607196	1.0694e-05	0.0103794	0.383937
Bacteria/Spirochaetes/Spirochaetia	0.000165607	0.000145791	3.00057e-05	5.3153e-05	0.00205536	0.00264168	1.0694e-05	0.000299406	0.00259307
Bacteria/Spirochaetes/Spirochaetia/Brevinematales/Brevinemataceae/Brevinema	0.00269703	0.0022962	0.000112522	7.97294e-05	0.00245273	0.00206332	0	0	0.00054084
Bacteria/Spirochaetes/Spirochaetia/Spirochaetales/Spirochaetaceae	0.032731	0.0283016	0.010232	0.00844246	0.651686	1.37926	0.00150785	0.0454498	0.719146
Bacteria/Spirochaetes/Spirochaetia/Spirochaetales/Spirochaetaceae/Candidatus Marispirochaeta	1.18291e-05	0	0	0	0	5.21042e-06	0	0	0
Bacteria/Spirochaetes/Spirochaetia/Spirochaetales/Spirochaetaceae/GWE2-31-10	0.000177436	0.00023691	0	0	0.0138531	0.002402	0	0	0.00339321
Bacteria/Spirochaetes/Spirochaetia/Spirochaetales/Spirochaetaceae/GWE2-31-10/Spirochaetes bacterium GWE2_31_10	2.36581e-05	1.82238e-05	0	0	0.0240203	0.00218316	0	0	0.000429708
Bacteria/Spirochaetes/Spirochaetia/Spirochaetales/Spirochaetaceae/M2PT2-76 termite group	0.00274434	0.0051209	1.50029e-05	0	0.000945465	0.000239679	0	0	0.000311168
Bacteria/Spirochaetes/Spirochaetia/Spirochaetales/Spirochaetaceae/Sediminispirochaeta	0.00393908	0.00395457	0	0	0.00534393	0.00456432	0	0	0.00714205
Bacteria/Spirochaetes/Spirochaetia/Spirochaetales/Spirochaetaceae/Sediminispirochaeta/Spirochaeta sp.	0	0	0	0	0	5.21042e-06	0	0	0
Bacteria/Spirochaetes/Spirochaetia/Spirochaetales/Spirochaetaceae/Sediminispirochaeta/spirochete endosymbiont of a lucinid bivalve	1.18291e-05	0	0	0	0.000150726	0.000291783	0	0	0.00157807
Bacteria/Spirochaetes/Spirochaetia/Spirochaetales/Spirochaetaceae/Sphaerochaeta	0.00013012	3.64477e-05	0.00906923	0.00224128	0.213401	0.113238	0.00198908	0	0.0431264
Bacteria/Spirochaetes/Spirochaetia/Spirochaetales/Spirochaetaceae/Sphaerochaeta/bacterium enrichment culture clone BBMC-16	0	0	0	0	0	5.21042e-06	0	0	0
Bacteria/Spirochaetes/Spirochaetia/Spirochaetales/Spirochaetaceae/Sphaerochaeta/bacterium enrichment culture clone M235	0	0	0.00603115	0.000611259	0.00839957	0.00234469	1.0694e-05	0	0.000370438
Bacteria/Spirochaetes/Spirochaetia/Spirochaetales/Spirochaetaceae/Sphaerochaeta/Sphaerochaeta globosa str. Buddy	0	0	0	0	0.00135654	0.000135471	0	0	4.44526e-05
Bacteria/Spirochaetes/Spirochaetia/Spirochaetales/Spirochaetaceae/Sphaerochaeta/Sphaerochaeta pleomorpha str. Grapes	0	0	0	0	0.00219238	0.00242284	0	0	7.40876e-05
Bacteria/Spirochaetes/Spirochaetia/Spirochaetales/Spirochaetaceae/Sphaerochaeta/Sphaerochaeta sp.	0	0	0	0	0	5.21042e-06	0	0	0
Bacteria/Spirochaetes/Spirochaetia/Spirochaetales/Spirochaetaceae/Spirochaeta 2	0.0065533	0.00335318	0.00010502	1.77177e-05	0.0118937	0.0641819	0	0.0533541	0.0726726
Bacteria/Spirochaetes/Spirochaetia/Spirochaetales/Spirochaetaceae/Spirochaeta 2/marine metagenome	5.91453e-05	1.82238e-05	0	0	0	0	0	0	0
Bacteria/Spirochaetes/Spirochaetia/Spirochaetales/Spirochaetaceae/Spirochaeta 2/Spirochaeta aurantia	0	3.64477e-05	0	0	0	0	0	0	1.48175e-05
Bacteria/Spirochaetes/Spirochaetia/Spirochaetales/Spirochaetaceae/Spirochaeta 2/Spirochaeta sp.	0	0	0	0	0	0.000349098	0	0.000778455	0.000140767
Bacteria/Spirochaetes/Spirochaetia/Spirochaetales/Spirochaetaceae/Termite Treponema cluster	0	0	0	0	0	1.04208e-05	0	0	0
Bacteria/Spirochaetes/Spirochaetia/Spirochaetales/Spirochaetaceae/Treponema	0	0	0	0	0.000383667	0.00107335	0	0	7.40876e-06
Bacteria/Spirochaetes/Spirochaetia/Spirochaetales/Spirochaetaceae/Treponema/Treponema stenostreptum	0	0	0	0	1.37024e-05	9.89979e-05	0	0	0
Bacteria/Spirochaetes/Spirochaetia/Spirochaetales/Spirochaetaceae/Treponema 2	0	0	0	0	4.11072e-05	0.00075551	0	0	0.000185219
Bacteria/Spirochaetes/V2072-189E03	0.000366701	0.000437372	0	0	0	0	0	0	0
Bacteria/Synergistetes/Synergistia/Synergistales/Synergistaceae	4.73162e-05	0	0	0	8.22144e-05	0.000354308	0	0	0.000444526
Bacteria/Synergistetes/Synergistia/Synergistales/Synergistaceae/JGI-0000079-D21/bacterium enrichment culture clone JCA2	0.0440632	0.0400924	3.75072e-05	0	0.00731708	0.00722685	0	0	0.00424522
Bacteria/Synergistetes/Synergistia/Synergistales/Synergistaceae/Thermovirga	0	0	0	0	0.000150726	0.000583567	0	0	0.00111131
Bacteria/Synergistetes/Synergistia/Synergistales/Synergistaceae/Thermovirga/bacterium enrichment culture clone E40_A	0.00124205	0.000765401	0	0	0.000137024	0.000145892	1.0694e-05	0	0.000111131
Bacteria/Tenericutes/Mollicutes	0.0441934	0.0375958	0.0169457	0.0193211	6.63352	3.21566	0.0183295	0.108605	1.98079
Bacteria/Tenericutes/Mollicutes/Acholeplasmatales/Acholeplasmataceae/Acholeplasma	0.0251368	0.0197546	0.020674	0.0177398	5.53818	2.55217	0.0092289	0.0769673	1.53894
Bacteria/Tenericutes/Mollicutes/Acholeplasmatales/Acholeplasmataceae/Acholeplasma/Acholeplasma brassicae	0	0	0	0	0.00028775	0.00012505	0	0	0
Bacteria/Tenericutes/Mollicutes/Acholeplasmatales/Acholeplasmataceae/Acholeplasma/Acholeplasma morum	0	0	0	0	1.37024e-05	3.64729e-05	0	0	2.22263e-05
Bacteria/Tenericutes/Mollicutes/Acholeplasmatales/Acholeplasmataceae/Acholeplasma/Acholeplasma palmae	0.000828034	0.000492043	0.00021004	0.000115165	0.100178	0.102583	1.0694e-05	0	0.0661677
Bacteria/Tenericutes/Mollicutes/Acholeplasmatales/Acholeplasmataceae/Acholeplasma/Acholeplasma sp.	0	0	0	0	0.000794739	7.29458e-05	0	0	8.89052e-05
Bacteria/Tenericutes/Mollicutes/Acholeplasmatales/Acholeplasmataceae/Acholeplasma/Acholeplasma vituli	0	0	0	0	0.000356262	4.68937e-05	0	0	0
Bacteria/Tenericutes/Mollicutes/Acholeplasmatales/Acholeplasmataceae/Acholeplasma/bacterium enrichment culture clone BA75	0	0	1.50029e-05	0	0.00109619	0.000343887	0	0.000139723	0.000214854
Bacteria/Tenericutes/Mollicutes/Acholeplasmatales/Acholeplasmataceae/Acholeplasma/bioreactor metagenome	0	0	0.00026255	8.85883e-06	0.00097287	0.000213627	0	0	4.44526e-05
Bacteria/Tenericutes/Mollicutes/Acholeplasmatales/Acholeplasmataceae/Acholeplasma/Tenericutes bacterium GWC2_39_45	0	0	0	0	1.37024e-05	0	0	0	0
Bacteria/Tenericutes/Mollicutes/EUB33-2	0.0113086	0.00803671	0.00424581	0.0044117	2.33472	0.949281	0.00492992	0.00323358	0.552057
Bacteria/Tenericutes/Mollicutes/Izimaplasmatales	0.000236581	5.46715e-05	0	0	0.0636202	0.0377182	0	0	0.0118022
Bacteria/Tenericutes/Mollicutes/Izimaplasmatales/Izimaplasmataceae	0.00283897	0.00129389	0.000127524	0.000637836	0.872294	0.576163	2.1388e-05	0.000698614	0.203978
Bacteria/Tenericutes/Mollicutes/Izimaplasmatales/Izimaplasmataceae/Izimaplasma	0.000402188	0	7.50143e-06	4.42941e-05	0.0245958	0.102025	0	0	0.0426523
Bacteria/Tenericutes/Mollicutes/Izimaplasmatales/Izimaplasmataceae/Izimaplasma/Candidatus Izimaplasma sp. HR1	0	0	0	0	0.0011373	0.00258958	0	0	0.000303759
Bacteria/Tenericutes/Mollicutes/Izimaplasmatales/Izimaplasmataceae/Izimaplasma/Candidatus Izimaplasma sp. HR2	0	0	0	0	1.37024e-05	0.000229258	0	0	2.22263e-05
Bacteria/Tenericutes/Mollicutes/Mollicutes Incertae Sedis	0	0	7.50143e-06	4.42941e-06	5.48096e-05	1.04208e-05	0	0	0
Bacteria/Tenericutes/Mollicutes/Mycoplasmatales/Mycoplasmataceae/Mycoplasma/Mycoplasma arthritidis 158L3-1	1.18291e-05	0	0	4.42941e-06	2.74048e-05	0	0	0	0
Bacteria/Tenericutes/Mollicutes/T2WK15B57	0	0	0	0	1.37024e-05	0	0	0	1.48175e-05
Bacteria/Verrucomicrobia/Verrucomicrobiae	5.91453e-05	5.46715e-05	9.00172e-05	0.000248047	0.000863251	0.000911823	8.55518e-05	0	0.000444526
Bacteria/Verrucomicrobia/Verrucomicrobiae/Chthoniobacterales	0	0	0	4.42941e-06	0	0	0	0	0.000651971
Bacteria/Verrucomicrobia/Verrucomicrobiae/Chthoniobacterales/Terrimicrobiaceae/Terrimicrobium	0	0	0	0	0	0	0	0	6.66789e-05
Bacteria/Verrucomicrobia/Verrucomicrobiae/LD1-PB3	0	0	0	0	0.000123322	0.000354308	0	0	0
Bacteria/Verrucomicrobia/Verrucomicrobiae/Opitutales	0.000106462	0.000273357	4.50086e-05	6.20118e-05	0.000465881	0.00109419	0	0	7.40876e-06
Bacteria/Verrucomicrobia/Verrucomicrobiae/Opitutales/Opitutaceae	0.00013012	0.00103876	0	0	0	2.60521e-05	0	0	0.000385256
Bacteria/Verrucomicrobia/Verrucomicrobiae/Opitutales/Opitutaceae/Cephaloticoccus	2.36581e-05	0.000127567	0	0	0	0	0	0	0
Bacteria/Verrucomicrobia/Verrucomicrobiae/Opitutales/Opitutaceae/IMCC26134	0	0	0	0	0	0	0	0	7.40876e-06
Bacteria/Verrucomicrobia/Verrucomicrobiae/Opitutales/Opitutaceae/IMCC26134/metagenome	0	0	0	0	0	0	0	0	6.66789e-05
Bacteria/Verrucomicrobia/Verrucomicrobiae/Opitutales/Puniceicoccaceae	0.00164424	0.00102053	0.00036757	0.000868165	0.00650864	0.00797194	0	0	0.000170402
Bacteria/Verrucomicrobia/Verrucomicrobiae/Opitutales/Puniceicoccaceae/Cerasicoccus	0	0	0	0	0	0	0	0	0.000318577
Bacteria/Verrucomicrobia/Verrucomicrobiae/Opitutales/Puniceicoccaceae/Cerasicoccus/Cerasicoccus arenae	0	0	0	0	0	0	0	0	0.000155584
Bacteria/Verrucomicrobia/Verrucomicrobiae/Opitutales/Puniceicoccaceae/Verruc-01	7.09744e-05	0.000164014	0	1.32882e-05	0.000109619	0.000422044	0	0	0
Bacteria/Verrucomicrobia/Verrucomicrobiae/Opitutales/Puniceicoccaceae/Verruc-01/Verrucomicrobia bacterium GWF2_51_19	0	0	7.50143e-06	4.42941e-06	1.37024e-05	9.89979e-05	0	0	0
Bacteria/Verrucomicrobia/Verrucomicrobiae/Pedosphaerales/Pedosphaeraceae	0.000402188	0.000182238	0	0	2.74048e-05	5.73146e-05	0	0	0.000392664
Bacteria/Verrucomicrobia/Verrucomicrobiae/Verrucomicrobiales	0	0	0	5.75824e-05	0	0	0	0	0.000229672
Bacteria/Verrucomicrobia/Verrucomicrobiae/Verrucomicrobiales/DEV007	0	0	0	8.85883e-06	0	0	0	0	2.96351e-05
Bacteria/Verrucomicrobia/Verrucomicrobiae/Verrucomicrobiales/Rubritaleaceae	0	0	0	2.21471e-05	0	0	0	0	0.000977957
Bacteria/Verrucomicrobia/Verrucomicrobiae/Verrucomicrobiales/Rubritaleaceae/Luteolibacter	0	0	0	0.000110735	0	0	0	0	0.00206705
Bacteria/Verrucomicrobia/Verrucomicrobiae/Verrucomicrobiales/Rubritaleaceae/Luteolibacter/Luteolibacter algae	0	0	0	1.32882e-05	0	0	0	0	0
Bacteria/Verrucomicrobia/Verrucomicrobiae/Verrucomicrobiales/Verrucomicrobiaceae	0	0	0	0	0	5.21042e-06	0	0	0.000214854
Bacteria/Verrucomicrobia/Verrucomicrobiae/Verrucomicrobiales/Verrucomicrobiaceae/Prosthecobacter	0	0	0	9.74471e-05	0	1.04208e-05	0	0	0.00337099
Bacteria/Verrucomicrobia/Verrucomicrobiae/Verrucomicrobiales/Verrucomicrobiaceae/Prosthecobacter/metagenome	0	0	0	1.77177e-05	0	5.21042e-06	0	0	0
Bacteria/Verrucomicrobia/Verrucomicrobiae/Verrucomicrobiales/Verrucomicrobiaceae/Prosthecobacter/Prosthecobacter debontii	0	0	0	0	0	0	0	0	0.000133358
Bacteria/WOR-1	0.0577376	0.0625806	0.00130525	0.00131554	0.0147438	0.00732585	0.00760342	0.000678653	0.00992034
Bacteria/WPS-2	0.000165607	0.000583163	0	7.53e-05	5.48096e-05	0.000474148	0.0103304	0	0.00140026
Bacteria/WS1	0.000366701	0.000109343	0.000195037	2.65765e-05	9.59168e-05	0.000145892	0	0	0
Bacteria/WS2	0	0	0	0	6.8512e-05	0.000390781	0	0	0
Bacteria/WS4	8.28034e-05	0.000346253	0	0	0	0	0	0	0
Bacteria/Zixibacteria	0.0201685	0.0691959	0.000967685	0.00204196	0.0209921	0.0293555	0.00552879	3.99208e-05	0.0104982
Eukaryota/Annelida	0	0	0	0	0	0	0	0	0.000844599
Eukaryota/Annelida/Clitellata	0	0	0	0	0	0	0	0	0.00127431
Eukaryota/Annelida/Clitellata/Haplotaxida	0	0	0	0	0	0	0	0	0.000822373
Eukaryota/Annelida/Polychaeta	0	0	0	0	0	0	1.0694e-05	7.98416e-05	0
Eukaryota/Annelida/Polychaeta/Spionida	1.18291e-05	1.82238e-05	3.00057e-05	0	2.74048e-05	0	0.00099454	0.00289426	2.22263e-05
Eukaryota/Apicomplexa	2.36581e-05	0.00023691	7.50143e-06	0	6.8512e-05	0	5.34699e-05	0.000139723	4.44526e-05
Eukaryota/Apicomplexa/Aconoidasida/Haemosporoidia	0.000212923	0.000437372	9.00172e-05	7.53e-05	0.000506989	4.16833e-05	0.000417065	0.00137727	0.000311168
Eukaryota/Apicomplexa/Conoidasida	0	0	0	0	0	1.56312e-05	0	0	2.96351e-05
Eukaryota/Apicomplexa/Conoidasida/Cryptosporida	0	0	0	0	0	0.000140681	0	0	0.00187442
Eukaryota/Archamoebae	0	5.46715e-05	0	0	1.37024e-05	0	0	0	0.000281533
Eukaryota/Arthropoda	0	0	9.75187e-05	1.77177e-05	0	5.21042e-06	0.00620251	0.00217568	0.000755694
Eukaryota/Arthropoda/Arachnida	0	0	7.50143e-06	3.10059e-05	0	0	0	1.99604e-05	0.0270642
Eukaryota/Arthropoda/Branchiopoda/Diplostraca	0	0	0	0	0	0	1.0694e-05	0	0
Eukaryota/Arthropoda/Ellipura/Collembola	0	0	4.50086e-05	0	0	0	0	0	2.96351e-05
Eukaryota/Arthropoda/Insecta	0	3.64477e-05	0	0	0	5.21042e-06	0.0062239	0.00165671	0.00106686
Eukaryota/Arthropoda/Insecta/Coleoptera	0	0	0	0	0	0	2.1388e-05	7.98416e-05	0
Eukaryota/Arthropoda/Insecta/Diptera	0.000141949	0	0	0	0	0	0	0.00391224	2.22263e-05
Eukaryota/Arthropoda/Insecta/Neuroptera	0	0	0	0	4.11072e-05	0	0	1.99604e-05	0
Eukaryota/Arthropoda/Insecta/Psocoptera	0	0	0	0	0	0	0.098406	1.99604e-05	0
Eukaryota/Arthropoda/Insecta/Thysanoptera	0	3.64477e-05	0	0	0	0	0	0	0.00182996
Eukaryota/Arthropoda/Malacostraca	0	0	0	0	1.37024e-05	0	0	0	0
Eukaryota/Ascomycota	0	0.0003827	0.000255049	2.21471e-05	0	0.00013026	0.0281786	0.0366473	0.0755842
Eukaryota/Ascomycota/Dothideomycetes	0	0	0	0	0	0	0.000310125	0.00810392	0.00179292
Eukaryota/Ascomycota/Dothideomycetes/Capnodiales	0	0	0	0	0	0	0.00181798	0.00822368	0.00162993
Eukaryota/Ascomycota/Dothideomycetes/Capnodiales/Cladosporiaceae	0	0	0	0	0	0	0	0.000598812	8.14964e-05
Eukaryota/Ascomycota/Dothideomycetes/Capnodiales/Cladosporiaceae/Cladosporium	0	0	0	0	0	1.04208e-05	0	0.00742527	0.000407482
Eukaryota/Ascomycota/Dothideomycetes/Capnodiales/Cladosporiaceae/Cladosporium/Cladosporium herbarum	0	0	0	0	0	0	0	1.99604e-05	0.000703833
Eukaryota/Ascomycota/Dothideomycetes/Capnodiales/Mycosphaerellaceae/Ramularia/Ramularia endophylla	0	0	0	0	0	0	0	0	7.40876e-06
Eukaryota/Ascomycota/Dothideomycetes/Capnodiales/Teratosphaeriaceae/Neocatenulostroma/Neocatenulostroma microsporum	0	0	0	0	0	0	0	0	7.40876e-06
Eukaryota/Ascomycota/Dothideomycetes/Pleosporales	0	0	0	0	0	0	0	0.0119962	0.000874234
Eukaryota/Ascomycota/Dothideomycetes/Pleosporales/Didymellaceae/Boeremia/Boeremia exigua var. exigua	0	0	0	0	0	0	0	0.00503002	0.000140767
Eukaryota/Ascomycota/Dothideomycetes/Pleosporales/Pleosporaceae	0	0	0	0	0	5.21042e-06	0	0.0127347	0
Eukaryota/Ascomycota/Dothideomycetes/Pleosporales/Pleosporaceae/Alternaria/Alternaria alternata	0	0	0	0	0	0	0	0.000738535	0
Eukaryota/Ascomycota/Eurotiomycetes	0	0.000109343	3.75072e-05	0	0	1.04208e-05	0.000139022	0.0178646	0.000829782
Eukaryota/Ascomycota/Eurotiomycetes/Chaetothyriales	0	0	0	0	0	2.08417e-05	0.000673721	0	0
Eukaryota/Ascomycota/Eurotiomycetes/Eurotiales	1.18291e-05	0.000364477	0.00015753	5.3153e-05	0	5.21042e-06	2.1388e-05	0.0789234	0.0109872
Eukaryota/Ascomycota/Eurotiomycetes/Eurotiales/Aspergillaceae	0	0.000400924	3.00057e-05	2.21471e-05	0	0	1.0694e-05	0.112317	0.0082015
Eukaryota/Ascomycota/Eurotiomycetes/Eurotiales/Aspergillaceae/Aspergillus	0	5.46715e-05	1.50029e-05	0	0	0	0	0.0124553	0.00243748
Eukaryota/Ascomycota/Eurotiomycetes/Eurotiales/Aspergillaceae/Aspergillus/Aspergillus lentulus	0	0.000109343	0	8.85883e-06	0	5.21042e-06	0	0.000339327	0.00254861
Eukaryota/Ascomycota/Eurotiomycetes/Eurotiales/Aspergillaceae/Aspergillus/Aspergillus niger	0	0	0	0	0	0	0	0.000299406	0.00017781
Eukaryota/Ascomycota/Eurotiomycetes/Eurotiales/Aspergillaceae/Aspergillus/Aspergillus versicolor	0	0	1.50029e-05	0	0	0	0	0	0
Eukaryota/Ascomycota/Eurotiomycetes/Eurotiales/Aspergillaceae/Penicillium	0	0	0	2.21471e-05	0	0	0	0.054432	0.00261529
Eukaryota/Ascomycota/Eurotiomycetes/Eurotiales/Aspergillaceae/Penicillium/Penicillium brevicompactum	0	0	0	0	0	0	0	0.00570867	0
Eukaryota/Ascomycota/Eurotiomycetes/Eurotiales/Aspergillaceae/Penicillium/Penicillium chrysogenum	0	0	0	0	0	0	0	0.00592824	0.000763103
Eukaryota/Ascomycota/Eurotiomycetes/Eurotiales/Aspergillaceae/Penicillium/Penicillium solitum	0	3.64477e-05	0	0	0	0	0	0.00227548	0.000555657
Eukaryota/Ascomycota/Eurotiomycetes/Eurotiales/Aspergillaceae/Thysanophora/Thysanophora penicillioides	0	0	0	0	0	0	0	0	4.44526e-05
Eukaryota/Ascomycota/Eurotiomycetes/Eurotiales/Thermoascaceae	0	0	0	0	0	0	0	0	2.22263e-05
Eukaryota/Ascomycota/Eurotiomycetes/Eurotiales/Thermoascaceae/Byssochlamys	0	0	0	0	0	0	0	0	7.40876e-06
Eukaryota/Ascomycota/Eurotiomycetes/Eurotiales/Thermoascaceae/Byssochlamys/Byssochlamys spectabilis	0	0	0	0	0	0	0	0	0.00011854
Eukaryota/Ascomycota/Lecanoromycetes	0	0	0	0	0	0	0	0	0.000348212
Eukaryota/Ascomycota/Lecanoromycetes/Lecanorales	0	0	0	0	0	0	0	0	7.40876e-06
Eukaryota/Ascomycota/Lecanoromycetes/Lecanorales/Ramalinaceae/Lecania	0	0	0	0	0	0	0	0	0.000288942
Eukaryota/Ascomycota/Leotiomycetes	0	0	0	0	0	0	0	0	2.96351e-05
Eukaryota/Ascomycota/Leotiomycetes/Helotiales	0	0	0	0	0	0	0	0	0.00023708
Eukaryota/Ascomycota/Leotiomycetes/Rhytismatales	0	0	7.50143e-06	0	0	0	4.27759e-05	0	0
Eukaryota/Ascomycota/Leotiomycetes/Rhytismatales/Cudoniaceae/Spathularia	0	0	0	0	0	0	4.27759e-05	0	0
Eukaryota/Ascomycota/Saccharomycetes/Saccharomycetales/Pichiaceae/Pichia	0	0	0	0	0	1.04208e-05	0	0	0
Eukaryota/Ascomycota/Saccharomycetes/Saccharomycetales/Saccharomycetaceae	0	0	0	0	0	0	0	0	7.40876e-06
Eukaryota/Ascomycota/Saccharomycetes/Saccharomycetales/Saccharomycetaceae/Saccharomyces/Saccharomyces cerevisiae W303	3.54872e-05	1.82238e-05	0	0	0	0	0	0	0.000133358
Eukaryota/Ascomycota/Sordariomycetes	0	0	3.75072e-05	0	0	2.08417e-05	0.00016041	0.0377451	0.107931
Eukaryota/Ascomycota/Sordariomycetes/Glomerellales/Glomerellaceae/Colletotrichum	0	0	0	0	0	0	0	0	0.00011854
Eukaryota/Ascomycota/Sordariomycetes/Hypocreales	0	0	0.000255049	0	0	6.2525e-05	0.000278043	0.0964885	0.0823484
Eukaryota/Ascomycota/Sordariomycetes/Hypocreales/Bionectriaceae/Geosmithia	0	0	0.000247547	0	0	0	0	0	0.000185219
Eukaryota/Ascomycota/Sordariomycetes/Hypocreales/Clavicipitaceae	0	0	0	0	0	0	0	0	1.48175e-05
Eukaryota/Ascomycota/Sordariomycetes/Hypocreales/Clavicipitaceae/Metarhizium/Metarhizium granulomatis	0	0	0	0	0	0	0	0	0.000133358
Eukaryota/Ascomycota/Sordariomycetes/Hypocreales/Cordycipitaceae	0	0	0	0	0	0	0	0.000179644	2.22263e-05
Eukaryota/Ascomycota/Sordariomycetes/Hypocreales/Nectriaceae	0	0	0	0	0	0	0	0.0012575	0.0013484
Eukaryota/Ascomycota/Sordariomycetes/Hypocreales/Nectriaceae/Fusarium	0	0	0	0	0	5.21042e-06	0	0.00493022	0.00807555
Eukaryota/Ascomycota/Sordariomycetes/Hypocreales/Nectriaceae/Fusarium/fungal sp.	0	0	0	0	0	0	0	0.00121758	0.00198555
Eukaryota/Ascomycota/Sordariomycetes/Hypocreales/Nectriaceae/Fusarium/Fusarium graminearum	0	0	0	0	0	0	0	0.0082636	0.020589
Eukaryota/Ascomycota/Sordariomycetes/Hypocreales/Ophiocordycipitaceae	0	0	0	0	0	1.04208e-05	0	0	0
Eukaryota/Ascomycota/Sordariomycetes/Xylariales	0	0	0	0	0	0	0	0	2.22263e-05
Eukaryota/Basidiomycota	1.18291e-05	0	0	7.08706e-05	1.37024e-05	0.000104208	0.00135814	1.99604e-05	0.115088
Eukaryota/Basidiomycota/Agaricomycetes	1.18291e-05	0	7.50143e-05	9.30177e-05	0.000150726	1.04208e-05	0.000288737	5.98812e-05	0.00077792
Eukaryota/Basidiomycota/Agaricomycetes/Agaricales	1.18291e-05	0	0	0	0	0	0.000438453	0	3.70438e-05
Eukaryota/Basidiomycota/Agaricomycetes/Agaricales/Pleurotaceae/Pleurotus/Pleurotus ostreatus PC15	0	0	0	0	0	0	0	0	0.00100759
Eukaryota/Basidiomycota/Agaricomycetes/Agaricales/Tricholomataceae	0	0	0	0	0	0	7.48578e-05	0	0
Eukaryota/Basidiomycota/Agaricomycetes/Agaricales/Tricholomataceae/Mycena	0	0	0	0	0	0	0.000128328	0	0
Eukaryota/Basidiomycota/Agaricomycetes/Cantharellales/Ceratobasidiaceae	0	0	0	0	0	0	1.0694e-05	0	0
Eukaryota/Basidiomycota/Agaricomycetes/Cantharellales/Ceratobasidiaceae/Rhizoctonia	0	0	0	0	0	0	0.000203186	0	0
Eukaryota/Basidiomycota/Agaricomycetes/Polyporales	0	0	0	0	2.74048e-05	0	0	0.000119762	0
Eukaryota/Basidiomycota/Cystobasidiomycetes	0	0	0	0	0	0	7.48578e-05	0	6.66789e-05
Eukaryota/Basidiomycota/Cystobasidiomycetes/Cystobasidiales	0	0	0	0	0	0	2.1388e-05	0	0
Eukaryota/Basidiomycota/Exobasidiomycetes	0	0	0	4.87236e-05	0	0.00011984	0	0	0.125245
Eukaryota/Basidiomycota/Exobasidiomycetes/Robbauerales/Robbaueraceae/Robbauera	0	0	0	0	0	0	0	0	0.00268197
Eukaryota/Basidiomycota/Exobasidiomycetes/Robbauerales/Robbaueraceae/Robbauera/Robbauera albescens	0	0	0	8.85883e-06	0	6.2525e-05	0	0	0.0974178
Eukaryota/Basidiomycota/Exobasidiomycetes/Tilletiales/Tilletiaceae/Tilletia/Tilletia indica	0	0	0	0	0	0	0	0	0.000674198
Eukaryota/Basidiomycota/Malasseziomycetes/Malasseziales/Malasseziaceae/Malassezia	0	0	4.50086e-05	6.64412e-05	5.48096e-05	4.68937e-05	3.20819e-05	0	0.00615668
Eukaryota/Basidiomycota/Malasseziomycetes/Malasseziales/Malasseziaceae/Malassezia/Melanotaenia splendida tatei (desert rainbowfish)	0	0	0	0	0	0	0	0	1.48175e-05
Eukaryota/Basidiomycota/Microbotryomycetes	1.18291e-05	0	0	0	0	0	0	0	0
Eukaryota/Basidiomycota/Microbotryomycetes/Sporidiobolales/Sporidiobolaceae	2.36581e-05	0	0	0	0	0	0	1.99604e-05	0
Eukaryota/Basidiomycota/Microbotryomycetes/Sporidiobolales/Sporidiobolaceae/Rhodotorula	3.54872e-05	0	0	0	0	0	0	1.99604e-05	0
Eukaryota/Basidiomycota/Pucciniomycetes/Pucciniales	0	0	0	0	0	0	0.000663027	1.99604e-05	0
Eukaryota/Basidiomycota/Tremellomycetes	0	0	0	0	0	0	0	0	0.000274124
Eukaryota/Basidiomycota/Tremellomycetes/Cystofilobasidiales/Cystofilobasidiaceae/Cystofilobasidium	0	0	0	0	0	0	0	0	0.000288942
Eukaryota/Basidiomycota/Tremellomycetes/Cystofilobasidiales/Mrakiaceae/Mrakia/Mrakia blollopis	0	0	0	0	0	0	0	0	2.22263e-05
Eukaryota/Basidiomycota/Tremellomycetes/Tremellales	0	0	0	0	0	1.04208e-05	0	0	0.000133358
Eukaryota/Basidiomycota/Tremellomycetes/Tremellales/Bulleribasidiaceae	0	0	0	0	0	3.12625e-05	0	0	0
Eukaryota/Basidiomycota/Tremellomycetes/Tremellales/Bulleribasidiaceae/Vishniacozyma	0	0	0	0	0	1.04208e-05	0	0	7.40876e-06
Eukaryota/Basidiomycota/Tremellomycetes/Trichosporonales/Trichosporonaceae/Trichosporon/Trichosporon asahii var. asahii CBS 2479	0	0	0	0	0	0	0	0	1.48175e-05
Eukaryota/Bicosoecida	0	0	1.50029e-05	0	0	0	0.000117634	0	0.00155584
Eukaryota/Breviatea	0.000153778	0.0003827	1.50029e-05	0	0.00100027	0.00174028	0	0	0
Eukaryota/Cercozoa	0	0	9.75187e-05	4.42941e-06	0	5.21042e-06	0	0	0.000214854
Eukaryota/Cercozoa/Glissomonadida	0	0	7.50143e-06	3.54353e-05	0	3.12625e-05	0	0	0
Eukaryota/Choanoflagellida/Craspedida/Salpingoecidae	0	0	7.50143e-06	0	0	0	0	0	0
Eukaryota/Ciliophora	5.91453e-05	0.000164014	0	0	1.37024e-05	5.21042e-06	0	0	7.40876e-06
Eukaryota/Ciliophora/Intramacronucleata	0.0157326	0.0442475	0.000727639	0	0.000781037	0.000135471	0.00016041	0	0.000963139
Eukaryota/Ciliophora/Intramacronucleata/Conthreep	0.00173887	0.00798204	6.00115e-05	0	0.000328857	0.00011984	4.27759e-05	0	0.000377847
Eukaryota/Ciliophora/Intramacronucleata/Conthreep/Oligohymenophorea	0.00117108	0.0035172	8.25158e-05	0	0.000739929	0.000203206	2.1388e-05	0	0.00226708
Eukaryota/Ciliophora/Intramacronucleata/Conthreep/Oligohymenophorea/Cinetochilum	0	0	0	0	0	0	0	0	3.70438e-05
Eukaryota/Ciliophora/Intramacronucleata/Conthreep/Oligohymenophorea/Cristigera	0	0	0	0	0	5.21042e-06	0	0	0
Eukaryota/Ciliophora/Intramacronucleata/Conthreep/Oligohymenophorea/Pseudocohnilembus	0	0	0	0	0	0	0.000235268	0	0.00299314
Eukaryota/Ciliophora/Intramacronucleata/Conthreep/Plagiopylea	0.00490906	0.0280465	0.000412579	0	0	5.21042e-06	0.000192492	0	0
Eukaryota/Ciliophora/Intramacronucleata/Conthreep/Plagiopylea/RM1-SG02	0.000236581	0.00109343	1.50029e-05	0	0	0	0	0	0
Eukaryota/Ciliophora/Intramacronucleata/Spirotrichea	1.18291e-05	5.46715e-05	0	0	0	0	0	0	0
Eukaryota/Ciliophora/Intramacronucleata/Spirotrichea/Choreotrichia	3.54872e-05	0	0	0	0	0	0	0	0
Eukaryota/Ciliophora/Intramacronucleata/Spirotrichea/Hypotrichia/Spirotrachelostyla	7.09744e-05	0.000145791	0	0	0	0	0	0	0
Eukaryota/Cnidaria/Myxozoa/Bivalvulida	0	0	0	4.42941e-06	0	0	0	0	0
Eukaryota/Cryptomycota	0	0	0	0	0	0	0	0	0.000903869
Eukaryota/Dinoflagellata/Dinophyceae	0	0	0	4.42941e-06	0	0	0	0	0
Eukaryota/Discosea	0	9.11191e-05	0	0	0	0	0.00233129	0	0.000392664
Eukaryota/Discosea/Flabellinia	0	0	0	0	0	0	0	0	2.96351e-05
Eukaryota/Discosea/Flabellinia/Dactylopodida	0	0	0	0	0	0	0	3.99208e-05	0.00382292
Eukaryota/Discosea/Flabellinia/Stygamoebida	0	0	0	0	0	0	0	0	0.000111131
[truncated: 84 more rows]
