# Supplementary material for: Statistical Analysis of Community RNA Transcripts between Organic Carbon and Geogas-Fed Continental Deep Biosphere Groundwaters
Source: mBio. 2019 Aug 13;10(4):e01470-19. doi: 10.1128/mBio.01470-19 (PMC6692508; doi:10.1128/mBio.01470-19)
Supplement: FILE S5 [file mBio.01470-19-st005.xlsx]

## Sheet: OW-ANOVA post hoc tukeys
TM vs MM (x3 replicates for each site), values shown for taxonomy are relative abundances (%)	Sum of Squares	df	Mean Square	F	Sig.	AVG TM	AVG MM	SD TM	SD MM	KA3385A-1 (FH-TM-448.4-1)	KA3385A-1 (FH-TM-448.4-2)	KA3385A-1 (SD-TM-448.4-3)	SA1229A-1 (FH-MM-171.3-1)	SA1229A-1 (FH-MM-171.3-2)	SA1229A-1 (SD-MM-171.3-3)	KA3105A-4 (FH-MM-415.2-1)	KA3105A-4 (FH-MM-415.2-2)	KA3385A-1 (SD-TM-448.4-4)
Bacteria/Proteobacteria/Deltaproteobacteria/Desulfobacterales/Desulfobulbaceae	134.003	1	134.003	291.429	0	0.324845	9.77658	0.077034	0.955873	0.304363	0.260122	0.41005	8.68585	10.4683	10.1756	0.283483	0.442657	1.03491
Bacteria/Tenericutes/Mollicutes	23.11	1	23.11	7.956	0.048	0.0181988	3.94332	0.00119308	2.41021	0.0169457	0.0193211	0.0183295	6.63352	3.21566	1.98079	0.0441934	0.0375958	0.108605
Bacteria/Proteobacteria/Deltaproteobacteria/Desulfobacterales/Desulfobacteraceae	4.811	1	4.811	9.744	0.035	4.84799	3.05718	0.327439	0.938194	5.15178	4.89104	4.50116	3.51665	3.67707	1.97781	1.08698	1.0927	1.83737
Bacteria/Proteobacteria	1.182	1	1.182	64.31	0.001	2.37666	1.48882	0.0602071	0.182063	2.33436	2.44559	2.35003	1.46971	1.67968	1.31706	1.01579	1.24203	1.86588
Bacteria/Proteobacteria/Deltaproteobacteria/Desulfobacterales/Desulfobacteraceae/Desulfoconvexum	1.52	1	1.52	21.677	0.01	0.105973	1.11252	0.103107	0.359975	0.215411	0.0918572	0.0106512	1.04336	1.50206	0.792145	0.00524027	0.00174949	0.0538931
Bacteria/Spirochaetes/Spirochaetia/Spirochaetales/Spirochaetaceae	1.242	1	1.242	15.369	0.017	0.00672744	0.916697	0.004608	0.402009	0.010232	0.00844246	0.00150785	0.651686	1.37926	0.719146	0.032731	0.0283016	0.0454498
Bacteria/Proteobacteria/Deltaproteobacteria/Desulfovibrionales/Desulfomicrobiaceae/Desulfomicrobium	0.479	1	0.479	21.913	0.009	0.00625418	0.571549	0.00593877	0.20908	0.00151529	0.0129162	0.00433106	0.452686	0.448997	0.812964	0.0168328	0.0574962	0.00504998
Bacteria/Tenericutes/Mollicutes/Izimaplasmatales/Izimaplasmataceae	0.455	1	0.455	8.108	0.047	0.000262249	0.550812	0.000329568	0.334878	0.000127524	0.000637836	2.1388e-05	0.872294	0.576163	0.203978	0.00283897	0.00129389	0.000698614
Bacteria/Proteobacteria/Deltaproteobacteria/Desulfovibrionales/Desulfovibrionaceae/Desulfocurvus	0.392	1	0.392	76.785	0.001	0.000158676	0.511405	0.00018118	0.101054	0.00036757	4.42941e-05	6.41639e-05	0.623486	0.427254	0.483474	0.00249593	0.00047382	0.000439129
Bacteria/Proteobacteria/Deltaproteobacteria/Desulfovibrionales/Desulfovibrionaceae	0.19	1	0.19	64.111	0.001	0.000290408	0.356593	0.000201183	0.0770746	0.000510098	0.000115165	0.000245961	0.444917	0.302965	0.321896	0.00220021	0.00182238	7.98416e-05
Bacteria/Proteobacteria/Deltaproteobacteria/Desulfovibrionales/Desulfomicrobiaceae/Desulfomicrobium/Desulfomicrobium baculatum	0.141	1	0.141	26.077	0.007	0.00127589	0.307466	0.00177765	0.10384	0.000330063	0.00332649	0.000171104	0.208304	0.298671	0.415424	0.004152	0.0156907	0.000119762
Bacteria/Proteobacteria/Deltaproteobacteria/Desulfobacterales/Desulfobulbaceae/MSBL7	0.129	1	0.129	14.131	0.02	0.000360204	0.293576	0.000546674	0.135102	0.000990189	7.97294e-05	1.0694e-05	0.283489	0.433439	0.1638	0.0309921	0.0756289	0.0966882
Bacteria/Chloroflexi/Anaerolineae/Anaerolineales/Anaerolineaceae/Leptolinea	0.066	1	0.066	12.768	0.023	0.0131882	0.222403	0.00413831	0.101326	0.010337	0.0179347	0.0112928	0.256372	0.302381	0.108457	0.00196362	0.00222331	0
Bacteria/Proteobacteria/Deltaproteobacteria/Desulfovibrionales	0.069	1	0.069	52.887	0.002	0.000634646	0.214462	0.000391021	0.0509254	0.000735141	0.000965612	0.000203186	0.271006	0.172209	0.20017	0.0168919	0.0307072	0
Bacteria/Firmicutes/Clostridia/Clostridiales/Eubacteriaceae/Acetobacterium	0.043	1	0.043	31.897	0.005	0.00628185	0.174967	0.00424232	0.051558	0.010412	0.00649795	0.00193561	0.149822	0.140806	0.234273	0.000295727	0	0
Bacteria/Proteobacteria/Deltaproteobacteria/Desulfobacterales	0.01	1	0.01	7.958	0.048	0.0460272	0.126643	0.000831973	0.0494909	0.0450686	0.0464513	0.0465616	0.144026	0.165097	0.0708056	0.0275854	0.0435732	0.0305594
Bacteria/Tenericutes/Mollicutes/Acholeplasmatales/Acholeplasmataceae/Acholeplasma/Acholeplasma palmae	0.012	1	0.012	57.978	0.002	0.000111966	0.0896429	9.97115e-05	0.0203657	0.00021004	0.000115165	1.0694e-05	0.100178	0.102583	0.0661677	0.000828034	0.000492043	0
Bacteria/LCP-89	0.009	1	0.009	204.286	0	3.3959e-05	0.0766176	5.88187e-05	0.00928044	0	0.000101877	0	0.0666896	0.0780885	0.0850748	0.000295727	3.64477e-05	0.00183636
Bacteria/Bacteroidetes/Bacteroidia/Bacteroidales	0.005	1	0.005	32.654	0.005	0.00815457	0.0671557	0.00488245	0.0172042	0.00867166	0.00303415	0.0127579	0.0828721	0.0487747	0.0698202	0.0306254	0.0271353	0
Bacteria/Firmicutes	0.003	1	0.003	17.492	0.014	0.0131927	0.0607102	0.00385984	0.0192966	0.0123924	0.0173899	0.00979568	0.0491094	0.0500356	0.0829856	0.0054532	0.0066517	0.00732546
Bacteria/Spirochaetes	0.277	1	0.277	8.23	0.046	0.489893	0.0598892	0.258799	0.0206758	0.339132	0.788724	0.341822	0.0479995	0.0479046	0.0837635	0.268106	0.204125	0.190362
Bacteria/Proteobacteria/Alphaproteobacteria	13.096	1	13.096	19.262	0.012	2.99856	0.043828	1.1654	0.040159	1.65545	3.74219	3.59805	0.00975611	0.0336228	0.088105	0.0882803	0.246423	0.622445
Bacteria/Proteobacteria/Alphaproteobacteria/Rhodobacterales/Rhodobacteraceae	1.373	1	1.373	12.46	0.024	0.996428	0.0396961	0.465767	0.0587653	0.959726	1.47946	0.550098	0.000698822	0.0111034	0.107286	0.0547567	0.132742	0.0849514
Bacteria/Firmicutes/Clostridia/Clostridiales	0.001	1	0.001	16.456	0.015	0.0081102	0.0369747	0.00535949	0.0110979	0.00411829	0.00601071	0.0142016	0.0255139	0.0476701	0.0377402	0.0110602	0.0077269	0
Bacteria/Firmicutes/Clostridia/Clostridiales/Eubacteriaceae	0.002	1	0.002	29.484	0.006	0.00127865	0.0366014	0.001126	0.011211	0.00228794	0.00148385	6.41639e-05	0.0374761	0.0249787	0.0473494	3.54872e-05	0	0
Bacteria/Proteobacteria/Deltaproteobacteria/Desulfobacterales/Desulfobacteraceae/Desulfobacula	0.003	1	0.003	16.684	0.015	0.0748349	0.0339309	0.0160426	0.00659441	0.0812855	0.0866482	0.0565711	0.0329543	0.0409591	0.0278792	0.00193997	0.00182238	0.0382242
Bacteria/Proteobacteria/Deltaproteobacteria/Desulfobacterales/Desulfobulbaceae/Desulfoprunum	0.002	1	0.002	145.437	0	2.95294e-06	0.0322063	5.11465e-06	0.00462514	0	8.85883e-06	0	0.0313511	0.0280685	0.0371994	8.28034e-05	0	0.000379247
Bacteria/Atribacteria/JS1	0.081	1	0.081	48.985	0.002	0.261838	0.030053	0.0517398	0.0247637	0.212351	0.257593	0.315569	0.0170321	0.0145162	0.0586107	0.117392	0.0882762	0.0675859
Bacteria/Bacteroidetes/Bacteroidia/Bacteroidales/Prolixibacteraceae	0.001	1	0.001	23.819	0.008	1.43122e-05	0.0258385	1.86737e-05	0.00916481	7.50143e-06	3.54353e-05	0	0.0210332	0.0200757	0.0364067	0.00117108	0.00127567	0
Bacteria/Proteobacteria/Deltaproteobacteria/Desulfobacterales/Desulfobacteraceae/Desulfotignum	0.028	1	0.028	8.944	0.04	0.16111	0.0249567	0.0787672	0.00369192	0.199201	0.213591	0.0705375	0.0274596	0.0207166	0.0266938	0.00416383	0.00524846	0.165212
Bacteria/Proteobacteria/Deltaproteobacteria/Desulfovibrionales/Desulfomicrobiaceae/Desulfomicrobium/Desulfomicrobium sp.	0.001	1	0.001	10.394	0.032	5.9059e-05	0.0220497	0.000102293	0.0118139	0	0.000177177	0	0.00875583	0.0260469	0.0313465	0.000201094	0.000400924	0
Bacteria/Proteobacteria/Deltaproteobacteria/Syntrophobacterales/Syntrophaceae/Syntrophus	0.012	1	0.012	106.263	0	0.110302	0.021972	0.0145577	0.00288886	0.11559	0.121477	0.0938397	0.0196218	0.021097	0.0251972	0.411699	0.214822	0.0513781
Bacteria/Zixibacteria	0	1	0	9.604	0.036	0.00284615	0.0202819	0.00238452	0.00944869	0.000967685	0.00204196	0.00552879	0.0209921	0.0293555	0.0104982	0.0201685	0.0691959	3.99208e-05
Bacteria/Proteobacteria/Deltaproteobacteria/Desulfobacterales/Desulfobacteraceae/SEEP-SRB1	0.002	1	0.002	21.091	0.01	0.0553884	0.0194609	0.0132816	0.00268377	0.0604916	0.0403121	0.0653616	0.022102	0.0195443	0.0167364	0.0928226	0.192116	0.0258288
Bacteria/Spirochaetes/Leptospirae/Leptospirales/Leptospiraceae/RBG-16-49-21	0.001	1	0.001	13.455	0.021	7.50143e-06	0.0192395	1.29929e-05	0.00908122	2.25043e-05	0	0	0.0194985	0.0281884	0.0100315	0.00448321	0.00133034	0
Bacteria/Proteobacteria/Deltaproteobacteria/Desulfobacterales/Desulfobacteraceae/Desulfobacter	0	1	0	17.307	0.014	0.000479252	0.0179139	0.000541913	0.00723861	0.00107271	0.000354353	1.0694e-05	0.0206906	0.0233531	0.00969807	4.73162e-05	1.82238e-05	0.000838337
Bacteria/Elusimicrobia/Elusimicrobia/Lineage IV	0.014	1	0.014	18.794	0.012	0.113877	0.016638	0.0375632	0.00991553	0.0767697	0.15188	0.112982	0.0272267	0.0151154	0.00757176	0.0718497	0.0607218	0
Bacteria/Proteobacteria/Deltaproteobacteria/Desulfobacterales/Desulfobulbaceae/Desulfopila	0	1	0	17.22	0.014	1.2995e-05	0.0161161	2.16936e-06	0.00672133	1.50029e-05	1.32882e-05	1.0694e-05	0.00874213	0.0218994	0.0177069	9.46325e-05	1.82238e-05	0.000219564
Bacteria/Proteobacteria/Deltaproteobacteria/Desulfobacterales/Desulfobacteraceae/Desulfobacula/delta proteobacterium JS_SRB50Hy	0	1	0	1704.72	0	0	0.0159105	0	0.000667448	0	0	0	0.0166073	0.0152769	0.0158473	1.18291e-05	0	0
Bacteria/Firmicutes/Clostridia/Clostridiales/Eubacteriaceae/Acetobacterium/Acetobacterium woodii	0	1	0	17.386	0.014	0.000503691	0.0146282	0.000452984	0.0058498	0.000877668	0.000633406	0	0.0118252	0.0107074	0.0213521	4.73162e-05	0	0
Bacteria/Proteobacteria/Deltaproteobacteria/Desulfobacterales/Desulfobulbaceae/Desulfurivibrio	0.152	1	0.152	348.667	0	0.333044	0.0142725	0.0290695	0.00541158	0.302413	0.336472	0.360248	0.0180187	0.0167306	0.00806814	0.191276	0.315728	0.0415975
Bacteria/Proteobacteria/Deltaproteobacteria/SAR324 clade(Marine group B)	0.009	1	0.009	16.293	0.016	0.0888643	0.01008	0.0336835	0.00287938	0.0632221	0.0763587	0.127012	0.00678269	0.0113587	0.0120985	0.00464882	0.010989	0.104473
Bacteria/Proteobacteria/Gammaproteobacteria/Coxiellales/Coxiellaceae/Coxiella	0	1	0	117.551	0	6.38695e-05	0.00902666	8.86113e-05	0.00142908	0.000165032	2.65765e-05	0	0.00976981	0.00993105	0.00737913	0.00162058	0.000710729	0
Bacteria/Bacteroidetes/Bacteroidia/Bacteroidales/Rikenellaceae	0	1	0	8.685	0.042	0	0.00869446	0	0.00510989	0	0	0	0.0127295	0.0104052	0.00294869	2.36581e-05	0	0
Bacteria/Proteobacteria/Alphaproteobacteria/Rickettsiales/Rickettsiaceae/Rickettsia	0	1	0	9.498	0.037	2.50048e-06	0.0085647	4.33095e-06	0.00481203	7.50143e-06	0	0	0.00556317	0.014115	0.00601592	3.54872e-05	0	0
Bacteria/Patescibacteria/Parcubacteria/Candidatus Nomurabacteria	0	1	0	8.392	0.044	1.78233e-05	0.00836449	3.08709e-05	0.00499029	0	0	5.34699e-05	0.0140038	0.00657033	0.00451935	0.00870619	0.00481109	0
Bacteria/Chloroflexi/Dehalococcoidia/GIF3	0	1	0	41.836	0.003	0.00136377	0.00832316	0.00134919	0.00128559	0.00135026	0.00271966	2.1388e-05	0.00819403	0.00710701	0.00966844	0.0250539	0.0276455	5.98812e-05
Bacteria/Bacteroidetes/Ignavibacteria	0.003	1	0.003	9.977	0.034	0.0508302	0.00812636	0.0223994	0.00682826	0.0269752	0.0541009	0.0714144	0.0074404	0.0152717	0.00166697	0.00635221	0.00519379	0.0214175
Bacteria/Proteobacteria/Deltaproteobacteria/Desulfobacterales/Desulfobacteraceae/Desulfofrigus	0	1	0	9.02	0.04	1.82892e-05	0.00810244	2.01345e-05	0.00466218	1.50029e-05	3.98647e-05	0	0.0107975	0.0107908	0.00271902	3.54872e-05	0	0
Bacteria/Dependentiae/Babeliae/Babeliales/Babeliaceae	0	1	0	8.915	0.041	7.8e-05	0.00770117	0.000117067	0.00442054	0	0.000212612	2.1388e-05	0.0107838	0.00263647	0.00968325	0.0283661	0.0279189	0
Bacteria/Proteobacteria/Gammaproteobacteria/Coxiellales/Coxiellaceae/Coxiella/Gammaproteobacteria bacterium RBG_16_37_9	0	1	0	46.405	0.002	0.000165032	0.00715242	0.000285843	0.00175347	0.000495095	0	0	0.00652234	0.00913386	0.00580106	0.00119474	0.000583163	0
Bacteria/Firmicutes/Clostridia/Clostridiales/Eubacteriaceae/Acetobacterium/Acetobacterium sp.	0	1	0	26.96	0.007	0.000111355	0.00674338	0.000105592	0.00220979	0.00021004	0.000124024	0	0.00422034	0.00767494	0.00833486	1.18291e-05	0	0
Bacteria/Lentisphaerae/Lentisphaeria/Victivallales	0	1	0	27.806	0.006	1.89798e-05	0.00668608	2.91223e-05	0.00218974	5.251e-05	4.42941e-06	0	0.00875583	0.00690901	0.0043934	0.00348957	0.00207752	0
Bacteria/Proteobacteria/Deltaproteobacteria/Myxococcales/PS-B29	0	1	0	8.348	0.045	0.000197204	0.00668252	0.000219744	0.00388164	0.00015753	0.000434083	0	0.00276788	0.0105303	0.00674938	0.00758243	0.00605031	0
Bacteria/Planctomycetes/Phycisphaerae/mle1-8	0	1	0	10.864	0.03	9.60823e-05	0.00659424	0.000157249	0.00341108	0.000277553	0	1.0694e-05	0.00992053	0.00675791	0.00310427	0.0607777	0.0355911	0
Bacteria/Proteobacteria/Deltaproteobacteria/Desulfobacterales/Desulfobulbaceae/Desulfotalea/Desulfotalea psychrophila LSv54	0	1	0	9.153	0.039	5.9059e-06	0.00645056	1.02293e-05	0.00368966	0	1.77177e-05	0	0.00235681	0.00951943	0.00747544	4.73162e-05	0	0
Bacteria/Patescibacteria/ABY1/Candidatus Kerfeldbacteria	0	1	0	806.015	0	5.45342e-06	0.00640612	4.77132e-06	0.000390465	7.50143e-06	8.85883e-06	0	0.00681009	0.00637755	0.00603073	0.0173177	0.00685216	0
Bacteria/Synergistetes/Synergistia/Synergistales/Synergistaceae/JGI-0000079-D21/bacterium enrichment culture clone JCA2	0	1	0	38.35	0.003	1.25024e-05	0.00626305	2.16548e-05	0.00174807	3.75072e-05	0	0	0.00731708	0.00722685	0.00424522	0.0440632	0.0400924	0
Bacteria/Proteobacteria/Alphaproteobacteria/Rhizobiales	5.641	1	5.641	19.307	0.012	1.94527	0.00604975	0.764371	0.0083839	1.36305	2.81086	1.6619	0.000726227	0.00170902	0.015714	0.12799	0.457928	0.436454
Archaea/Asgardaeota/Lokiarchaeia	5.33996e-05	1	5.33996e-05	35.2705	0.00403084	0	0.00596655	0	0.00174012	0	0	0	0.00478214	0.0051531	0.00796442	0.000437675	0.000419148	0
Bacteria/Spirochaetes/Spirochaetia/Spirochaetales/Spirochaetaceae/Sediminispirochaeta	0	1	0	55.449	0.002	0	0.00568343	0	0.00132198	0	0	0	0.00534393	0.00456432	0.00714205	0.00393908	0.00395457	0
Bacteria/Margulisbacteria	0	1	0	10.644	0.031	0	0.00567859	0	0.00301473	0	0	0	0.00894766	0.00508016	0.00300796	0.00849327	0.00630544	0
Bacteria/Proteobacteria/Deltaproteobacteria/Desulfobacterales/Desulfobulbaceae/Desulfocapsa	0	1	0	8.104	0.047	0.00020754	0.00535568	0.000359469	0.00311165	0.000622619	0	0	0.00243903	0.00499679	0.00863121	0.0296318	0.0666081	0
Bacteria/Marinimicrobia (SAR406 clade)	0	1	0	17.769	0.014	3.25062e-05	0.00485236	5.63024e-05	0.00197965	9.75187e-05	0	0	0.00590573	0.00256874	0.0060826	0.0142185	0.0161281	0
Bacteria/Proteobacteria/Deltaproteobacteria/Desulfobacterales/Desulfobulbaceae/Desulfotalea	0	1	0	8.097	0.047	0	0.00466413	0	0.00283895	0	0	0	0.00156207	0.00713306	0.00529727	7.09744e-05	0	3.99208e-05
Bacteria/Proteobacteria/Deltaproteobacteria/Bdellovibrionales/Bacteriovoracaceae/Peredibacter	0	1	0	11.727	0.027	1.67591e-05	0.00463354	2.28413e-05	0.00233499	7.50143e-06	0	4.27759e-05	0.00604276	0.00193827	0.0059196	0.00347774	0.00329851	0
Archaea/Nanoarchaeaeota/Nanohaloarchaeia/Deep Sea Euryarchaeotic Group(DSEG)	2.63067e-05	1	2.63067e-05	35.942	0.00389402	0.000284312	0.00447213	0.000212914	0.00119101	0.000277553	0.000500524	7.48578e-05	0.00554947	0.00467374	0.00319318	0.0335709	0.0309441	0
Bacteria/Spirochaetes/Leptospirae/Leptospirales/Leptospiraceae	0	1	0	14.556	0.019	5.3153e-05	0.00413161	9.20637e-05	0.00184923	0	0.000159459	0	0.00538504	0.005002	0.00200778	0.00339494	0.000783625	0
Bacteria/Nitrospinae/P9X2b3D02	0	1	0	17.117	0.014	0	0.00402314	0	0.00168429	0	0	0	0.00489176	0.00509579	0.00208186	0.000224752	0.000328029	0
Archaea/Altiarchaeota/Altiarchaeia	2.05652e-05	1	2.05652e-05	8.99212	0.0399938	1.50029e-05	0.00371772	2.59857e-05	0.00213854	4.50086e-05	0	0	0.00612497	0.00299078	0.00203741	0.00496821	0.00838296	0
Bacteria/Planctomycetes/Phycisphaerae/MSBL9/GWC2-45-44	0.016	1	0.016	8.168	0.046	0.105605	0.00347486	0.061806	0.00334513	0.0556681	0.0864179	0.174729	0.00667307	0.0037515	0	0.0249002	0.0182421	0.000798416
Bacteria/Proteobacteria/Gammaproteobacteria/1013-28-CG33	2.521	1	2.521	66.195	0.001	1.29975	0.0032556	0.275995	0.0023686	1.07901	1.60919	1.21105	0.000520691	0.0046008	0.0046453	0.00656513	0.0162374	0.535877
Bacteria/Proteobacteria/Alphaproteobacteria/Rhizobiales/Rhizobiaceae/Hoeflea	0.519	1	0.519	23.945	0.008	0.591395	0.00314473	0.208206	0.00234925	0.354135	0.743645	0.676405	0.000890656	0.00296473	0.0055788	0.0245216	0.0674282	0.0595219
Archaea/Euryarchaeota/Methanomicrobia/Methanosarcinales/Methanoperedenaceae	1.20451e-05	1	1.20451e-05	10.6179	0.0311246	4.0341e-05	0.00287407	4.57289e-05	0.00150557	9.00172e-05	3.10059e-05	0	0.00142505	0.00276673	0.00443044	0	0	0
Bacteria/Firmicutes/Clostridia/Clostridiales/Family XIII/Anaerovorax	0	1	0	187.563	0	0	0.00276171	0	0.000349273	0	0	0	0.00263086	0.00315751	0.00249675	7.09744e-05	0	0
Bacteria/Chloroflexi/Dehalococcoidia/661239	0	1	0	66.254	0.001	4.13651e-05	0.0026355	5.04133e-05	0.000549705	9.75187e-05	2.65765e-05	0	0.00326117	0.00223006	0.00241526	0.00813839	0.0125562	0
Bacteria/Patescibacteria/Gracilibacteria/Candidatus Peribacteria	0	1	0	45.753	0.002	0	0.0025747	0	0.000659291	0	0	0	0.00223349	0.00333467	0.00215595	0.00521662	0.00184061	0
Bacteria/Proteobacteria/Alphaproteobacteria/Rickettsiales/Rickettsiaceae	0	1	0	12.955	0.023	0	0.00246482	0	0.00118611	0	0	0	0.00109619	0.00319399	0.00310427	0	0	0
Bacteria/Planctomycetes/Pla3 lineage	0	1	0	16.095	0.016	0	0.00244053	0	0.00105366	0	0	0	0.00146616	0.00355871	0.00229672	0.000260239	0.000400924	0
Bacteria/Spirochaetes/Spirochaetia	0	1	0	162.345	0	3.12842e-05	0.00243004	2.12584e-05	0.000325389	3.00057e-05	5.3153e-05	1.0694e-05	0.00205536	0.00264168	0.00259307	0.000165607	0.000145791	0.000299406
Bacteria/Patescibacteria/Berkelbacteria	0	1	0	9.327	0.038	0	0.00224211	0	0.00127161	0	0	0	0.00235681	0.000917033	0.00345248	0.00357238	0.000455596	0
Bacteria/Firmicutes/Clostridia/Clostridiales/Christensenellaceae/Christensenellaceae R-7 group/bacterium enrichment culture clone DPF35	0	1	0	22.946	0.009	0	0.00223115	0	0.000806743	0	0	0	0.00216498	0.00306894	0.00145953	0	0	0
Bacteria/Bacteroidetes/Ignavibacteria/Ignavibacteriales/SR-FBR-L83	0	1	0	36.695	0.004	0.000298319	0.00216684	0.000301241	0.000441235	0.000292556	0.0006024	0	0.00180872	0.00203206	0.00265975	0.00327665	0.00670637	0
Bacteria/Planctomycetes/Planctomycetacia/Pirellulales/Pirellulaceae/Pir4 lineage	0	1	0	11.125	0.029	0.000287936	0.00206792	0.000281538	0.000880426	0.000562608	0.0003012	0	0.00211017	0.00116713	0.00292646	0.0312524	0.0107156	0
Bacteria/Proteobacteria/Deltaproteobacteria/Desulfobacterales/Desulfobacteraceae/Desulfoconvexum/marine metagenome	0.001	1	0.001	752.275	0	0.0247286	0.00193889	0.000317769	0.00140364	0.0248598	0.0243662	0.0249597	0.00212387	0.00324088	0.000451935	0.000106462	7.28953e-05	0.0183436
Bacteria/Firmicutes/Clostridia/Clostridiales/Christensenellaceae/Christensenellaceae R-7 group	0	1	0	11.736	0.027	0.000230736	0.0017489	0.000372208	0.000671277	0.000660126	0	3.20819e-05	0.0016991	0.00244369	0.00110391	0.0236581	0.0154174	0
Bacteria/Firmicutes/Clostridia	0	1	0	19.121	0.012	0.000539464	0.00150989	0.000261313	0.000281902	0.000562608	0.000788436	0.000267349	0.00119211	0.00172986	0.0016077	0.00100547	0.00047382	0.000139723
Bacteria/Proteobacteria/Deltaproteobacteria/Desulfobacterales/Desulfobacteraceae/Desulfonema	0	1	0	16.253	0.016	1.47647e-06	0.00144548	2.55732e-06	0.000620378	0	4.42941e-06	0	0.00153467	0.00201643	0.000785329	0	1.82238e-05	0
Bacteria/Chloroflexi/Dehalococcoidia/SPG12-343-353-B75	0	1	0	79.714	0.001	6.36074e-05	0.0014214	9.13774e-05	0.000247048	2.25043e-05	0.000168318	0	0.00164429	0.00146413	0.00115577	0.00131303	0.0019135	0
Bacteria/Proteobacteria/Deltaproteobacteria/Desulfobacterales/Desulfobacteraceae/Desulfofrigus/Desulfofrigus sp.	0	1	0	12.306	0.025	0	0.00141487	0	0.000698584	0	0	0	0.00063031	0.00196954	0.00164475	1.18291e-05	0	0
Bacteria/Acidobacteria/Subgroup 6	0	1	0	8.404	0.044	9.50183e-05	0.00137426	0.000164577	0.000746376	0.000285055	0	0	0.0017128	0.00189138	0.000518613	0.00577258	0.00450129	0
Bacteria/Chloroflexi/Anaerolineae/Anaerolineales/Anaerolineaceae/ADurb.Bin120	0.008	1	0.008	30.38	0.005	0.073983	0.00114582	0.0228671	0.000992324	0.0591788	0.0624503	0.10032	0.0017128	0.00172465	0	0.000946325	0.00023691	0.00776459
Bacteria/Lentisphaerae/Lentisphaeria/Victivallales/SBYX-4944	0	1	0	56.697	0.002	0	0.00111424	0	0.000256306	0	0	0	0.000863251	0.00137555	0.00110391	0	0	0
Bacteria/Schekmanbacteria	0	1	0	52.663	0.002	1.50029e-05	0.00101693	2.59857e-05	0.00023772	4.50086e-05	0	0	0.00128803	0.000844087	0.000918687	0.00862338	0.0077269	0
Bacteria/BRC1	0	1	0	20.878	0.01	8.81997e-05	0.000879265	7.66132e-05	0.000289915	9.00172e-05	0.000163888	1.0694e-05	0.000712525	0.00121403	0.000711241	0.000839863	0.000601386	3.99208e-05
Bacteria/Bacteroidetes/Bacteroidia/Bacteroidales/SB-5	0	1	0	7.845	0.049	0.000113522	0.000834761	9.45256e-05	0.00043587	0.000165032	4.42941e-06	0.000171104	0.0011236	0.00104729	0.000333394	0.000473162	0.00149435	0
Bacteria/Planctomycetes/Phycisphaerae/MSBL9/L21-RPul-D3	0	1	0	8.425	0.044	0	0.000775261	0	0.00046262	0	0	0	0.000698822	0.00127134	0.000355621	2.36581e-05	0	0
Bacteria/Rokubacteria/NC10/Methylomirabilales/Methylomirabilaceae	0	1	0	9.118	0.039	3.50067e-05	0.000767131	6.06333e-05	0.000415556	0.00010502	0	0	0.00124692	0.000521042	0.000533431	0.000780718	0.000765401	0
Bacteria/Verrucomicrobia/Verrucomicrobiae	0	1	0	14.417	0.019	0.000141205	0.000739867	9.25545e-05	0.000256923	9.00172e-05	0.000248047	8.55518e-05	0.000863251	0.000911823	0.000444526	5.91453e-05	5.46715e-05	0
Bacteria/Chloroflexi/Anaerolineae/Anaerolineales/Anaerolineaceae/GWD2-49-16	0	1	0	15.459	0.017	0.0111781	0.000725927	0.00456997	0.000561874	0.00636122	0.0117202	0.0154528	0.001151	0.000937875	8.89052e-05	0.00403371	0.00302516	0.000159683
Bacteria/Proteobacteria/Deltaproteobacteria/Desulfobacterales/Desulfobacteraceae/Desulfofaba	0.001	1	0.001	9.12	0.039	0.0207221	0.000690461	0.0114843	0.000316599	0.0122648	0.0337964	0.0161051	0.00097287	0.0007503	0.000348212	0.000520479	9.11191e-05	0
Bacteria/Proteobacteria/Deltaproteobacteria/Desulfobacterales/Desulfobulbaceae/MSBL7/Desulfobulbus sp.	0	1	0	9.106	0.039	0	0.000604168	0	0.000346775	0	0	0	0.000849549	0.00075551	0.000207445	3.54872e-05	0.000218686	0
Bacteria/Patescibacteria/Parcubacteria/Candidatus Moranbacteria	0	1	0	18.939	0.012	2.50048e-06	0.000528432	4.33095e-06	0.000209278	7.50143e-06	0	0	0.000315155	0.000536673	0.000733468	0.0657814	0.0225793	0
Bacteria/Patescibacteria/ABY1/Candidatus Kuenenbacteria	0	1	0	139.992	0	0	0.0005259	0	7.69862e-05	0	0	0	0.000438477	0.000583567	0.000555657	0.00403371	0.00492043	0
Bacteria/Proteobacteria/Deltaproteobacteria/Desulfobacterales/Desulfobacteraceae/Desulfatitalea	0	1	0	8.073	0.047	0.00368743	0.000516181	0.00175191	0.000817292	0.00570109	0.00284811	0.00251308	8.22144e-05	0.00145892	7.40876e-06	0.00999556	0.0191897	0
Bacteria/Patescibacteria/Parcubacteria/GWB1-42-6	0	1	0	352.446	0	2.25043e-05	0.000501282	3.89786e-05	2.07809e-05	6.75129e-05	0	0	0.000520691	0.000479358	0.000503796	0.0338193	0.0131029	0
Bacteria/Cloacimonetes/Cloacimonadia/Cloacimonadales/W27	0	1	0	8.734	0.042	2.79577e-05	0.000470872	4.09922e-05	0.000256326	7.50143e-05	8.85883e-06	0	0.000274048	0.000760721	0.000377847	0	0	0
Bacteria/Chloroflexi/Anaerolineae/SJA-15	0	1	0	15.094	0.018	0	0.000435357	0	0.000194088	0	0	0	0.000328857	0.000317835	0.00065938	0.000283897	0.000109343	0
Bacteria/Patescibacteria/ABY1/Candidatus Buchananbacteria	0	1	0	12.535	0.024	0	0.000371225	0	0.000181611	0	0	0	0.000548096	0.00038036	0.000185219	0	0	0
Bacteria/Proteobacteria/Gammaproteobacteria/Coxiellales/Coxiellaceae/Coxiella/metagenome	0	1	0	14.175	0.02	0	0.000358435	0	0.000164898	0	0	0	0.000534393	0.000333467	0.000207445	8.28034e-05	1.82238e-05	0
Bacteria/Firestonebacteria	0	1	0	37.496	0.004	0	0.000351966	0	9.9557e-05	0	0	0	0.000246643	0.000364729	0.000444526	0.00246044	0.00216864	0
Bacteria/Planctomycetes/Phycisphaerae/C86	0	1	0	12.455	0.024	0	0.000324628	0	0.000159322	0	0	0	0.000411072	0.000422044	0.000140767	1.18291e-05	0	0
Bacteria/Actinobacteria/Coriobacteriia	0	1	0	17.482	0.014	1.25024e-05	0.000305356	2.16548e-05	0.000119367	3.75072e-05	0	0	0.000178131	0.000323046	0.000414891	0.00527576	0.00185883	0
Bacteria/Bacteroidetes/Bacteroidia/Bacteroidales/Marinilabiliaceae	0	1	0	13.712	0.021	6.56003e-05	0.000303647	0.000100909	4.70619e-05	1.50029e-05	0	0.000181798	0.000315155	0.000343887	0.000251898	0	1.82238e-05	0
Bacteria/Cloacimonetes/Cloacimonadia/Cloacimonadales	0	1	0	9.183	0.039	0	0.000292711	0	0.000167305	0	0	0	0.000452179	0.000307415	0.00011854	0	0	0
Bacteria/Proteobacteria/Gammaproteobacteria/Methylococcales/Methylomonaceae/Methylomonas/Methylomonas rubra	0	1	0	9.448	0.037	0	0.000288967	0	0.000162831	0	0	0	0.000315155	0.000114629	0.000437117	1.18291e-05	0	0
Bacteria/Proteobacteria/Deltaproteobacteria/Myxococcales/VHS-B4-70	0.001	1	0.001	157.063	0	0.0224975	0.000287542	0.00304774	0.000365016	0.0195787	0.0256596	0.0222542	0.000164429	0.000698196	0	0.000496821	0.000674282	0
Bacteria/Lentisphaerae/Lentisphaeria/Victivallales/SBZC-4624	0	1	0	8.367	0.044	0	0.000270594	0	0.000162029	0	0	0	0.000452179	0.000218837	0.000140767	1.18291e-05	0	0
Bacteria/Caldiserica/Caldisericia/Caldisericales	0	1	0	10.808	0.03	0	0.000254861	0	0.000134276	0	0	0	0.000150726	0.000406412	0.000207445	0	0	0
Bacteria/Patescibacteria/WS6 (Dojkabacteria)	0	1	0	48.325	0.002	0	0.000194321	0	4.84165e-05	0	0	0	0.000246643	0.000151102	0.000185219	2.36581e-05	0	0
Bacteria/Proteobacteria/Alphaproteobacteria/Sphingomonadales/Sphingomonadaceae/Porphyrobacter	0	1	0	22.957	0.009	0.00795429	0.000191215	0.00280016	0.00018551	0.00555106	0.0110292	0.0072826	0	0.000203206	0.000370438	0	0	0
Bacteria/Kiritimatiellaeota/Kiritimatiellae	0	1	0	16.358	0.016	1.77177e-05	0.000152031	3.06879e-05	4.86493e-05	0	5.3153e-05	0	9.59168e-05	0.000182365	0.00017781	2.36581e-05	1.82238e-05	0
Bacteria/Synergistetes/Synergistia/Synergistales/Synergistaceae/Thermovirga/bacterium enrichment culture clone E40_A	0	1	0	134.447	0	3.56467e-06	0.000131349	6.17418e-06	1.8062e-05	0	0	1.0694e-05	0.000137024	0.000145892	0.000111131	0.00124205	0.000765401	0
Bacteria/Proteobacteria/Alphaproteobacteria/Caulobacterales/Hyphomonadaceae/Hyphomonas/Hyphomonas sp.	0.001	1	0.001	18.921	0.012	0.0283267	7.66381e-05	0.0112485	9.14086e-05	0.0367645	0.0155561	0.0326594	0	5.21042e-05	0.00017781	1.18291e-05	1.82238e-05	0
Bacteria/Proteobacteria/Deltaproteobacteria/Desulfobacterales/Desulfobacteraceae/Desulfobacula/Desulfobacula toluolica Tol2	0.001	1	0.001	38.644	0.003	0.0248763	6.71594e-05	0.00691215	6.23921e-05	0.0242146	0.0320955	0.0183188	0.000123322	7.81562e-05	0	0.000354872	0.000291581	0.000479049
Bacteria/Bacteroidetes/Bacteroidia/Flavobacteriales/Weeksellaceae	0	1	0	33.668	0.004	0	6.27135e-05	0	1.87203e-05	0	0	0	4.11072e-05	7.29458e-05	7.40876e-05	0	0	0
Bacteria/Atribacteria	0	1	0	20.022	0.011	0.000652552	3.877e-05	0.000233182	4.55292e-05	0.000405077	0.000868165	0.000684415	2.74048e-05	0	8.89052e-05	0.000189265	0.000164014	0
Bacteria/Tenericutes/Mollicutes/Acholeplasmatales/Acholeplasmataceae/Acholeplasma/Acholeplasma morum	0	1	0	13.202	0.022	0	2.41339e-05	0	1.15045e-05	0	0	0	1.37024e-05	3.64729e-05	2.22263e-05	0	0	0
Bacteria/Patescibacteria/Microgenomatia/Candidatus Gottesmanbacteria	0	1	0	12.428	0.024	0.00639043	1.38944e-05	0.00313276	2.40659e-05	0.00280554	0.00860192	0.00776383	0	4.16833e-05	0	0.00216472	0.00123922	0
Bacteria/Proteobacteria/Deltaproteobacteria/Desulfobacterales/Desulfobulbaceae/Desulfofustis	0	1	0	13.736	0.021	0	1.12434e-05	0	5.25441e-06	0	0	0	1.37024e-05	5.21042e-06	1.48175e-05	2.36581e-05	0.000328029	0
Bacteria/Proteobacteria/Deltaproteobacteria/Syntrophobacterales/Syntrophaceae/Syntrophus/metagenome	0	1	0	15.815	0.016	0.000327134	8.41277e-06	0.000138607	7.61011e-06	0.000457588	0.000181606	0.000342207	0	1.04208e-05	1.48175e-05	0.00164424	0.00061961	0.000359287
Archaea/Euryarchaeota/Methanomicrobia/Methanosarcinales/Methermicoccaceae	2.46429e-05	1	2.46429e-05	12.7005	0.0235063	0.00405843	5.2104e-06	0.00196991	9.02468e-06	0.00188286	0.00457116	0.00572128	0	1.56312e-05	0	0.000544137	0.000965863	0
Bacteria/Patescibacteria/Parcubacteria/Candidatus Yonathbacteria	0	1	0	9.413	0.037	0.0165495	4.56747e-06	0.00934034	7.91108e-06	0.013015	0.00949223	0.0271413	1.37024e-05	0	0	0.00225935	0.0015308	0.00163675
Bacteria/Proteobacteria/Gammaproteobacteria/Alteromonadales/Shewanellaceae	0	1	0	122.37	0	5.99742e-05	3.4736e-06	6.48573e-06	6.01645e-06	6.00115e-05	6.64412e-05	5.34699e-05	0	1.04208e-05	0	0	0	7.98416e-05
Bacteria/Proteobacteria/Alphaproteobacteria/Caulobacterales/Hyphomonadaceae/Henriciella	0	1	0	13.278	0.022	9.50881e-05	0	4.51982e-05	0	9.75187e-05	4.87236e-05	0.000139022	0	0	0	0	3.64477e-05	0
Bacteria/Proteobacteria/Alphaproteobacteria/Caulobacterales/Hyphomonadaceae/Hyphomonas/Hyphomonas johnsonii	0	1	0	10.116	0.034	0.000628387	0	0.0003422	0	0.000600115	0.0003012	0.000983846	0	0	0	0	0	0
Bacteria/Proteobacteria/Alphaproteobacteria/Caulobacterales/Parvularculaceae/Amphiplicatus	0	1	0	8.071	0.047	0.000563322	0	0.000343437	0	0.000810155	0.000708706	0.000171104	0	0	0	0	0	0.000558891
Bacteria/Proteobacteria/Alphaproteobacteria/Rhizobiales/Hyphomicrobiaceae/Filomicrobium/Filomicrobium fusiforme	0	1	0	24.852	0.008	0.000114177	0	3.96696e-05	0	9.75187e-05	0.000159459	8.55518e-05	0	0	0	0	0	0
Bacteria/Proteobacteria/Alphaproteobacteria/Rhizobiales/Rhizobiaceae/Ahrensia/Ahrensia kielensis	0	1	0	50.083	0.002	2.8943e-05	0	7.08369e-06	0	3.00057e-05	3.54353e-05	2.1388e-05	0	0	0	0	0	0
Bacteria/Proteobacteria/Deltaproteobacteria/Desulfobacterales/Desulfobacteraceae/Desulfospira	0	1	0	53.249	0.002	0.00017673	0	4.19485e-05	0	0.000202539	0.000199324	0.000128328	0	0	0	0	0	0.000778455
Bacteria/Proteobacteria/Gammaproteobacteria/JTB23	0	1	0	17.355	0.014	7.71992e-05	0	3.2097e-05	0	8.25158e-05	0.000106306	4.27759e-05	0	0	0	0	0	1.99604e-05
