# Supplementary material for: Statistical Analysis of Community RNA Transcripts between Organic Carbon and Geogas-Fed Continental Deep Biosphere Groundwaters
Source: mBio. 2019 Aug 13;10(4):e01470-19. doi: 10.1128/mBio.01470-19 (PMC6692508; doi:10.1128/mBio.01470-19)
Supplement: FILE S6 [file mBio.01470-19-st006.xlsx]

## Sheet: Supplemental File 6 Legend
Annotation results (de novo assembly)
Archaea and Bacteria, e-value ≤10, and ≥ 100 tpm in at least one sample
Filter Holders						Sampling Device
EdgeR analysis
Statistically significant RNA transcripts for prokaryotes (FDR < 0.05 and e-value < 0.001, and then merged based on similar UniProtKB IDs), tested between sites: Modern Marine and Old Saline
Thoroughly mixed samples	x 3 replicates
KA3385A-1 (FH-TM-448.4-1)
KA3385A-1 (FH-TM-448.4-2)
KA3385A-1 (SD-TM-448.4-3)
Modern Marine samples	x 3 replicates
SA1229A-1 (FH-MM-171.3-1)
SA1229A-1 (FH-MM-171.3-2)
SA1229A-1 (SD-MM-171.3-2)

## Sheet: Annotation results
Uniprot ID	gene	Protein	Tot (AVG)	KA3105A-4 (FH-MM-415.2-1)	KA3105A-4 (FH-MM-415.2-2)	KA3385A-1 (FH-TM-448.4-1)	KA3385A-1 (FH-TM-448.4-2)	SA1229A-1 (FH-MM-171.3-1)	SA1229A-1 (FH-MM-171.3-2)	KA3385A-1 (SD-TM-448.4-3)	KA3385A-1 (SD-TM-448.4-4)	SA1229A-1 (SD-MM-171.3-3)	Gene ontology (GO)	Gene ontology (biological process)	Gene ontology (cellular component)	Gene ontology (molecular function)	KEGG KO	KINGDOM	PHYLUM	CLASS	ORDER	FAMILY	GENUS	SPECIES
ACYP_SERP5	acyP	Acylphosphatase (EC 3.6.1.7) (Acylphosphate phosphohydrolase)	7990.96	8618.16	63122.5	44.575	70.595	16.61	25.505	1.08	1.81	17.815	acylphosphatase activity [GO:0003998]			acylphosphatase activity [GO:0003998]	K01512	Bacteria	Proteobacteria	Gammaproteobacteria	Enterobacterales	Yersiniaceae	Serratia	Serratia proteamaculans
PTH_PECCP	pth	Peptidyl-tRNA hydrolase (PTH) (EC 3.1.1.29)	5766.22	18.915	9.92	5242.94	27710.8	6836.88	266.49	7550.59	1113.96	3145.55	cytoplasm [GO:0005737]; aminoacyl-tRNA hydrolase activity [GO:0004045]		cytoplasm [GO:0005737]	aminoacyl-tRNA hydrolase activity [GO:0004045]	K01056	Bacteria	Proteobacteria	Gammaproteobacteria	Enterobacterales	Pectobacteriaceae	Pectobacterium	Pectobacterium carotovorum (Erwinia carotovora)
TRMN6_BACFR		tRNA1(Val) (adenine(37)-N6)-methyltransferase (EC 2.1.1.223) (tRNA m6A37 methyltransferase)	4019.87	12384.1	9156.47	2430.68	2702.89	1104.64	781.12	6298.84	726.555	593.58	cytoplasm [GO:0005737]; nucleic acid binding [GO:0003676]; tRNA (adenine-N6-)-methyltransferase activity [GO:0016430]		cytoplasm [GO:0005737]	nucleic acid binding [GO:0003676]; tRNA (adenine-N6-)-methyltransferase activity [GO:0016430]	K15460	Bacteria	Bacteroidetes	Bacteroidia	Bacteroidales	Bacteroidaceae	Bacteroides	Bacteroides fragilis
Y540_ARCFU		Uncharacterized protein AF_0540	3243.16	305.225	476.515	6026.98	8190.9	35.415	423.11	13073	211.52	445.79	integral component of membrane [GO:0016021]		integral component of membrane [GO:0016021]			Archaea	Euryarchaeota	Archaeoglobi	Archaeoglobales	Archaeoglobaceae	Archaeoglobus	Archaeoglobus fulgidus
MNMC_SHEFN	mnmC	tRNA 5-methylaminomethyl-2-thiouridine biosynthesis bifunctional protein MnmC (tRNA mnm(5)s(2)U biosynthesis bifunctional protein) [Includes: tRNA (mnm(5)s(2)U34)-methyltransferase (EC 2.1.1.61); FAD-dependent cmnm(5)s(2)U34 oxidoreductase (EC 1.5.-.-)]	1986.24	0.38	0.395	1130.33	577.46	2821.5	636.705	9977.06	0	2732.34	cytoplasm [GO:0005737]; oxidoreductase activity, acting on the CH-NH group of donors [GO:0016645]; tRNA (5-methylaminomethyl-2-thiouridylate)-methyltransferase activity [GO:0004808]		cytoplasm [GO:0005737]	oxidoreductase activity, acting on the CH-NH group of donors [GO:0016645]; tRNA (5-methylaminomethyl-2-thiouridylate)-methyltransferase activity [GO:0004808]	K15461	Bacteria	Proteobacteria	Gammaproteobacteria	Alteromonadales	Shewanellaceae	Shewanella	Shewanella frigidimarina
C102_BACCR	CYP102A5	Bifunctional cytochrome P450/NADPH--P450 reductase (Fatty acid monooxygenase) (Flavocytochrome P450) [Includes: Cytochrome P450 102A5 (EC 1.14.14.1); NADPH--cytochrome P450 reductase (EC 1.6.2.4)]	1967.7	1785.5	55.17	26.665	1.075	0.375	13989.4	0.72	0	1850.38	aromatase activity [GO:0070330]; FMN binding [GO:0010181]; heme binding [GO:0020037]; iron ion binding [GO:0005506]; NADPH-hemoprotein reductase activity [GO:0003958]			aromatase activity [GO:0070330]; FMN binding [GO:0010181]; heme binding [GO:0020037]; iron ion binding [GO:0005506]; NADPH-hemoprotein reductase activity [GO:0003958]	K14338	Bacteria	Firmicutes	Bacilli	Bacillales	Bacillaceae	Bacillus	Bacillus cereus
Y802_TREPA		Uncharacterized protein TP_0802	1951.5	3.935	66.615	0.235	4.67	11571.5	325.035	4.125	1.615	5585.7						Bacteria	Spirochaetes	Spirochaetia	Spirochaetales	Spirochaetaceae	Treponema	Treponema pallidum
Y4873_MYCA1		Putative S-adenosyl-L-methionine-dependent methyltransferase MAV_4873 (EC 2.1.1.-)	1410.52	8.09	9.445	9366.35	1665.94	59.135	39.875	1290.55	184.725	70.58	methyltransferase activity [GO:0008168]			methyltransferase activity [GO:0008168]		Bacteria	Actinobacteria	Actinobacteria (high G+C Gram-positive bacteria)	Corynebacteriales	Mycobacteriaceae	Mycobacterium	Mycobacterium avium complex (MAC)
PEPQ_HAHCH	pepQ	Xaa-Pro dipeptidase (X-Pro dipeptidase) (EC 3.4.13.9) (Imidodipeptidase) (Proline dipeptidase) (Prolidase)	1301.01	757.55	12.4	23.02	4.89	0.06	9778.9	0.675	0	1131.62	metal ion binding [GO:0046872]; metallopeptidase activity [GO:0008237]; phosphoric triester hydrolase activity [GO:0016795]; proline dipeptidase activity [GO:0102009]			metal ion binding [GO:0046872]; metallopeptidase activity [GO:0008237]; phosphoric triester hydrolase activity [GO:0016795]; proline dipeptidase activity [GO:0102009]	K01271	Bacteria	Proteobacteria	Gammaproteobacteria	Oceanospirillales	Hahellaceae	Hahella	Hahella chejuensis
IF1A_PYRAB	eIF1A	Translation initiation factor 1A (aIF-1A)	1269.11	0.185	1.475	0	0	968.775	511.48	0.09	0	9940.01	translation initiation factor activity [GO:0003743]			translation initiation factor activity [GO:0003743]	K03236	Archaea	Euryarchaeota	Thermococci	Thermococcales	Thermococcaceae	Pyrococcus	Pyrococcus abyssi
Y788_TREPA		Uncharacterized protein TP_0788	1239.46	1953.25	8698.51	79.655	21.815	16.075	13.92	302.6	0	69.305	integral component of membrane [GO:0016021]		integral component of membrane [GO:0016021]			Bacteria	Spirochaetes	Spirochaetia	Spirochaetales	Spirochaetaceae	Treponema	Treponema pallidum
THPS_SULAC	thpS	Thermopsin (EC 3.4.23.42)	1033.26	1549.89	73.445	76.56	5.185	7.48	5096.3	0.095	1.805	2488.57	extracellular region [GO:0005576]; aspartic-type endopeptidase activity [GO:0004190]		extracellular region [GO:0005576]	aspartic-type endopeptidase activity [GO:0004190]	K01385	Archaea	Crenarchaeota	Thermoprotei	Sulfolobales	Sulfolobaceae	Sulfolobus	Sulfolobus acidocaldarius
PEPQ_EDWI9	pepQ	Xaa-Pro dipeptidase (X-Pro dipeptidase) (EC 3.4.13.9) (Imidodipeptidase) (Proline dipeptidase) (Prolidase)	896.573	1397.77	6553.03	114.155	0.095	0.025	0.335	0	0	3.75	metal ion binding [GO:0046872]; metallopeptidase activity [GO:0008237]; phosphoric triester hydrolase activity [GO:0016795]; proline dipeptidase activity [GO:0102009]			metal ion binding [GO:0046872]; metallopeptidase activity [GO:0008237]; phosphoric triester hydrolase activity [GO:0016795]; proline dipeptidase activity [GO:0102009]	K01271	Bacteria	Proteobacteria	Gammaproteobacteria	Enterobacterales	Hafniaceae	Edwardsiella	Edwardsiella ictaluri
HSLU_PARPJ	hslU	ATP-dependent protease ATPase subunit HslU (Unfoldase HslU)	779.781	0.89	2.33	63.18	362.94	0.09	0.11	5580.62	1007.86	0	HslUV protease complex [GO:0009376]; ATP binding [GO:0005524]; ATPase activity [GO:0016887]; peptidase activity, acting on L-amino acid peptides [GO:0070011]		HslUV protease complex [GO:0009376]	ATPase activity [GO:0016887]; ATP binding [GO:0005524]; peptidase activity, acting on L-amino acid peptides [GO:0070011]	K03667	Bacteria	Proteobacteria	Betaproteobacteria	Burkholderiales	Burkholderiaceae	Paraburkholderia	Paraburkholderia phytofirmans
RBSA_BACLD	rbsA	Ribose import ATP-binding protein RbsA (EC 3.6.3.17)	777.026	35.35	28.465	30.6	74.67	12.585	22.59	162.69	6605.31	20.97	plasma membrane [GO:0005886]; ATP binding [GO:0005524]; monosaccharide-transporting ATPase activity [GO:0015407]		plasma membrane [GO:0005886]	ATP binding [GO:0005524]; monosaccharide-transporting ATPase activity [GO:0015407]	K10441	Bacteria	Firmicutes	Bacilli	Bacillales	Bacillaceae	Bacillus	Bacillus licheniformis
LSRF_PHOLL	lsrF	3-hydroxy-5-phosphonooxypentane-2,4-dione thiolase (EC 2.3.1.245)	663.391	52.83	44.035	37.46	40.545	3286.79	920.395	0	605.595	982.865	cytoplasm [GO:0005737]; lyase activity [GO:0016829]; transferase activity, transferring acyl groups other than amino-acyl groups [GO:0016747]		cytoplasm [GO:0005737]	lyase activity [GO:0016829]; transferase activity, transferring acyl groups other than amino-acyl groups [GO:0016747]	K08321	Bacteria	Proteobacteria	Gammaproteobacteria	Enterobacterales	Morganellaceae	Photorhabdus	Photorhabdus luminescens (Xenorhabdus luminescens)
TRMN6_BACFN		tRNA1(Val) (adenine(37)-N6)-methyltransferase (EC 2.1.1.223) (tRNA m6A37 methyltransferase)	583.099	414.325	374.64	434.905	274.62	984.46	1957.49	478.05	51.045	278.35	cytoplasm [GO:0005737]; nucleic acid binding [GO:0003676]; tRNA (adenine-N6-)-methyltransferase activity [GO:0016430]		cytoplasm [GO:0005737]	nucleic acid binding [GO:0003676]; tRNA (adenine-N6-)-methyltransferase activity [GO:0016430]	K15460	Bacteria	Bacteroidetes/Chlorobi group	Bacteroidetes	Bacteroidia	Bacteroidales	Bacteroidaceae	Bacteroides
ODBB_THET8		2-oxoisovalerate dehydrogenase subunit beta (EC 1.2.4.4) (Branched-chain alpha-keto acid dehydrogenase E1 component beta chain) (BCKDH E1-beta)	581.67	0	0	0	0	0	1.17	0	5233.86	0	3-methyl-2-oxobutanoate dehydrogenase (2-methylpropanoyl-transferring) activity [GO:0003863]			3-methyl-2-oxobutanoate dehydrogenase (2-methylpropanoyl-transferring) activity [GO:0003863]	K00167	Bacteria	Deinococcus-Thermus	Deinococci	Thermales	Thermaceae	Thermus	Thermus thermophilus
IF2G_HALSA	eif2g	Translation initiation factor 2 subunit gamma (aIF2-gamma) (eIF-2-gamma)	571.402	0.52	0	298.06	1140.17	83.765	146.51	108.38	3236.34	128.86	GTP binding [GO:0005525]; GTPase activity [GO:0003924]; translation initiation factor activity [GO:0003743]			GTPase activity [GO:0003924]; GTP binding [GO:0005525]; translation initiation factor activity [GO:0003743]	K03242	Archaea	Euryarchaeota	Halobacteria	Halobacteriales	Halobacteriaceae	Halobacterium	Halobacterium salinarum (Halobacterium halobium)
Y5627_BURL3		Maf-like protein Bcep18194_A5627	571.338	834.335	562.35	1.205	1.495	1680.31	744.7	0.685	1179.62	137.355	cytoplasm [GO:0005737]; nucleoside-triphosphate diphosphatase activity [GO:0047429]		cytoplasm [GO:0005737]	nucleoside-triphosphate diphosphatase activity [GO:0047429]	K06287	Bacteria	Proteobacteria	Betaproteobacteria	Burkholderiales	Burkholderiaceae	Burkholderia	Burkholderia cepacia complex
MSHD_NAKMY	mshD	Mycothiol acetyltransferase (MSH acetyltransferase) (EC 2.3.1.189) (Mycothiol synthase)	526.046	6.295	15.75	0.675	1.435	2175.16	2058.59	0.42	0.73	475.35	N-acetyltransferase activity [GO:0008080]			N-acetyltransferase activity [GO:0008080]	K15520	Bacteria	Actinobacteria	Actinobacteria (high G+C Gram-positive bacteria)	Nakamurellales	Nakamurellaceae	Nakamurella	Nakamurella multipartita
Y699_METJA		Uncharacterized protein MJ0699	504.037	13.16	14.425	649.93	1949.98	4.475	25.745	1723.95	92.52	62.14	hydrolase activity, acting on carbon-nitrogen (but not peptide) bonds [GO:0016810]			hydrolase activity, acting on carbon-nitrogen (but not peptide) bonds [GO:0016810]		Archaea	Euryarchaeota	Methanococci	Methanococcales	Methanocaldococcaceae	Methanocaldococcus	Methanocaldococcus jannaschii
Y395_METJA		UPF0218 protein MJ0395	463.677	327.95	408.45	979.105	285.81	1105.92	424.13	316.04	36.02	289.67					K09735	Archaea	Euryarchaeota	Methanococci	Methanococcales	Methanocaldococcaceae	Methanocaldococcus	Methanocaldococcus jannaschii
RLMC_SHEFN	rlmC	23S rRNA (uracil(747)-C(5))-methyltransferase RlmC (EC 2.1.1.189) (23S rRNA(m5U747)-methyltransferase)	442.497	1.43	0.39	0.845	0.29	1511.98	1226.03	8.7	134.845	1097.96	4 iron, 4 sulfur cluster binding [GO:0051539]; metal ion binding [GO:0046872]; rRNA (uridine) methyltransferase activity [GO:0016436]			4 iron, 4 sulfur cluster binding [GO:0051539]; metal ion binding [GO:0046872]; rRNA (uridine) methyltransferase activity [GO:0016436]	K03212	Bacteria	Proteobacteria	Gammaproteobacteria	Alteromonadales	Shewanellaceae	Shewanella	Shewanella frigidimarina
NUDC_PSEPF	nudC	NADH pyrophosphatase (EC 3.6.1.22)	415.568	1.825	0.24	0.2	0.57	1936.07	1107.61	0	42.685	650.91	metal ion binding [GO:0046872]; NAD+ diphosphatase activity [GO:0000210]			metal ion binding [GO:0046872]; NAD+ diphosphatase activity [GO:0000210]	K03426	Bacteria	Proteobacteria	Gammaproteobacteria	Pseudomonadales	Pseudomonadaceae	Pseudomonas	Pseudomonas fluorescens
RF1_BARHE	prfA	Peptide chain release factor 1 (RF-1)	412.459	0.175	0.06	0.39	1.49	3245.09	391.69	0	11.235	62.005	cytoplasm [GO:0005737]; translation release factor activity, codon specific [GO:0016149]		cytoplasm [GO:0005737]	translation release factor activity, codon specific [GO:0016149]	K02835	Bacteria	Proteobacteria	Alphaproteobacteria	Rhizobiales	Bartonellaceae	Bartonella	Bartonella henselae (Rochalimaea henselae)
YPR2_ECOLX		Uncharacterized 14.7 kDa protein (ORF 2)	394.648	292.415	298.56	540.535	995.175	191.265	170.095	444.16	117.44	502.185						Bacteria	Proteobacteria	Gammaproteobacteria	Enterobacterales	Enterobacteriaceae	Escherichia	Escherichia coli
KUP_PELPD	kup	Probable potassium transport system protein kup	373.952	5.195	2.475	387.49	514.785	138.035	523.205	434.04	934.065	426.275	integral component of membrane [GO:0016021]; plasma membrane [GO:0005886]; potassium ion transmembrane transporter activity [GO:0015079]		integral component of membrane [GO:0016021]; plasma membrane [GO:0005886]	potassium ion transmembrane transporter activity [GO:0015079]	K03549	Bacteria	Proteobacteria	Deltaproteobacteria	Desulfuromonadales	Desulfuromonadaceae	Pelobacter	Pelobacter propionicus
YPEP_BACSU	ypeP	Uncharacterized protein YpeP	373.226	2132.36	1003.63	223.045	0	0	0	0	0	0	nucleic acid binding [GO:0003676]; RNA-DNA hybrid ribonuclease activity [GO:0004523]			nucleic acid binding [GO:0003676]; RNA-DNA hybrid ribonuclease activity [GO:0004523]	K03469	Bacteria	Firmicutes	Bacilli	Bacillales	Bacillaceae	Bacillus	Bacillus subtilis
PMP21_CHLPN	pmp21	Probable outer membrane protein pmp21 (Polymorphic membrane protein 21)	350.691	4.96	0.33	0.015	50.295	17.645	2553.73	0	4.98	524.27	cell outer membrane [GO:0009279]; cell wall [GO:0005618]; extracellular region [GO:0005576]; integral component of membrane [GO:0016021]		cell outer membrane [GO:0009279]; cell wall [GO:0005618]; extracellular region [GO:0005576]; integral component of membrane [GO:0016021]			Bacteria	PVC group	Chlamydiae	Chlamydiia	Chlamydiales	Chlamydiaceae	Chlamydia
CINAL_MYXXD		CinA-like protein	267.396	81.955	44.93	810.875	368.515	8.76	3.01	1071.31	6.49	10.725					K03742	Bacteria	Proteobacteria	Deltaproteobacteria	Myxococcales (fruiting gliding bacteria)	Cystobacterineae	Myxococcaceae	Myxococcus
YAAI_SALNS	yaaI	UPF0412 protein YaaI	248.257	0.48	0	0	0.09	1573.92	389.71	0	0.875	269.235						Bacteria	Proteobacteria	Gammaproteobacteria	Enterobacterales	Enterobacteriaceae	Salmonella	Salmonella choleraesuis
Y3837_SHEPA		UPF0758 protein Spea_3837	232.929	298.34	315.525	757.075	216.275	222.63	65.57	125.025	16.495	79.43	metal ion binding [GO:0046872]; metallopeptidase activity [GO:0008237]			metal ion binding [GO:0046872]; metallopeptidase activity [GO:0008237]	K03630	Bacteria	Proteobacteria	Gammaproteobacteria	Alteromonadales	Shewanellaceae	Shewanella	Shewanella pealeana
Y4138_LYSSC		UPF0173 metal-dependent hydrolase Bsph_4138	228.069	47.77	23.26	151.825	646.66	31.685	171.265	849.23	103.23	27.695	hydrolase activity [GO:0016787]			hydrolase activity [GO:0016787]		Bacteria	Firmicutes	Bacilli	Bacillales	Bacillaceae	Lysinibacillus	Lysinibacillus sphaericus (Bacillus sphaericus)
NQOR_PHOLL		NAD(P)H dehydrogenase (quinone) (EC 1.6.5.2) (Flavoprotein WrbA) (NAD(P)H:quinone oxidoreductase) (NQO)	218.684	322.845	744.965	301.34	576.315	20.855	1.835	0	0	0	FMN binding [GO:0010181]; NAD(P)H dehydrogenase (quinone) activity [GO:0003955]			FMN binding [GO:0010181]; NAD(P)H dehydrogenase (quinone) activity [GO:0003955]	K03809	Bacteria	Proteobacteria	Gammaproteobacteria	Enterobacterales	Morganellaceae	Photorhabdus	Photorhabdus luminescens (Xenorhabdus luminescens)
YHCS_BACSU	yhcS	Uncharacterized protein YhcS	216.278	139.095	1768.66	0	0.115	30.565	4.7	0.065	0	3.3	integral component of membrane [GO:0016021]		integral component of membrane [GO:0016021]		K07284	Bacteria	Firmicutes	Bacilli	Bacillales	Bacillaceae	Bacillus	Bacillus subtilis
Y1614_METAC		Macro domain-containing protein MA_1614	210.369	267.235	339.71	202.38	233.19	26.85	224.48	334.855	0	264.62						Archaea	Euryarchaeota	Methanomicrobia	Methanosarcinales	Methanosarcinaceae	Methanosarcina	Methanosarcina acetivorans
TRMD_ACIBY	trmD	tRNA (guanine-N(1)-)-methyltransferase (EC 2.1.1.228) (M1G-methyltransferase) (tRNA [GM37] methyltransferase)	208.597	6.85	2.335	332.86	1067.61	4.93	7.275	409.98	30.405	15.13	cytoplasm [GO:0005737]; tRNA (guanine(37)-N(1))-methyltransferase activity [GO:0052906]		cytoplasm [GO:0005737]	tRNA (guanine(37)-N(1))-methyltransferase activity [GO:0052906]	K00554	Bacteria	Proteobacteria	Gammaproteobacteria	Pseudomonadales	Moraxellaceae	Acinetobacter	Acinetobacter calcoaceticus/baumannii complex
4HYPE_SHELP		4-hydroxyproline 2-epimerase (4Hyp 2-epimerase) (4HypE) (EC 5.1.1.8)	190.703	76.39	47.38	40.87	630.1	9.47	28.83	68.595	662.935	151.76	4-hydroxyproline epimerase activity [GO:0047580]			4-hydroxyproline epimerase activity [GO:0047580]	K12658	Bacteria	Proteobacteria	Gammaproteobacteria	Alteromonadales	Shewanellaceae	Shewanella	Shewanella loihica
Y737_HAEIN		Putative uncharacterized protein HI_0737	179.669	14.055	21.545	60.36	372.41	0.125	2.27	1146.01	0.125	0.125	lyase activity [GO:0016829]; thiamine pyrophosphate binding [GO:0030976]			lyase activity [GO:0016829]; thiamine pyrophosphate binding [GO:0030976]	K01652	Bacteria	Proteobacteria	Gammaproteobacteria	Pasteurellales	Pasteurellaceae	Haemophilus	Haemophilus influenzae
MAP2_METFE	map	Methionine aminopeptidase (MAP) (MetAP) (EC 3.4.11.18) (Peptidase M) (Fragment)	179.667	843.24	642.465	0.315	0.355	117.8	8.83	0	0	4	aminopeptidase activity [GO:0004177]; metal ion binding [GO:0046872]			aminopeptidase activity [GO:0004177]; metal ion binding [GO:0046872]		Archaea	Euryarchaeota	Methanobacteria	Methanobacteriales	Methanothermaceae	Methanothermus	Methanothermus fervidus
EFP_BARQU	efp	Elongation factor P (EF-P)	168.566	33.285	185.675	161.265	809.955	0.03	8.635	230.54	74.72	12.99	cytoplasm [GO:0005737]; translation elongation factor activity [GO:0003746]		cytoplasm [GO:0005737]	translation elongation factor activity [GO:0003746]	K02356	Bacteria	Proteobacteria	Alphaproteobacteria	Rhizobiales	Bartonellaceae	Bartonella	Bartonella quintana (Rochalimaea quintana)
Y1130_METS4		PKHD-type hydroxylase M446_1130 (EC 1.14.11.-)	168.537	1.715	3.07	174.675	564.83	1.015	28.97	57.47	556.34	128.745	iron ion binding [GO:0005506]; L-ascorbic acid binding [GO:0031418]; oxidoreductase activity, acting on paired donors, with incorporation or reduction of molecular oxygen, 2-oxoglutarate as one donor, and incorporation of one atom each of oxygen into both donors [GO:0016706]			iron ion binding [GO:0005506]; L-ascorbic acid binding [GO:0031418]; oxidoreductase activity, acting on paired donors, with incorporation or reduction of molecular oxygen, 2-oxoglutarate as one donor, and incorporation of one atom each of oxygen into both donors [GO:0016706]	K07336	Bacteria	Proteobacteria	Alphaproteobacteria	Rhizobiales	Methylobacteriaceae	Methylobacterium	Methylobacterium sp. (strain 4-46)
YIDD_LEPBL		Putative membrane protein insertion efficiency factor	162.858	7.18	4.905	376.87	484.195	3.65	3.88	421.185	143.13	20.73	plasma membrane [GO:0005886]		plasma membrane [GO:0005886]		K08998	Bacteria	Spirochaetes	Spirochaetia	Leptospirales	Leptospiraceae	Leptospira	Leptospira borgpetersenii
ODH_ARTSC	odh	Opine dehydrogenase (EC 1.5.1.28) (N-(1-D-carboxyethyl)-L-norvaline dehydrogenase)	151.065	21.64	18.3	224.75	598.815	1.125	15.855	453.285	25.78	0.035	2-dehydropantoate 2-reductase activity [GO:0008677]; coenzyme binding [GO:0050662]; opine dehydrogenase activity [GO:0047129]			2-dehydropantoate 2-reductase activity [GO:0008677]; coenzyme binding [GO:0050662]; opine dehydrogenase activity [GO:0047129]	K04940	Bacteria	Actinobacteria	Actinobacteria (high G+C Gram-positive bacteria)	Micrococcales	Micrococcaceae	Arthrobacter	Arthrobacter sp. (strain 1C)
FHAB_BORPE	fhaB	Filamentous hemagglutinin	150.414	62.74	66.97	84.23	44.775	155.785	142.335	683.845	0.04	113.01	cell surface [GO:0009986]		cell surface [GO:0009986]		K15125	Bacteria	Proteobacteria	Betaproteobacteria	Burkholderiales	Alcaligenaceae	Bordetella	Bordetella pertussis
COFC_MYCGI	cofC	2-phospho-L-lactate guanylyltransferase (LP guanylyltransferase) (EC 2.7.7.68)	139.732	2.665	2.62	217.07	648.15	0.07	1.725	290.515	81.76	13.01	GTP binding [GO:0005525]; nucleotidyltransferase activity [GO:0016779]			GTP binding [GO:0005525]; nucleotidyltransferase activity [GO:0016779]	K14941	Bacteria	Actinobacteria	Actinobacteria (high G+C Gram-positive bacteria)	Corynebacteriales	Mycobacteriaceae	Mycobacterium	Mycobacterium gilvum
MTFA_PECAS	mtfA	Protein MtfA (Mlc titration factor A)	138.442	17.3	15.035	267.74	67.405	35.19	75.315	58.445	313.21	396.34	cytoplasm [GO:0005737]; metallopeptidase activity [GO:0008237]		cytoplasm [GO:0005737]	metallopeptidase activity [GO:0008237]	K09933	Bacteria	Proteobacteria	Gammaproteobacteria	Enterobacterales	Pectobacteriaceae	Pectobacterium	Pectobacterium atrosepticum (Erwinia carotovora subsp. atroseptica)
Y3987_ALISL		Probable phosphatase VSAL_II0887 (EC 3.1.3.-)	136.694	0.98	0.83	219.88	244.69	0.135	0.485	757.88	0.635	4.73	hydrolase activity [GO:0016787]; zinc ion binding [GO:0008270]			hydrolase activity [GO:0016787]; zinc ion binding [GO:0008270]	K04477	Bacteria	Proteobacteria	Gammaproteobacteria	Vibrionales	Vibrionaceae	Aliivibrio	Aliivibrio salmonicida
CAPA_BACSU	capA	PGA biosynthesis protein CapA	133.292	190.695	154.865	53.105	73.765	21.67	13.9	631.785	28.935	30.905					K07282	Bacteria	Firmicutes	Bacilli	Bacillales	Bacillaceae	Bacillus	Bacillus subtilis
EFG_THIDA	fusA	Elongation factor G (EF-G)	128.116	0.375	1.37	13.53	1.035	0.32	0	1136.41	0	0	cytoplasm [GO:0005737]; GTP binding [GO:0005525]; GTPase activity [GO:0003924]; translation elongation factor activity [GO:0003746]		cytoplasm [GO:0005737]	GTPase activity [GO:0003924]; GTP binding [GO:0005525]; translation elongation factor activity [GO:0003746]	K02355	Bacteria	Proteobacteria	Betaproteobacteria	Nitrosomonadales	Thiobacillaceae	Thiobacillus	Thiobacillus denitrificans
LIPA_RHOCS	lipA	Lipoyl synthase (EC 2.8.1.8) (Lip-syn) (LS) (Lipoate synthase) (Lipoic acid synthase) (Sulfur insertion protein LipA)	123.673	0.55	0.18	109.72	548.22	0	0.165	401.205	22.385	30.63	cytoplasm [GO:0005737]; 4 iron, 4 sulfur cluster binding [GO:0051539]; lipoate synthase activity [GO:0016992]; metal ion binding [GO:0046872]		cytoplasm [GO:0005737]	4 iron, 4 sulfur cluster binding [GO:0051539]; lipoate synthase activity [GO:0016992]; metal ion binding [GO:0046872]	K03644	Bacteria	Proteobacteria	Alphaproteobacteria	Rhodospirillales	Rhodospirillaceae (purple nonsulfur bacteria)	Rhodospirillum	Rhodospirillum centenum (Rhodocista centenaria)
APAG_RHIE6	apaG	Protein ApaG	123.24	0.195	0.28	410.29	1.33	3.24	20.765	252.53	3.385	417.145					K06195	Bacteria	Proteobacteria	Alphaproteobacteria	Rhizobiales	Rhizobiaceae	Rhizobium	Rhizobium etli
RLMKL_ECOUT	rlmL	Ribosomal RNA large subunit methyltransferase K/L [Includes: 23S rRNA m2G2445 methyltransferase (EC 2.1.1.173) (rRNA (guanine-N(2)-)-methyltransferase RlmL); 23S rRNA m7G2069 methyltransferase (EC 2.1.1.264) (rRNA (guanine-N(7)-)-methyltransferase RlmK)]	122.469	10.795	13.415	106.035	711.91	0	1.05	253.16	5.815	0.045	cytoplasm [GO:0005737]; 23S rRNA (guanine(2445)-N(2))-methyltransferase activity [GO:0052915]; RNA binding [GO:0003723]		cytoplasm [GO:0005737]	23S rRNA (guanine(2445)-N(2))-methyltransferase activity [GO:0052915]; RNA binding [GO:0003723]	K12297	Bacteria	Proteobacteria	Gammaproteobacteria	Enterobacterales	Enterobacteriaceae	Escherichia	Escherichia coli
FMT_BACTN	fmt	Methionyl-tRNA formyltransferase (EC 2.1.2.9)	121.788	5.355	14.97	3.43	3.7	846.265	123.495	14.38	24.99	59.505	methionyl-tRNA formyltransferase activity [GO:0004479]			methionyl-tRNA formyltransferase activity [GO:0004479]	K00604	Bacteria	Bacteroidetes/Chlorobi group	Bacteroidetes	Bacteroidia	Bacteroidales	Bacteroidaceae	Bacteroides
PPNP_CUPMC	ppnP	Pyrimidine/purine nucleoside phosphorylase (EC 2.4.2.2) (Adenosine phosphorylase) (Cytidine phosphorylase) (Guanosine phosphorylase) (EC 2.4.2.15) (Inosine phosphorylase) (Thymidine phosphorylase) (EC 2.4.2.4) (Uridine phosphorylase) (EC 2.4.2.3) (Xanthosine phosphorylase)	121.357	431.055	478.42	63.39	76.12	20.295	15.11	4.355	0	3.47	guanosine phosphorylase activity [GO:0047975]; pyrimidine-nucleoside phosphorylase activity [GO:0016154]; thymidine phosphorylase activity [GO:0009032]; uridine phosphorylase activity [GO:0004850]			guanosine phosphorylase activity [GO:0047975]; pyrimidine-nucleoside phosphorylase activity [GO:0016154]; thymidine phosphorylase activity [GO:0009032]; uridine phosphorylase activity [GO:0004850]	K09913	Bacteria	Proteobacteria	Betaproteobacteria	Burkholderiales	Burkholderiaceae	Cupriavidus	Cupriavidus metallidurans
YPZG_BACSU	ypzG	Uncharacterized protein YpzG	114.043	0.22	0	4.68	5.82	203.95	92.065	2.21	1.435	716.005						Bacteria	Firmicutes	Bacilli	Bacillales	Bacillaceae	Bacillus	Bacillus subtilis
PDRP_PEDPA		Putative pyruvate, phosphate dikinase regulatory protein (PPDK regulatory protein) (EC 2.7.11.32) (EC 2.7.4.27)	111.102	1.97	3.89	336.395	174.525	19.915	2.44	422.81	36.545	1.425	ATP binding [GO:0005524]; protein serine/threonine kinase activity [GO:0004674]			ATP binding [GO:0005524]; protein serine/threonine kinase activity [GO:0004674]	K09773	Bacteria	Firmicutes	Bacilli	Lactobacillales	Lactobacillaceae	Pediococcus	Pediococcus pentosaceus
YUGO_BACSU	yugO	Putative potassium channel protein YugO	110.382	0.17	0.25	0.515	3.095	0	0.06	963.515	0	25.835	voltage-gated potassium channel complex [GO:0008076]; voltage-gated potassium channel activity [GO:0005249]		voltage-gated potassium channel complex [GO:0008076]	voltage-gated potassium channel activity [GO:0005249]	K10716	Bacteria	Firmicutes	Bacilli	Bacillales	Bacillaceae	Bacillus	Bacillus subtilis
SSIX_STRAW		Putative serine protease inhibitor SAV_2156	110.129	7.125	1.69	70.625	480.11	1.28	7.105	389.475	20.035	13.72	extracellular region [GO:0005576]; serine-type endopeptidase inhibitor activity [GO:0004867]		extracellular region [GO:0005576]	serine-type endopeptidase inhibitor activity [GO:0004867]		Bacteria	Actinobacteria	Actinobacteria (high G+C Gram-positive bacteria)	Streptomycetales	Streptomycetaceae	Streptomyces	Streptomyces avermitilis
Y1161_HELHP		UPF0324 membrane protein HH_1161	107.948	0.655	14.83	0.07	19.72	219.545	261.515	0.04	0	455.155	integral component of membrane [GO:0016021]; plasma membrane [GO:0005886]		integral component of membrane [GO:0016021]; plasma membrane [GO:0005886]			Bacteria	Proteobacteria	Epsilonproteobacteria	Campylobacterales	Helicobacteraceae	Helicobacter	Helicobacter hepaticus
Y443_BORPD		Nucleotide-binding protein Bpet0443	101.857	515.75	394.73	1.86	0	2.685	1.535	0	0	0.15	ATP binding [GO:0005524]; GTP binding [GO:0005525]			ATP binding [GO:0005524]; GTP binding [GO:0005525]	K06958	Bacteria	Proteobacteria	Betaproteobacteria	Burkholderiales	Alcaligenaceae	Bordetella	Bordetella petrii
Y1322_DEIRA		Putative sugar efflux transporter DR_1322	99.72	0.165	0.685	24.895	194.89	0.205	0	672.015	4.56	0.065	integral component of membrane [GO:0016021]; plasma membrane [GO:0005886]; sugar efflux transmembrane transporter activity [GO:0015542]		integral component of membrane [GO:0016021]; plasma membrane [GO:0005886]	sugar efflux transmembrane transporter activity [GO:0015542]		Bacteria	Deinococcus-Thermus	Deinococci	Deinococcales	Deinococcaceae	Deinococcus	Deinococcus radiodurans
EFG2_GEOMG	fusA2	Elongation factor G 2 (EF-G 2)	95.0311	28.465	23.54	0	0.295	428.465	200.33	0	4.745	169.44	cytoplasm [GO:0005737]; GTP binding [GO:0005525]; GTPase activity [GO:0003924]; translation elongation factor activity [GO:0003746]		cytoplasm [GO:0005737]	GTPase activity [GO:0003924]; GTP binding [GO:0005525]; translation elongation factor activity [GO:0003746]	K02355	Bacteria	Proteobacteria	Deltaproteobacteria	Desulfuromonadales	Geobacteraceae	Geobacter	Geobacter metallireducens
CPDA_COLP3	cpdA	3',5'-cyclic adenosine monophosphate phosphodiesterase CpdA (3',5'-cyclic AMP phosphodiesterase) (cAMP phosphodiesterase) (EC 3.1.4.53)	94.5306	431.155	392.06	0.015	0	24.275	1.315	0	0	1.955	3',5'-cyclic-AMP phosphodiesterase activity [GO:0004115]; metal ion binding [GO:0046872]; nucleotide binding [GO:0000166]			3',5'-cyclic-AMP phosphodiesterase activity [GO:0004115]; metal ion binding [GO:0046872]; nucleotide binding [GO:0000166]	K03651	Bacteria	Proteobacteria	Gammaproteobacteria	Alteromonadales	Colwelliaceae	Colwellia	Colwellia psychrerythraea (Vibrio psychroerythus)
RUTC_AGRRK	rutC	Putative aminoacrylate peracid reductase RutC (EC 1.-.-.-)	93.1694	112.805	189.505	2.155	4.21	0.335	8.915	57.4	443.28	19.92	oxidoreductase activity [GO:0016491]			oxidoreductase activity [GO:0016491]	K09021	Bacteria	Proteobacteria	Alphaproteobacteria	Rhizobiales	Rhizobiaceae	Agrobacterium	Agrobacterium tumefaciens complex
PDC_ZYMMO	pdc	Pyruvate decarboxylase (PDC) (EC 4.1.1.1)	90.845	0	0	103.635	392.74	31.435	78.96	128.35	0	82.485	magnesium ion binding [GO:0000287]; pyruvate decarboxylase activity [GO:0004737]; thiamine pyrophosphate binding [GO:0030976]			magnesium ion binding [GO:0000287]; pyruvate decarboxylase activity [GO:0004737]; thiamine pyrophosphate binding [GO:0030976]	K01568	Bacteria	Proteobacteria	Alphaproteobacteria	Sphingomonadales	Sphingomonadaceae	Zymomonas	Zymomonas mobilis
AMPA_LEGPC	pepA	Probable cytosol aminopeptidase (EC 3.4.11.1) (Leucine aminopeptidase) (LAP) (EC 3.4.11.10) (Leucyl aminopeptidase)	90.0139	496.1	300.14	0.04	0	6.76	2.99	0	0	4.095	cytoplasm [GO:0005737]; aminopeptidase activity [GO:0004177]; manganese ion binding [GO:0030145]; metalloexopeptidase activity [GO:0008235]		cytoplasm [GO:0005737]	aminopeptidase activity [GO:0004177]; manganese ion binding [GO:0030145]; metalloexopeptidase activity [GO:0008235]	K01255	Bacteria	Proteobacteria	Gammaproteobacteria	Legionellales	Legionellaceae	Legionella	Legionella pneumophila
Y186_CHESB		Maf-like protein Meso_0186	89.89	36.545	46.055	34.07	103.105	67.21	12.145	144.395	4.485	361	cytoplasm [GO:0005737]; nucleoside-triphosphate diphosphatase activity [GO:0047429]		cytoplasm [GO:0005737]	nucleoside-triphosphate diphosphatase activity [GO:0047429]	K06287	Bacteria	Proteobacteria	Alphaproteobacteria	Rhizobiales	Phyllobacteriaceae	Chelativorans	Chelativorans sp. (strain BNC1)
NUOH_PELCD	nuoH	NADH-quinone oxidoreductase subunit H (EC 1.6.5.11) (NADH dehydrogenase I subunit H) (NDH-1 subunit H)	88.0489	33.43	21.71	68.46	77.465	0	0.375	591	0	0	integral component of membrane [GO:0016021]; plasma membrane [GO:0005886]; oxidoreductase activity [GO:0016491]; quinone binding [GO:0048038]		integral component of membrane [GO:0016021]; plasma membrane [GO:0005886]	oxidoreductase activity [GO:0016491]; quinone binding [GO:0048038]	K00337	Bacteria	Proteobacteria	Deltaproteobacteria	Desulfuromonadales	Desulfuromonadaceae	Pelobacter	Pelobacter carbinolicus
HCP_DESAD	hcp	Hydroxylamine reductase (EC 1.7.99.1) (Hybrid-cluster protein) (HCP) (Prismane protein)	85.6472	0	0	0	1.385	601.145	86.72	0	0	81.575	cytoplasm [GO:0005737]; 4 iron, 4 sulfur cluster binding [GO:0051539]; hydroxylamine reductase activity [GO:0050418]; metal ion binding [GO:0046872]		cytoplasm [GO:0005737]	4 iron, 4 sulfur cluster binding [GO:0051539]; hydroxylamine reductase activity [GO:0050418]; metal ion binding [GO:0046872]	K05601	Bacteria	Proteobacteria	Deltaproteobacteria	Desulfovibrionales	Desulfovibrionaceae	Desulfovibrio	Desulfovibrio salexigens
CINAL_GEOUR		CinA-like protein	85.405	0.035	0.475	43.515	170.13	0.84	0	549.19	4.46	0					K03742	Bacteria	Proteobacteria	Deltaproteobacteria	Desulfuromonadales	Geobacteraceae	Geobacter	Geobacter uraniireducens
FMT_DECAR	fmt	Methionyl-tRNA formyltransferase (EC 2.1.2.9)	84.8444	0	0.11	138.615	426.11	31.985	53.935	60.505	8.78	43.56	methionyl-tRNA formyltransferase activity [GO:0004479]			methionyl-tRNA formyltransferase activity [GO:0004479]	K00604	Bacteria	Proteobacteria	Betaproteobacteria	Rhodocyclales	Azonexaceae	Dechloromonas	Dechloromonas aromatica
Y6657_VIBCB		UPF0176 protein VIBHAR_06657	84.07	0.44	0	0	0	1.985	64.225	0	0.195	689.785					K07146	Bacteria	Proteobacteria	Gammaproteobacteria	Vibrionales	Vibrionaceae	Vibrio	Vibrio campbellii
TRYP_STRGA		Trypsin-like protease (EC 3.4.21.-)	84.0239	3.075	20.175	68.27	606.735	0	0.695	57.265	0	0	serine-type endopeptidase activity [GO:0004252]			serine-type endopeptidase activity [GO:0004252]		Bacteria	Actinobacteria	Actinobacteria (high G+C Gram-positive bacteria)	Streptomycetales	Streptomycetaceae	Streptomyces	Streptomyces glaucescens
MSCL_RUEPO	mscL	Large-conductance mechanosensitive channel	82.5989	22.46	698.24	0	0	19.625	0.885	0	0	2.18	integral component of membrane [GO:0016021]; plasma membrane [GO:0005886]; ion channel activity [GO:0005216]		integral component of membrane [GO:0016021]; plasma membrane [GO:0005886]	ion channel activity [GO:0005216]	K03282	Bacteria	Proteobacteria	Alphaproteobacteria	Rhodobacterales	Rhodobacteraceae	Ruegeria	Ruegeria pomeroyi
PRMA_PSEE4	prmA	Ribosomal protein L11 methyltransferase (L11 Mtase) (EC 2.1.1.-)	79.7872	13.02	9.05	21.82	251.24	2.2	0.585	0.515	419.19	0.465	cytoplasm [GO:0005737]; protein methyltransferase activity [GO:0008276]		cytoplasm [GO:0005737]	protein methyltransferase activity [GO:0008276]	K02687	Bacteria	Proteobacteria	Gammaproteobacteria	Pseudomonadales	Pseudomonadaceae	Pseudomonas	Pseudomonas entomophila
DNAG_CHLPN	dnaG	DNA primase (EC 2.7.7.-)	79.6833	9.59	13.31	69.71	177.875	69.545	226.73	77.185	3.725	69.48	primosome complex [GO:1990077]; DNA binding [GO:0003677]; DNA primase activity [GO:0003896]; zinc ion binding [GO:0008270]		primosome complex [GO:1990077]	DNA binding [GO:0003677]; DNA primase activity [GO:0003896]; zinc ion binding [GO:0008270]	K02316	Bacteria	PVC group	Chlamydiae	Chlamydiia	Chlamydiales	Chlamydiaceae	Chlamydia
YTCA_ECOUT	ytcA	Uncharacterized protein YtcA	77.8872	14.975	7.4	106.25	171.135	3.33	27.255	359.1	5.51	6.03	integral component of membrane [GO:0016021]; plasma membrane [GO:0005886]		integral component of membrane [GO:0016021]; plasma membrane [GO:0005886]			Bacteria	Proteobacteria	Gammaproteobacteria	Enterobacterales	Enterobacteriaceae	Escherichia	Escherichia coli
UBIX_AERPE	ubiX	Flavin prenyltransferase UbiX (EC 2.5.1.129)	73.7222	0.36	0.2	0.06	0.06	356.53	133.955	0	18.285	154.05	prenyltransferase activity [GO:0004659]			prenyltransferase activity [GO:0004659]	K03186	Archaea	Crenarchaeota	Thermoprotei	Desulfurococcales	Desulfurococcaceae	Aeropyrum	Aeropyrum pernix
PGBA_HELPY	pgbA	Plasminogen-binding protein PgbA	73.2544	0.12	0	0	0	1.29	98.535	0	0	559.345	cell surface [GO:0009986]		cell surface [GO:0009986]			Bacteria	Proteobacteria	Epsilonproteobacteria	Campylobacterales	Helicobacteraceae	Helicobacter	Helicobacter pylori (Campylobacter pylori)
PORA_PYRHO	porA	Pyruvate synthase subunit PorA (EC 1.2.7.1) (Pyruvate oxidoreductase alpha chain) (POR) (Pyruvic-ferredoxin oxidoreductase subunit alpha)	71.455	0	0	0	0	550.385	2.815	0	0	89.895	pyruvate synthase activity [GO:0019164]			pyruvate synthase activity [GO:0019164]	K00169	Archaea	Euryarchaeota	Thermococci	Thermococcales	Thermococcaceae	Pyrococcus	Pyrococcus horikoshii
RNH2_BACC2	rnhB	Ribonuclease HII (RNase HII) (EC 3.1.26.4)	70.935	1.185	1.385	39.93	77.205	59.145	316.395	8.435	2.085	132.65	cytoplasm [GO:0005737]; metal ion binding [GO:0046872]; RNA binding [GO:0003723]; RNA-DNA hybrid ribonuclease activity [GO:0004523]		cytoplasm [GO:0005737]	metal ion binding [GO:0046872]; RNA binding [GO:0003723]; RNA-DNA hybrid ribonuclease activity [GO:0004523]	K03470	Bacteria	Firmicutes	Bacilli	Bacillales	Bacillaceae	Bacillus	Bacillus cereus
Y1729_MYXXD		UPF0386 protein MXAN_1729	68.7467	68.91	110.85	43.15	167.91	6.855	52.705	166.055	0	2.285					K09982	Bacteria	Proteobacteria	Deltaproteobacteria	Myxococcales (fruiting gliding bacteria)	Cystobacterineae	Myxococcaceae	Myxococcus
Y1372_LEUCK		UPF0637 protein LCK_01372	67.2428	0	0.19	396.735	107.57	0	0.555	95.285	0	4.85						Bacteria	Firmicutes	Bacilli	Lactobacillales	Leuconostocaceae	Leuconostoc	Leuconostoc citreum
SURE_DESAG	surE	5'-nucleotidase SurE (EC 3.1.3.5) (Nucleoside 5'-monophosphate phosphohydrolase)	66.4633	0.975	0.515	5.95	4.79	68.62	97.665	418.295	0	1.36	cytoplasm [GO:0005737]; 5'-nucleotidase activity [GO:0008253]; metal ion binding [GO:0046872]; nucleotide binding [GO:0000166]		cytoplasm [GO:0005737]	5'-nucleotidase activity [GO:0008253]; metal ion binding [GO:0046872]; nucleotide binding [GO:0000166]	K03787	Bacteria	Proteobacteria	Deltaproteobacteria	Desulfovibrionales	Desulfovibrionaceae	Desulfovibrio	Desulfovibrio alaskensis
IF2_NITWN	infB	Translation initiation factor IF-2	66.0767	0.99	1.14	1.27	1.425	134.69	317.7	0.07	11.235	126.17	cytoplasm [GO:0005737]; GTP binding [GO:0005525]; GTPase activity [GO:0003924]; translation initiation factor activity [GO:0003743]		cytoplasm [GO:0005737]	GTPase activity [GO:0003924]; GTP binding [GO:0005525]; translation initiation factor activity [GO:0003743]	K02519	Bacteria	Proteobacteria	Alphaproteobacteria	Rhizobiales	Bradyrhizobiaceae	Nitrobacter	Nitrobacter winogradskyi (Nitrobacter agilis)
ANRX_NOSS1	adx	Anaredoxin (EC 3.1.-.-) (Putative HNH nuclease)	65.6089	0.88	0.48	5.345	33.83	0.12	2.17	546.98	0.085	0.59	endonuclease activity [GO:0004519]; nucleic acid binding [GO:0003676]; oxidoreductase activity [GO:0016491]			endonuclease activity [GO:0004519]; nucleic acid binding [GO:0003676]; oxidoreductase activity [GO:0016491]		Bacteria	Cyanobacteria/Melainabacteria group	Cyanobacteria	Nostocales	Nostocaceae	Nostoc	Nostoc sp. (strain PCC 7120 / SAG 25.82 / UTEX 2576)
TORA_VIBPA	torA	Trimethylamine-N-oxide reductase (TMAO reductase) (Trimethylamine oxidase) (EC 1.7.2.3)	63.6839	1.75	0.61	24.075	136.95	29.01	97.61	97.295	34.67	151.185	periplasmic space [GO:0042597]; electron carrier activity [GO:0009055]; molybdenum ion binding [GO:0030151]; trimethylamine-N-oxide reductase (cytochrome c) activity [GO:0050626]		periplasmic space [GO:0042597]	electron carrier activity [GO:0009055]; molybdenum ion binding [GO:0030151]; trimethylamine-N-oxide reductase (cytochrome c) activity [GO:0050626]	K07811	Bacteria	Proteobacteria	Gammaproteobacteria	Vibrionales	Vibrionaceae	Vibrio	Vibrio parahaemolyticus
PRMA_HERAR	prmA	Ribosomal protein L11 methyltransferase (L11 Mtase) (EC 2.1.1.-)	60.94	51.66	101.46	0.91	2.305	115.905	21.21	0	30.78	224.23	cytoplasm [GO:0005737]; protein methyltransferase activity [GO:0008276]		cytoplasm [GO:0005737]	protein methyltransferase activity [GO:0008276]	K02687	Bacteria	Proteobacteria	Betaproteobacteria	Burkholderiales	Oxalobacteraceae	Herminiimonas	Herminiimonas arsenicoxydans
PSTB_PROMA	pstB	Phosphate import ATP-binding protein PstB (EC 3.6.3.27) (ABC phosphate transporter) (Phosphate-transporting ATPase)	59.1217	0.135	0	23.18	18.665	188.615	76.065	0	0	225.435	plasma membrane [GO:0005886]; ATP binding [GO:0005524]; ATPase-coupled phosphate ion transmembrane transporter activity [GO:0015415]; inorganic phosphate transmembrane transporter activity [GO:0005315]		plasma membrane [GO:0005886]	ATPase-coupled phosphate ion transmembrane transporter activity [GO:0015415]; ATP binding [GO:0005524]; inorganic phosphate transmembrane transporter activity [GO:0005315]	K02036	Bacteria	Cyanobacteria/Melainabacteria group	Cyanobacteria	Synechococcales	Prochloraceae	Prochlorococcus	Prochlorococcus marinus
PAT_MYCTU		Acetyltransferase Pat (EC 2.3.1.-) (GCN5-like enzyme) (GCN5-related N-acetyltransferase) (GNAT) (Protein acetyltransferase) (Pat)	58.8761	0.22	0.15	0.92	1.17	258.29	244.29	0	0	24.845	acetyltransferase activity [GO:0016407]; cAMP binding [GO:0030552]; metal ion binding [GO:0046872]; N-acetyltransferase activity [GO:0008080]; transferase activity, transferring acyl groups [GO:0016746]			acetyltransferase activity [GO:0016407]; cAMP binding [GO:0030552]; metal ion binding [GO:0046872]; N-acetyltransferase activity [GO:0008080]; transferase activity, transferring acyl groups [GO:0016746]		Bacteria	Actinobacteria	Actinobacteria (high G+C Gram-positive bacteria)	Corynebacteriales	Mycobacteriaceae	Mycobacterium	Mycobacterium tuberculosis complex
ACDA1_PYRFU	acdAI	Acetate--CoA ligase [ADP-forming] I subunit alpha (EC 6.2.1.13) (ADP-forming acetyl coenzyme A synthetase I subunit alpha) (ACS I subunit alpha)	57.8883	0.51	0.59	327.085	66.675	27.93	41.735	9.15	0	47.32	cytoplasm [GO:0005737]; acetate-CoA ligase (ADP-forming) activity [GO:0043758]; ATP binding [GO:0005524]; cofactor binding [GO:0048037]		cytoplasm [GO:0005737]	acetate-CoA ligase (ADP-forming) activity [GO:0043758]; ATP binding [GO:0005524]; cofactor binding [GO:0048037]	K01905	Archaea	Euryarchaeota	Thermococci	Thermococcales	Thermococcaceae	Pyrococcus	Pyrococcus furiosus
SEPA_STAES	sepA	Extracellular elastase (EC 3.4.24.-) (SEPP1)	56.9567	58.995	44.81	2.78	0.065	318.345	58.07	0.06	0	29.485	extracellular region [GO:0005576]; metal ion binding [GO:0046872]; metalloendopeptidase activity [GO:0004222]		extracellular region [GO:0005576]	metal ion binding [GO:0046872]; metalloendopeptidase activity [GO:0004222]	K01401	Bacteria	Firmicutes	Bacilli	Bacillales	Staphylococcaceae	Staphylococcus	Staphylococcus epidermidis
PTH_IDILO	pth	Peptidyl-tRNA hydrolase (PTH) (EC 3.1.1.29)	56.6528	1.96	3.98	1.73	0	55.63	148.4	5.275	0.43	292.47	cytoplasm [GO:0005737]; aminoacyl-tRNA hydrolase activity [GO:0004045]		cytoplasm [GO:0005737]	aminoacyl-tRNA hydrolase activity [GO:0004045]	K01056	Bacteria	Proteobacteria	Gammaproteobacteria	Alteromonadales	Idiomarinaceae	Idiomarina	Idiomarina loihiensis
CINAL_THEM4		CinA-like protein	56.165	0.2	0	0	0	2.445	271.76	0	0	231.08					K03742	Bacteria	Thermotogae	Thermotogae	Thermotogales	Fervidobacteriaceae	Thermosipho	Thermosipho melanesiensis
ATCU_RHILV	actP	Copper-transporting P-type ATPase (EC 3.6.3.4)	56.0278	4.995	1.29	1.875	3.155	4.98	1.625	11.79	470.49	4.05	integral component of membrane [GO:0016021]; plasma membrane [GO:0005886]; ATP binding [GO:0005524]; copper-exporting ATPase activity [GO:0004008]; metal ion binding [GO:0046872]		integral component of membrane [GO:0016021]; plasma membrane [GO:0005886]	ATP binding [GO:0005524]; copper-exporting ATPase activity [GO:0004008]; metal ion binding [GO:0046872]		Bacteria	Proteobacteria	Alphaproteobacteria	Rhizobiales	Rhizobiaceae	Rhizobium	Rhizobium leguminosarum
Y2883_STRGG		UPF0336 protein SGR_2883	55.4861	0	0	1.565	0	280.32	142.235	0	0	75.255						Bacteria	Actinobacteria	Actinobacteria (high G+C Gram-positive bacteria)	Streptomycetales	Streptomycetaceae	Streptomyces	Streptomyces griseus
NUOI_LEPBP	nuoI	NADH-quinone oxidoreductase subunit I (EC 1.6.5.11) (NADH dehydrogenase I subunit I) (NDH-1 subunit I)	54.0644	0.175	0	0	0	382.68	5.08	0	0	98.645	plasma membrane [GO:0005886]; 4 iron, 4 sulfur cluster binding [GO:0051539]; metal ion binding [GO:0046872]; oxidoreductase activity, acting on NAD(P)H [GO:0016651]; quinone binding [GO:0048038]		plasma membrane [GO:0005886]	4 iron, 4 sulfur cluster binding [GO:0051539]; metal ion binding [GO:0046872]; oxidoreductase activity, acting on NAD(P)H [GO:0016651]; quinone binding [GO:0048038]	K00338	Bacteria	Spirochaetes	Spirochaetia	Leptospirales	Leptospiraceae	Leptospira	Leptospira biflexa
IF1A_SULIY	eIF1A	Translation initiation factor 1A (aIF-1A)	53.3561	0	0	0	0	0	0	0	0	480.205	translation initiation factor activity [GO:0003743]			translation initiation factor activity [GO:0003743]	K03236	Archaea	Crenarchaeota	Thermoprotei	Sulfolobales	Sulfolobaceae	Sulfolobus	Sulfolobus islandicus
Y1380_ROSDO		Nucleotide-binding protein RD1_1380	52.7117	0.12	0	0	0	44.085	71.965	0	0	358.235	ATP binding [GO:0005524]; GTP binding [GO:0005525]			ATP binding [GO:0005524]; GTP binding [GO:0005525]	K06958	Bacteria	Proteobacteria	Alphaproteobacteria	Rhodobacterales	Rhodobacteraceae	Roseobacter	Roseobacter denitrificans
PSRA_WOLSU	psrA	Polysulfide reductase chain A (Sulfur reductase chain A)	51.1728	1.15	5.135	1.19	0.225	392.61	13.48	0	0	46.765	4 iron, 4 sulfur cluster binding [GO:0051539]; electron carrier activity [GO:0009055]; molybdenum ion binding [GO:0030151]; oxidoreductase activity [GO:0016491]			4 iron, 4 sulfur cluster binding [GO:0051539]; electron carrier activity [GO:0009055]; molybdenum ion binding [GO:0030151]; oxidoreductase activity [GO:0016491]	K08352	Bacteria	Proteobacteria	Epsilonproteobacteria	Campylobacterales	Helicobacteraceae	Wolinella	Wolinella succinogenes
RSMF_VIBTL	rsmF	Ribosomal RNA small subunit methyltransferase F (EC 2.1.1.178) (16S rRNA m5C1407 methyltransferase) (rRNA (cytosine-C(5)-)-methyltransferase RsmF)	51.1189	2.88	1.335	0.12	0	0.78	4.265	444.97	0	5.72	cytoplasm [GO:0005737]; RNA binding [GO:0003723]; rRNA methyltransferase activity [GO:0008649]		cytoplasm [GO:0005737]	RNA binding [GO:0003723]; rRNA methyltransferase activity [GO:0008649]	K11392	Bacteria	Proteobacteria	Gammaproteobacteria	Vibrionales	Vibrionaceae	Vibrio	Vibrio tasmaniensis
LIMB_RHOER	limB	Limonene 1,2-monooxygenase (EC 1.14.13.107)	50.9411	0.88	0.36	16.715	30.285	46.77	261.645	4.44	4.27	93.105	(R)-limonene 1,2-monooxygenase activity [GO:0018635]; (S)-limonene 1,2-monooxygenase activity [GO:0052601]			(R)-limonene 1,2-monooxygenase activity [GO:0018635]; (S)-limonene 1,2-monooxygenase activity [GO:0052601]	K14733	Bacteria	Actinobacteria	Actinobacteria (high G+C Gram-positive bacteria)	Corynebacteriales	Nocardiaceae	Rhodococcus	Rhodococcus erythropolis (Arthrobacter picolinophilus)
EFP_BLOFL	efp	Elongation factor P (EF-P)	50.9039	264.385	189.08	0.5	0.14	3.025	0.67	0	0	0.335	cytoplasm [GO:0005737]; translation elongation factor activity [GO:0003746]		cytoplasm [GO:0005737]	translation elongation factor activity [GO:0003746]	K02356	Bacteria	Proteobacteria	Gammaproteobacteria	Enterobacterales	Enterobacteriaceae	unclassified Enterobacteriaceae	ant
A85A_MYCMR	fbpA	Diacylglycerol acyltransferase/mycolyltransferase Ag85A (DGAT) (EC 2.3.1.122) (EC 2.3.1.20) (Acyl-CoA:diacylglycerol acyltransferase) (Antigen 85 complex A) (85A) (Ag85A) (Fibronectin-binding protein A) (Fbps A) (Fragment)	50.5283	9.785	10.895	84.27	72.49	20.085	43.655	140.06	0	73.515	cell wall [GO:0005618]; cytoplasm [GO:0005737]; extracellular region [GO:0005576]; diacylglycerol O-acyltransferase activity [GO:0004144]; trehalose O-mycolyltransferase activity [GO:0050348]		cell wall [GO:0005618]; cytoplasm [GO:0005737]; extracellular region [GO:0005576]	diacylglycerol O-acyltransferase activity [GO:0004144]; trehalose O-mycolyltransferase activity [GO:0050348]		Bacteria	Actinobacteria	Actinobacteria (high G+C Gram-positive bacteria)	Corynebacteriales	Mycobacteriaceae	Mycobacterium	Mycobacterium marinum
DSVA_DESGI	dsrA	Sulfite reductase, dissimilatory-type subunit alpha (Desulfoviridin subunit alpha) (Dissimilatory sulfite reductase subunit alpha) (dSiR alpha) (Hydrogensulfite reductase subunit alpha) (Fragment)	50.38	0.035	0	1.685	0.39	3.485	10.18	0	0	437.645	4 iron, 4 sulfur cluster binding [GO:0051539]; heme binding [GO:0020037]; metal ion binding [GO:0046872]; oxidoreductase activity [GO:0016491]			4 iron, 4 sulfur cluster binding [GO:0051539]; heme binding [GO:0020037]; metal ion binding [GO:0046872]; oxidoreductase activity [GO:0016491]		Bacteria	Proteobacteria	Deltaproteobacteria	Desulfovibrionales	Desulfovibrionaceae	Desulfovibrio	Desulfovibrio gigas
TRPB_BLOFL	trpB	Tryptophan synthase beta chain (EC 4.2.1.20)	50.1617	16.955	114.1	54.665	77.055	5	56.735	114.575	0.605	11.765	tryptophan synthase activity [GO:0004834]			tryptophan synthase activity [GO:0004834]	K01696	Bacteria	Proteobacteria	Gammaproteobacteria	Enterobacterales	Enterobacteriaceae	unclassified Enterobacteriaceae	ant
Y3336_METPP		Nucleotide-binding protein Mpe_A3336	49.0206	301.945	121.63	3.305	0	13.245	0.565	0	0	0.495	ATP binding [GO:0005524]; GTP binding [GO:0005525]			ATP binding [GO:0005524]; GTP binding [GO:0005525]	K06958	Bacteria	Proteobacteria	Betaproteobacteria	Burkholderiales	unclassified Burkholderiales	Burkholderiales Genera incertae sedis	Methylibium
Y4CF_SINFN		Uncharacterized protein y4cF	48.2739	0.275	0.64	0	0.015	340.825	60.405	0	0.915	31.39						Bacteria	Proteobacteria	Alphaproteobacteria	Rhizobiales	Rhizobiaceae	Sinorhizobium	Rhizobium fredii (Sinorhizobium fredii)
PSTB_CORGL	pstB	Phosphate import ATP-binding protein PstB (EC 3.6.3.27) (ABC phosphate transporter) (Phosphate-transporting ATPase)	47.1428	1.395	4.3	0	0.24	136.35	152.77	0.065	2.89	126.275	plasma membrane [GO:0005886]; ATP binding [GO:0005524]; ATPase-coupled phosphate ion transmembrane transporter activity [GO:0015415]; inorganic phosphate transmembrane transporter activity [GO:0005315]		plasma membrane [GO:0005886]	ATPase-coupled phosphate ion transmembrane transporter activity [GO:0015415]; ATP binding [GO:0005524]; inorganic phosphate transmembrane transporter activity [GO:0005315]	K02036	Bacteria	Actinobacteria	Actinobacteria (high G+C Gram-positive bacteria)	Corynebacteriales	Corynebacteriaceae	Corynebacterium	Corynebacterium glutamicum (Brevibacterium saccharolyticum)
Y2380_VIBC3		UPF0267 protein VC0395_A1180/VC395_1692	46.705	29.61	20.135	0.055	0	320.535	32.32	0	0	17.69					K09900	Bacteria	Proteobacteria	Gammaproteobacteria	Vibrionales	Vibrionaceae	Vibrio	Vibrio cholerae
ISPT_RICBR	uppS	Isoprenyl transferase (EC 2.5.1.-)	46.0839	0	0	0	0	403.06	10.565	0	0	1.13	metal ion binding [GO:0046872]; transferase activity, transferring alkyl or aryl (other than methyl) groups [GO:0016765]			metal ion binding [GO:0046872]; transferase activity, transferring alkyl or aryl (other than methyl) groups [GO:0016765]	K00806	Bacteria	Proteobacteria	Alphaproteobacteria	Rickettsiales	Rickettsiaceae	Rickettsieae	Rickettsia
Y108_MYCPN		Uncharacterized adenine-specific methylase MPN_108 (EC 2.1.1.72)	45.695	61.37	48.16	0.59	0.025	160.97	120.35	0.02	0	19.77	DNA binding [GO:0003677]; site-specific DNA-methyltransferase (adenine-specific) activity [GO:0009007]			DNA binding [GO:0003677]; site-specific DNA-methyltransferase (adenine-specific) activity [GO:0009007]	K00571	Bacteria	Tenericutes	Mollicutes	Mycoplasmatales	Mycoplasmataceae	Mycoplasma	Mycoplasma pneumoniae
Y053_METJA		Uncharacterized protein MJ0053	44.7439	130.555	60.205	8.205	8.87	40.25	21.985	115.04	0	17.585	ATP binding [GO:0005524]			ATP binding [GO:0005524]		Archaea	Euryarchaeota	Methanococci	Methanococcales	Methanocaldococcaceae	Methanocaldococcus	Methanocaldococcus jannaschii
BAG_STRAG	bag	IgA FC receptor (Beta antigen) (B antigen)	43.6483	0.135	0	0.13	0	275.89	68.37	0	0	48.31	cell wall [GO:0005618]; extracellular region [GO:0005576]; membrane [GO:0016020]		cell wall [GO:0005618]; extracellular region [GO:0005576]; membrane [GO:0016020]			Bacteria	Firmicutes	Bacilli	Lactobacillales	Streptococcaceae	Streptococcus	Streptococcus agalactiae
Y878_METJA		Uncharacterized lipoprotein MJ0878	42.9417	37.145	13.54	52.27	115.455	0.2	1.27	37.92	126.545	2.13	plasma membrane [GO:0005886]		plasma membrane [GO:0005886]		K02016	Archaea	Euryarchaeota	Methanococci	Methanococcales	Methanocaldococcaceae	Methanocaldococcus	Methanocaldococcus jannaschii
YNDL_BACSU	yndL	UPF0714 protein YndL	41.7328	5.335	0.785	18.735	33.425	7.43	44.84	10.78	243.23	11.035	integral component of membrane [GO:0016021]; plasma membrane [GO:0005886]		integral component of membrane [GO:0016021]; plasma membrane [GO:0005886]			Bacteria	Firmicutes	Bacilli	Bacillales	Bacillaceae	Bacillus	Bacillus subtilis
HMED_ARCPA	hmeD	Hdr-like menaquinol oxidoreductase iron-sulfur subunit (Hme subunit D)	41.2394	6.415	3.785	1.22	1.035	334.77	9.22	0	0	14.71	membrane [GO:0016020]; 4 iron, 4 sulfur cluster binding [GO:0051539]; metal ion binding [GO:0046872]; oxidoreductase activity [GO:0016491]		membrane [GO:0016020]	4 iron, 4 sulfur cluster binding [GO:0051539]; metal ion binding [GO:0046872]; oxidoreductase activity [GO:0016491]	K18501	Archaea	Euryarchaeota	Archaeoglobi	Archaeoglobales	Archaeoglobaceae	Archaeoglobus	Archaeoglobus profundus
RLMKL_SHEAM	rlmL	Ribosomal RNA large subunit methyltransferase K/L [Includes: 23S rRNA m2G2445 methyltransferase (EC 2.1.1.173) (rRNA (guanine-N(2)-)-methyltransferase RlmL); 23S rRNA m7G2069 methyltransferase (EC 2.1.1.264) (rRNA (guanine-N(7)-)-methyltransferase RlmK)]	40.3906	16.135	10.01	0.055	0.11	113.9	68.25	0	0	155.055	cytoplasm [GO:0005737]; 23S rRNA (guanine(2445)-N(2))-methyltransferase activity [GO:0052915]; RNA binding [GO:0003723]		cytoplasm [GO:0005737]	23S rRNA (guanine(2445)-N(2))-methyltransferase activity [GO:0052915]; RNA binding [GO:0003723]	K12297	Bacteria	Proteobacteria	Gammaproteobacteria	Alteromonadales	Shewanellaceae	Shewanella	Shewanella amazonensis
TRPB_RHOPB	trpB	Tryptophan synthase beta chain (EC 4.2.1.20)	39.335	0.39	0.135	0.035	0.12	118.895	137.685	0	0	96.755	tryptophan synthase activity [GO:0004834]			tryptophan synthase activity [GO:0004834]	K01696	Bacteria	Proteobacteria	Alphaproteobacteria	Rhizobiales	Bradyrhizobiaceae	Rhodopseudomonas	Rhodopseudomonas palustris
Y681_ENTFA		UPF0342 protein EF_0681	39.2872	171.735	181.69	0.03	0	0.025	0.06	0	0	0.045						Bacteria	Firmicutes	Bacilli	Lactobacillales	Enterococcaceae	Enterococcus	Enterococcus faecalis (Streptococcus faecalis)
ACRC_CLOPR	acrC	Acryloyl-CoA reductase (NADH) (EC 1.3.1.95) (Propionyl-CoA dehydrogenase)	38.0878	64.76	56.76	0.165	0	80.605	122.565	0	0	17.935	cytoplasm [GO:0005737]; acyl-CoA dehydrogenase activity [GO:0003995]; FAD binding [GO:0071949]; oxidoreductase activity, acting on the CH-CH group of donors, NAD or NADP as acceptor [GO:0016628]		cytoplasm [GO:0005737]	acyl-CoA dehydrogenase activity [GO:0003995]; FAD binding [GO:0071949]; oxidoreductase activity, acting on the CH-CH group of donors, NAD or NADP as acceptor [GO:0016628]	K20143	Bacteria	Firmicutes	Clostridia	Clostridiales	Lachnospiraceae	Tyzzerella	Clostridium propionicum
SSUD_BACLD	ssuD	Alkanesulfonate monooxygenase (EC 1.14.14.5) (FMNH2-dependent aliphatic sulfonate monooxygenase)	37.5206	0.56	0	17.165	71.665	8.395	20.125	77.32	109.805	32.65	alkanesulfonate monooxygenase activity [GO:0008726]			alkanesulfonate monooxygenase activity [GO:0008726]	K04091	Bacteria	Firmicutes	Bacilli	Bacillales	Bacillaceae	Bacillus	Bacillus licheniformis
EFG2_PHOPR	fusA2	Elongation factor G 2 (EF-G 2)	37.5006	39.98	41.69	0.07	0.52	220.15	25.875	0	0	9.22	cytoplasm [GO:0005737]; GTP binding [GO:0005525]; GTPase activity [GO:0003924]; translation elongation factor activity [GO:0003746]		cytoplasm [GO:0005737]	GTPase activity [GO:0003924]; GTP binding [GO:0005525]; translation elongation factor activity [GO:0003746]	K02355	Bacteria	Proteobacteria	Gammaproteobacteria	Vibrionales	Vibrionaceae	Photobacterium	Photobacterium profundum
YTEU_BACSU	yteU	Uncharacterized protein YteU	37.2306	0.13	0	0	0	4.77	317.45	0	0	12.725	integral component of membrane [GO:0016021]; plasma membrane [GO:0005886]		integral component of membrane [GO:0016021]; plasma membrane [GO:0005886]			Bacteria	Firmicutes	Bacilli	Bacillales	Bacillaceae	Bacillus	Bacillus subtilis
FTSH_ZYMMN	ftsH	ATP-dependent zinc metalloprotease FtsH (EC 3.4.24.-)	35.8467	1.755	4.065	46.07	3.455	26.72	163.08	0.97	4.125	72.38	integral component of membrane [GO:0016021]; plasma membrane [GO:0005886]; ATP binding [GO:0005524]; metal ion binding [GO:0046872]; metalloendopeptidase activity [GO:0004222]		integral component of membrane [GO:0016021]; plasma membrane [GO:0005886]	ATP binding [GO:0005524]; metal ion binding [GO:0046872]; metalloendopeptidase activity [GO:0004222]	K03798	Bacteria	Proteobacteria	Alphaproteobacteria	Sphingomonadales	Sphingomonadaceae	Zymomonas	Zymomonas mobilis
Y3523_METJA		Uncharacterized protein MJECL23	35.6517	0.55	0.025	0.245	0.105	13.02	273.285	0.04	0	33.595						Archaea	Euryarchaeota	Methanococci	Methanococcales	Methanocaldococcaceae	Methanocaldococcus	Methanocaldococcus jannaschii
KDPC1_NOSS1	kdpC1	Potassium-transporting ATPase KdpC subunit 1 (ATP phosphohydrolase [potassium-transporting] C chain 1) (Potassium-binding and translocating subunit C 1) (Potassium-translocating ATPase C chain 1)	35.6117	0	0.105	2.78	1.885	0	0	315.735	0	0	integral component of membrane [GO:0016021]; plasma membrane [GO:0005886]; ATP binding [GO:0005524]; potassium-transporting ATPase activity [GO:0008556]		integral component of membrane [GO:0016021]; plasma membrane [GO:0005886]	ATP binding [GO:0005524]; potassium-transporting ATPase activity [GO:0008556]	K01548	Bacteria	Cyanobacteria/Melainabacteria group	Cyanobacteria	Nostocales	Nostocaceae	Nostoc	Nostoc sp. (strain PCC 7120 / SAG 25.82 / UTEX 2576)
Y7333_BRADU		UPF0182 protein bll7333	35.1728	141.435	161	0.31	1.355	1.47	6.69	0	0	4.295	integral component of membrane [GO:0016021]; plasma membrane [GO:0005886]		integral component of membrane [GO:0016021]; plasma membrane [GO:0005886]		K09118	Bacteria	Proteobacteria	Alphaproteobacteria	Rhizobiales	Bradyrhizobiaceae	Bradyrhizobium	Bradyrhizobium diazoefficiens
APBC_SYNY3	mrp	Iron-sulfur cluster carrier protein	35.0267	0.24	0.045	5.925	0.795	18.44	238.82	0	0.55	50.425	ATP binding [GO:0005524]; hydrolase activity [GO:0016787]; iron-sulfur cluster binding [GO:0051536]; metal ion binding [GO:0046872]			ATP binding [GO:0005524]; hydrolase activity [GO:0016787]; iron-sulfur cluster binding [GO:0051536]; metal ion binding [GO:0046872]	K03593	Bacteria	Cyanobacteria/Melainabacteria group	Cyanobacteria	Synechococcales	Merismopediaceae	Synechocystis	Synechocystis sp. PCC 6803
NDPA_ACTPJ		Nucleoid-associated protein APJL_0454	35.0022	0.355	2.31	0	0	69.115	52.67	0	0	190.57	cytoplasm [GO:0005737]; nucleoid [GO:0009295]		cytoplasm [GO:0005737]; nucleoid [GO:0009295]		K06899	Bacteria	Proteobacteria	Gammaproteobacteria	Pasteurellales	Pasteurellaceae	Actinobacillus	Actinobacillus pleuropneumoniae (Haemophilus pleuropneumoniae)
PSTB_XANC5	pstB	Phosphate import ATP-binding protein PstB (EC 3.6.3.27) (ABC phosphate transporter) (Phosphate-transporting ATPase)	34.3872	0.11	0.615	4.26	0.24	2.05	0	298.215	0	3.995	plasma membrane [GO:0005886]; ATP binding [GO:0005524]; ATPase-coupled phosphate ion transmembrane transporter activity [GO:0015415]; inorganic phosphate transmembrane transporter activity [GO:0005315]		plasma membrane [GO:0005886]	ATPase-coupled phosphate ion transmembrane transporter activity [GO:0015415]; ATP binding [GO:0005524]; inorganic phosphate transmembrane transporter activity [GO:0005315]	K02036	Bacteria	Proteobacteria	Gammaproteobacteria	Xanthomonadales	Xanthomonadaceae	Xanthomonas	Xanthomonas euvesicatoria
KADA_METVO	adkA	Adenylate kinase (AK) (EC 2.7.4.3) (ATP-AMP transphosphorylase)	34.2956	0	0	27.97	13.43	0.085	0.73	266.445	0	0	cytoplasm [GO:0005737]; adenylate kinase activity [GO:0004017]; ATP binding [GO:0005524]		cytoplasm [GO:0005737]	adenylate kinase activity [GO:0004017]; ATP binding [GO:0005524]		Archaea	Euryarchaeota	Methanococci	Methanococcales	Methanococcaceae	Methanococcus	Methanococcus voltae
YVAB_STRGY		UPF0236 protein in vanSb 3'region	34.2794	0	1.085	109.765	29.09	0.22	0.87	7.075	1.68	158.73						Bacteria	Firmicutes	Bacilli	Lactobacillales	Streptococcaceae	Streptococcus	Streptococcus gallolyticus
LSPA_STRA5	lspA	Lipoprotein signal peptidase (EC 3.4.23.36) (Prolipoprotein signal peptidase) (Signal peptidase II) (SPase II)	33.7972	20.335	20.08	97.5	150.69	0	0	15.455	0	0.115	integral component of membrane [GO:0016021]; plasma membrane [GO:0005886]; aspartic-type endopeptidase activity [GO:0004190]		integral component of membrane [GO:0016021]; plasma membrane [GO:0005886]	aspartic-type endopeptidase activity [GO:0004190]	K03101	Bacteria	Firmicutes	Bacilli	Lactobacillales	Streptococcaceae	Streptococcus	Streptococcus agalactiae
Y1123_ACHLI		UPF0176 protein ACL_1123	33.4178	15.315	5.405	16.855	74.85	10.27	17.855	110.015	0.12	50.075					K07146	Bacteria	Tenericutes	Mollicutes	Acholeplasmatales	Acholeplasmataceae	Acholeplasma	Acholeplasma laidlawii
YDDA_ECOLI	yddA	Inner membrane ABC transporter ATP-binding protein YddA (CDS102)	31.8133	0	0.24	0.93	2.105	4.18	1.23	275.815	0	1.82	integral component of membrane [GO:0016021]; plasma membrane [GO:0005886]; ATP binding [GO:0005524]; ATPase activity, coupled to transmembrane movement of substances [GO:0042626]		integral component of membrane [GO:0016021]; plasma membrane [GO:0005886]	ATPase activity, coupled to transmembrane movement of substances [GO:0042626]; ATP binding [GO:0005524]	K02471	Bacteria	Proteobacteria	Gammaproteobacteria	Enterobacterales	Enterobacteriaceae	Escherichia	Escherichia coli
DTD_JANMA	dtd	D-aminoacyl-tRNA deacylase (DTD) (EC 3.1.1.96) (Gly-tRNA(Ala) deacylase) (EC 3.1.1.-)	31.5089	3.6	11.035	120.935	18.49	11.5	10.515	50.05	8.86	48.595	cytoplasm [GO:0005737]; D-aminoacyl-tRNA deacylase activity [GO:0051499]; tRNA binding [GO:0000049]		cytoplasm [GO:0005737]	D-aminoacyl-tRNA deacylase activity [GO:0051499]; tRNA binding [GO:0000049]	K07560	Bacteria	Proteobacteria	Betaproteobacteria	Burkholderiales	Oxalobacteraceae	Janthinobacterium	Janthinobacterium sp. (strain Marseille) (Minibacterium massiliensis)
HCP_SHIB3	hcp	Hydroxylamine reductase (EC 1.7.99.1) (Hybrid-cluster protein) (HCP) (Prismane protein)	30.7211	1.11	1.2	15.735	115.62	0.13	0.035	106.215	0	36.445	cytoplasm [GO:0005737]; 2 iron, 2 sulfur cluster binding [GO:0051537]; hydroxylamine reductase activity [GO:0050418]; metal ion binding [GO:0046872]		cytoplasm [GO:0005737]	2 iron, 2 sulfur cluster binding [GO:0051537]; hydroxylamine reductase activity [GO:0050418]; metal ion binding [GO:0046872]	K05601	Bacteria	Proteobacteria	Gammaproteobacteria	Enterobacterales	Enterobacteriaceae	Shigella	Shigella boydii
MDTC_PHOLL	mdtC	Multidrug resistance protein MdtC (Multidrug transporter MdtC)	30.4567	126.03	114.54	30.74	0.025	0.52	1.5	0.19	0	0.565	integral component of membrane [GO:0016021]; plasma membrane [GO:0005886]; transporter activity [GO:0005215]		integral component of membrane [GO:0016021]; plasma membrane [GO:0005886]	transporter activity [GO:0005215]	K07789	Bacteria	Proteobacteria	Gammaproteobacteria	Enterobacterales	Morganellaceae	Photorhabdus	Photorhabdus luminescens (Xenorhabdus luminescens)
Y494_PYRIL		UPF0218 protein Pisl_0494	30.0889	10.155	18.56	13.915	34.71	0	0.585	192.325	0.2	0.35					K09735	Archaea	Crenarchaeota	Thermoprotei	Thermoproteales	Thermoproteaceae	Pyrobaculum	Pyrobaculum islandicum
SMPA_BRAHO	smpA	16 kDa outer membrane lipoprotein	29.9694	196.12	64.98	0.24	0.895	2.32	3.48	0	0	1.69	cell outer membrane [GO:0009279]		cell outer membrane [GO:0009279]			Bacteria	Spirochaetes	Spirochaetia	Brachyspirales	Brachyspiraceae	Brachyspira	Brachyspira hyodysenteriae (Treponema hyodysenteriae)
FMT_BACFR	fmt	Methionyl-tRNA formyltransferase (EC 2.1.2.9)	29.1483	0	0	0	0.02	206.385	18.26	0	33.695	3.975	methionyl-tRNA formyltransferase activity [GO:0004479]			methionyl-tRNA formyltransferase activity [GO:0004479]	K00604	Bacteria	Bacteroidetes/Chlorobi group	Bacteroidetes	Bacteroidia	Bacteroidales	Bacteroidaceae	Bacteroides
Y510_MYCBO		Uncharacterized protein Mb0510	28.8567	2.765	9.575	2.14	0	134.49	32.47	0	2.77	75.5	kinase activity [GO:0016301]			kinase activity [GO:0016301]		Bacteria	Actinobacteria	Actinobacteria (high G+C Gram-positive bacteria)	Corynebacteriales	Mycobacteriaceae	Mycobacterium	Mycobacterium tuberculosis complex
SFSA_MARMM	sfsA	Sugar fermentation stimulation protein homolog	28.6583	0.925	0.475	208.135	22.46	0.035	0.915	4.7	2.545	17.735					K06206	Bacteria	Proteobacteria	Alphaproteobacteria	Rhodobacterales	Hyphomonadaceae	Maricaulis	Maricaulis maris
RNR_BUCAP	rnr	Ribonuclease R (RNase R) (EC 3.1.13.1) (VacB protein homolog)	28.38	69.79	23.96	0.9	0.02	126.86	24.365	0	0.54	8.985	cytoplasm [GO:0005737]; exoribonuclease II activity [GO:0008859]; RNA binding [GO:0003723]		cytoplasm [GO:0005737]	exoribonuclease II activity [GO:0008859]; RNA binding [GO:0003723]	K12573	Bacteria	Proteobacteria	Gammaproteobacteria	Enterobacterales	Erwiniaceae	Buchnera (aphid P-endosymbionts)	Buchnera aphidicola
KDPB_ENTFA	kdpB	Potassium-transporting ATPase ATP-binding subunit (EC 3.6.3.12) (ATP phosphohydrolase [potassium-transporting] B chain) (Potassium-binding and translocating subunit B) (Potassium-translocating ATPase B chain)	28.3194	15.39	10.945	148.06	35.545	21.205	4.09	1.79	0	17.85	integral component of membrane [GO:0016021]; plasma membrane [GO:0005886]; ATP binding [GO:0005524]; metal ion binding [GO:0046872]; potassium-transporting ATPase activity [GO:0008556]		integral component of membrane [GO:0016021]; plasma membrane [GO:0005886]	ATP binding [GO:0005524]; metal ion binding [GO:0046872]; potassium-transporting ATPase activity [GO:0008556]	K01547	Bacteria	Firmicutes	Bacilli	Lactobacillales	Enterococcaceae	Enterococcus	Enterococcus faecalis (Streptococcus faecalis)
MZRA_PECCP	mzrA	Modulator protein MzrA	27.7356	110.72	138.835	0	0	0	0.065	0	0	0	integral component of membrane [GO:0016021]; plasma membrane [GO:0005886]		integral component of membrane [GO:0016021]; plasma membrane [GO:0005886]			Bacteria	Proteobacteria	Gammaproteobacteria	Enterobacterales	Pectobacteriaceae	Pectobacterium	Pectobacterium carotovorum (Erwinia carotovora)
Y1440_BURMA		UPF0061 protein BMA1440	27.7006	0	0	43.25	164.51	0.45	2.185	4.55	12.29	22.07						Bacteria	Proteobacteria	Betaproteobacteria	Burkholderiales	Burkholderiaceae	Burkholderia	Burkholderia mallei (Pseudomonas mallei)
DSBB_NITEU	dsbB	Disulfide bond formation protein B (Disulfide oxidoreductase)	26.6017	0.445	0	0.065	0	231.635	6.395	0	0	0.875	integral component of membrane [GO:0016021]; plasma membrane [GO:0005886]; protein disulfide oxidoreductase activity [GO:0015035]		integral component of membrane [GO:0016021]; plasma membrane [GO:0005886]	protein disulfide oxidoreductase activity [GO:0015035]	K03611	Bacteria	Proteobacteria	Betaproteobacteria	Nitrosomonadales	Nitrosomonadaceae	Nitrosomonas	Nitrosomonas europaea
RSMG_NITEU	rsmG	Ribosomal RNA small subunit methyltransferase G (EC 2.1.1.170) (16S rRNA 7-methylguanosine methyltransferase) (16S rRNA m7G methyltransferase)	25.9667	0.435	0.62	37.855	0.98	0.605	1.01	11.315	163.075	17.805	cytoplasm [GO:0005737]; rRNA methyltransferase activity [GO:0008649]		cytoplasm [GO:0005737]	rRNA methyltransferase activity [GO:0008649]	K03501	Bacteria	Proteobacteria	Betaproteobacteria	Nitrosomonadales	Nitrosomonadaceae	Nitrosomonas	Nitrosomonas europaea
MNMC_PSEA6	mnmC	tRNA 5-methylaminomethyl-2-thiouridine biosynthesis bifunctional protein MnmC (tRNA mnm(5)s(2)U biosynthesis bifunctional protein) [Includes: tRNA (mnm(5)s(2)U34)-methyltransferase (EC 2.1.1.61); FAD-dependent cmnm(5)s(2)U34 oxidoreductase (EC 1.5.-.-)]	25.72	121.52	52.22	2.985	18.555	8.405	9.825	3.95	0	14.02	cytoplasm [GO:0005737]; oxidoreductase activity, acting on the CH-NH group of donors [GO:0016645]; tRNA (5-methylaminomethyl-2-thiouridylate)-methyltransferase activity [GO:0004808]		cytoplasm [GO:0005737]	oxidoreductase activity, acting on the CH-NH group of donors [GO:0016645]; tRNA (5-methylaminomethyl-2-thiouridylate)-methyltransferase activity [GO:0004808]	K15461	Bacteria	Proteobacteria	Gammaproteobacteria	Alteromonadales	Pseudoalteromonadaceae	Pseudoalteromonas	Pseudoalteromonas atlantica (Alteromonas atlantica)
YWQE_BACSU	ywqE	Tyrosine-protein phosphatase YwqE (EC 3.1.3.48)	25.2828	0	0	0	0.38	0.015	0.38	0	226.77	0	manganese ion binding [GO:0030145]; protein tyrosine phosphatase activity [GO:0004725]			manganese ion binding [GO:0030145]; protein tyrosine phosphatase activity [GO:0004725]	K01104	Bacteria	Firmicutes	Bacilli	Bacillales	Bacillaceae	Bacillus	Bacillus subtilis
IF2_LACPL	infB	Translation initiation factor IF-2	25.1317	44.12	139.335	0.015	0	33.57	7.15	0	0	1.995	cytoplasm [GO:0005737]; GTP binding [GO:0005525]; GTPase activity [GO:0003924]; translation initiation factor activity [GO:0003743]		cytoplasm [GO:0005737]	GTPase activity [GO:0003924]; GTP binding [GO:0005525]; translation initiation factor activity [GO:0003743]	K02519	Bacteria	Firmicutes	Bacilli	Lactobacillales	Lactobacillaceae	Lactobacillus	Lactobacillus plantarum
MDCC_PSEPW	mdcC	Malonate decarboxylase acyl carrier protein (Malonate decarboxylase subunit delta)	24.8867	11.69	16.775	0	0	138.975	23.175	0	0	33.365	cytoplasm [GO:0005737]		cytoplasm [GO:0005737]		K13931	Bacteria	Proteobacteria	Gammaproteobacteria	Pseudomonadales	Pseudomonadaceae	Pseudomonas	Pseudomonas putida (Arthrobacter siderocapsulatus)
PKN1_CHLCV	pkn1	Serine/threonine-protein kinase pkn1 (EC 2.7.11.1)	24.5122	16.67	26.695	15.48	125.105	0.175	1.415	34.83	0	0.24	ATP binding [GO:0005524]; protein serine/threonine kinase activity [GO:0004674]			ATP binding [GO:0005524]; protein serine/threonine kinase activity [GO:0004674]		Bacteria	PVC group	Chlamydiae	Chlamydiia	Chlamydiales	Chlamydiaceae	Chlamydia
Y1615_CUPNH		UPF0182 protein H16_A1615	23.3378	0.77	0.39	0.345	0	21.805	87.04	0	0.385	99.305	integral component of membrane [GO:0016021]; plasma membrane [GO:0005886]		integral component of membrane [GO:0016021]; plasma membrane [GO:0005886]		K09118	Bacteria	Proteobacteria	Betaproteobacteria	Burkholderiales	Burkholderiaceae	Cupriavidus	Cupriavidus necator (Alcaligenes eutrophus) (Ralstonia eutropha)
Y833_RUEST		UPF0753 protein TM1040_0833	23.2933	0.085	0	0	0	30.21	138.52	0	0	40.825					K09822	Bacteria	Proteobacteria	Alphaproteobacteria	Rhodobacterales	Rhodobacteraceae	Ruegeria	Ruegeria sp. (strain TM1040) (Silicibacter sp.)
TRMA_SHEDO	trmA	tRNA/tmRNA (uracil-C(5))-methyltransferase (EC 2.1.1.-) (EC 2.1.1.35) (tRNA (uracil(54)-C(5))-methyltransferase) (tRNA(m5U54)-methyltransferase) (RUMT) (tmRNA (uracil(341)-C(5))-methyltransferase)	23.1078	0.13	0	0.22	0	128.39	25.05	0	0	54.18	S-adenosylmethionine-dependent tRNA (m5U54) methyltransferase activity [GO:0030697]			S-adenosylmethionine-dependent tRNA (m5U54) methyltransferase activity [GO:0030697]	K00557	Bacteria	Proteobacteria	Gammaproteobacteria	Alteromonadales	Shewanellaceae	Shewanella	Shewanella denitrificans
EFG_HALOH	fusA	Elongation factor G (EF-G)	21.9767	0	0	0.135	0	0.58	2.795	0	0	194.28	cytoplasm [GO:0005737]; GTP binding [GO:0005525]; GTPase activity [GO:0003924]; translation elongation factor activity [GO:0003746]		cytoplasm [GO:0005737]	GTPase activity [GO:0003924]; GTP binding [GO:0005525]; translation elongation factor activity [GO:0003746]	K02355	Bacteria	Firmicutes	Clostridia	Halanaerobiales	Halanaerobiaceae	Halothermothrix	Halothermothrix orenii
Y565_AGRFC		Uncharacterized protein Atu0565	21.5961	5.83	10.105	0.84	3.78	21.47	126.535	0.46	1.18	24.165						Bacteria	Proteobacteria	Alphaproteobacteria	Rhizobiales	Rhizobiaceae	Agrobacterium	Agrobacterium tumefaciens complex
Y899_CHLAA		Uncharacterized sensor-like histidine kinase Caur_0899 (EC 2.7.13.-)	21.4094	0.19	0.71	0	0	0.105	0.465	0	0	191.215	integral component of membrane [GO:0016021]; intracellular [GO:0005622]; plasma membrane [GO:0005886]; phosphorelay sensor kinase activity [GO:0000155]; protein dimerization activity [GO:0046983]		integral component of membrane [GO:0016021]; intracellular [GO:0005622]; plasma membrane [GO:0005886]	phosphorelay sensor kinase activity [GO:0000155]; protein dimerization activity [GO:0046983]		Bacteria	Chloroflexi	Chloroflexia	Chloroflexales	Chloroflexineae	Chloroflexaceae (filamentous anoxygenic phototrophic bacteria)	Chloroflexus
MNMC_ACIBT	mnmC	tRNA 5-methylaminomethyl-2-thiouridine biosynthesis bifunctional protein MnmC (tRNA mnm(5)s(2)U biosynthesis bifunctional protein) [Includes: tRNA (mnm(5)s(2)U34)-methyltransferase (EC 2.1.1.61); FAD-dependent cmnm(5)s(2)U34 oxidoreductase (EC 1.5.-.-)]	21.4033	2.97	1.655	19.92	39.605	0.03	1.415	127.035	0	0	cytoplasm [GO:0005737]; oxidoreductase activity, acting on the CH-NH group of donors [GO:0016645]; tRNA (5-methylaminomethyl-2-thiouridylate)-methyltransferase activity [GO:0004808]		cytoplasm [GO:0005737]	oxidoreductase activity, acting on the CH-NH group of donors [GO:0016645]; tRNA (5-methylaminomethyl-2-thiouridylate)-methyltransferase activity [GO:0004808]	K15461	Bacteria	Proteobacteria	Gammaproteobacteria	Pseudomonadales	Moraxellaceae	Acinetobacter	Acinetobacter calcoaceticus/baumannii complex
PRSA1_BACCR	prsA1	Foldase protein PrsA 1 (EC 5.2.1.8)	20.8444	0	0	0	0	0.915	5.055	0	0	181.63	plasma membrane [GO:0005886]; peptidyl-prolyl cis-trans isomerase activity [GO:0003755]		plasma membrane [GO:0005886]	peptidyl-prolyl cis-trans isomerase activity [GO:0003755]	K07533	Bacteria	Firmicutes	Bacilli	Bacillales	Bacillaceae	Bacillus	Bacillus cereus
MNMC_RALSO	mnmC	tRNA 5-methylaminomethyl-2-thiouridine biosynthesis bifunctional protein MnmC (tRNA mnm(5)s(2)U biosynthesis bifunctional protein) [Includes: tRNA (mnm(5)s(2)U34)-methyltransferase (EC 2.1.1.61); FAD-dependent cmnm(5)s(2)U34 oxidoreductase (EC 1.5.-.-)]	20.3656	11.145	31.925	5.405	3.79	25.66	104.42	0	0	0.945	cytoplasm [GO:0005737]; oxidoreductase activity, acting on the CH-NH group of donors [GO:0016645]; tRNA (5-methylaminomethyl-2-thiouridylate)-methyltransferase activity [GO:0004808]		cytoplasm [GO:0005737]	oxidoreductase activity, acting on the CH-NH group of donors [GO:0016645]; tRNA (5-methylaminomethyl-2-thiouridylate)-methyltransferase activity [GO:0004808]	K15461	Bacteria	Proteobacteria	Betaproteobacteria	Burkholderiales	Burkholderiaceae	Ralstonia	Ralstonia solanacearum (Pseudomonas solanacearum)
EFP_PSEF5	efp	Elongation factor P (EF-P)	19.9611	0.59	0.105	2.345	3.35	0.065	0	173.195	0	0	cytoplasm [GO:0005737]; translation elongation factor activity [GO:0003746]		cytoplasm [GO:0005737]	translation elongation factor activity [GO:0003746]	K02356	Bacteria	Proteobacteria	Gammaproteobacteria	Pseudomonadales	Pseudomonadaceae	Pseudomonas	Pseudomonas protegens
Y869_STAS1		Uncharacterized protein SSP0869	19.9561	6.255	4.1	55.375	112.11	0	0	1.765	0	0						Bacteria	Firmicutes	Bacilli	Bacillales	Staphylococcaceae	Staphylococcus	Staphylococcus saprophyticus
Y473_ACIBT		PKHD-type hydroxylase A1S_0473 (EC 1.14.11.-)	19.8017	0	0	0	0.04	0	0	0	0	178.175	iron ion binding [GO:0005506]; L-ascorbic acid binding [GO:0031418]; oxidoreductase activity, acting on paired donors, with incorporation or reduction of molecular oxygen, 2-oxoglutarate as one donor, and incorporation of one atom each of oxygen into both donors [GO:0016706]			iron ion binding [GO:0005506]; L-ascorbic acid binding [GO:0031418]; oxidoreductase activity, acting on paired donors, with incorporation or reduction of molecular oxygen, 2-oxoglutarate as one donor, and incorporation of one atom each of oxygen into both donors [GO:0016706]	K07336	Bacteria	Proteobacteria	Gammaproteobacteria	Pseudomonadales	Moraxellaceae	Acinetobacter	Acinetobacter calcoaceticus/baumannii complex
YWZG_BACSU	ywzG	Putative DNA-binding protein YwzG	19.3933	1.49	0.515	0	0	1.695	0.08	0	0	170.76	DNA binding [GO:0003677]			DNA binding [GO:0003677]	K10947	Bacteria	Firmicutes	Bacilli	Bacillales	Bacillaceae	Bacillus	Bacillus subtilis
OYE_STRPG		Uncharacterized oxidoreductase SpyM50865 (EC 1.-.-.-) (SpyOYE)	19.3839	0	0	0	0	6.175	102.39	0	0	65.89	FMN binding [GO:0010181]; oxidoreductase activity [GO:0016491]			FMN binding [GO:0010181]; oxidoreductase activity [GO:0016491]		Bacteria	Firmicutes	Bacilli	Lactobacillales	Streptococcaceae	Streptococcus	Streptococcus pyogenes
TRPA_CHLPB	trpA	Tryptophan synthase alpha chain (EC 4.2.1.20)	19.1433	102.51	60.19	1.075	0.37	3.95	3.85	0.085	0	0.26	tryptophan synthase activity [GO:0004834]			tryptophan synthase activity [GO:0004834]	K01695	Bacteria	Bacteroidetes/Chlorobi group	Chlorobi	Chlorobia	Chlorobiales	Chlorobiaceae	Chlorobium
PRMA_GEOSL	prmA	Ribosomal protein L11 methyltransferase (L11 Mtase) (EC 2.1.1.-)	18.9917	0	0	0	0	0	0	170.925	0	0	cytoplasm [GO:0005737]; protein methyltransferase activity [GO:0008276]		cytoplasm [GO:0005737]	protein methyltransferase activity [GO:0008276]	K02687	Bacteria	Proteobacteria	Deltaproteobacteria	Desulfuromonadales	Geobacteraceae	Geobacter	Geobacter sulfurreducens
HTPX_SHEB9	htpX	Protease HtpX (EC 3.4.24.-) (Heat shock protein HtpX)	18.9228	0.1	0.09	10.105	2.805	31.625	100.115	0.12	1.06	24.285	integral component of membrane [GO:0016021]; plasma membrane [GO:0005886]; metal ion binding [GO:0046872]; metalloendopeptidase activity [GO:0004222]		integral component of membrane [GO:0016021]; plasma membrane [GO:0005886]	metal ion binding [GO:0046872]; metalloendopeptidase activity [GO:0004222]	K03799	Bacteria	Proteobacteria	Gammaproteobacteria	Alteromonadales	Shewanellaceae	Shewanella	Shewanella baltica
ECFT_CLOK5	ecfT	Energy-coupling factor transporter transmembrane protein EcfT (ECF transporter T component EcfT)	18.6189	5.275	12.715	26.355	101.56	0	1.025	16.145	4.29	0.205	integral component of membrane [GO:0016021]; plasma membrane [GO:0005886]; transporter activity [GO:0005215]		integral component of membrane [GO:0016021]; plasma membrane [GO:0005886]	transporter activity [GO:0005215]	K16785	Bacteria	Firmicutes	Clostridia	Clostridiales	Clostridiaceae	Clostridium	Clostridium kluyveri
RSMG_XANAC	rsmG	Ribosomal RNA small subunit methyltransferase G (EC 2.1.1.170) (16S rRNA 7-methylguanosine methyltransferase) (16S rRNA m7G methyltransferase)	18.2778	103.455	52.29	0.315	0	7.075	1.195	0	0	0.17	cytoplasm [GO:0005737]; rRNA methyltransferase activity [GO:0008649]		cytoplasm [GO:0005737]	rRNA methyltransferase activity [GO:0008649]	K03501	Bacteria	Proteobacteria	Gammaproteobacteria	Xanthomonadales	Xanthomonadaceae	Xanthomonas	Xanthomonas citri (Xanthomonas campestris pv. citri)
EPIY_STAEP	epiY	Uncharacterized 16.7 kDa protein in epiA 5'region	18.0783	53.545	107.595	0	0	1.02	0.545	0	0	0	integral component of membrane [GO:0016021]; plasma membrane [GO:0005886]; ATP binding [GO:0005524]; ATPase activity, coupled to transmembrane movement of substances [GO:0042626]		integral component of membrane [GO:0016021]; plasma membrane [GO:0005886]	ATPase activity, coupled to transmembrane movement of substances [GO:0042626]; ATP binding [GO:0005524]		Bacteria	Firmicutes	Bacilli	Bacillales	Staphylococcaceae	Staphylococcus	Staphylococcus epidermidis
PRMC_MYCLE	prmC	Release factor glutamine methyltransferase (RF MTase) (EC 2.1.1.297) (M.MleHemKP) (N5-glutamine methyltransferase PrmC) (Protein-(glutamine-N5) MTase PrmC) (Protein-glutamine N-methyltransferase PrmC)	17.8733	0	0	0	0	0	0	0	0	160.86	protein methyltransferase activity [GO:0008276]; protein-(glutamine-N5) methyltransferase activity [GO:0102559]			protein-(glutamine-N5) methyltransferase activity [GO:0102559]; protein methyltransferase activity [GO:0008276]	K02493	Bacteria	Actinobacteria	Actinobacteria (high G+C Gram-positive bacteria)	Corynebacteriales	Mycobacteriaceae	Mycobacterium	Mycobacterium leprae
PPAC_ARCFU	ppaC	Probable manganese-dependent inorganic pyrophosphatase (EC 3.6.1.1) (Pyrophosphate phospho-hydrolase) (PPase)	17.5844	0	0	0	0	1.615	9.595	0	0	147.05	cytoplasm [GO:0005737]; inorganic diphosphatase activity [GO:0004427]; metal ion binding [GO:0046872]		cytoplasm [GO:0005737]	inorganic diphosphatase activity [GO:0004427]; metal ion binding [GO:0046872]	K15986	Archaea	Euryarchaeota	Archaeoglobi	Archaeoglobales	Archaeoglobaceae	Archaeoglobus	Archaeoglobus fulgidus
Y2524_CHRSD		UPF0234 protein Csal_2524	17.4022	1.91	1.125	0	0	2.94	0.305	0	0	150.34					K09767	Bacteria	Proteobacteria	Gammaproteobacteria	Oceanospirillales	Halomonadaceae	Chromohalobacter	Chromohalobacter salexigens
Y819_PYRHO		Uncharacterized methyltransferase PH0819 (EC 2.1.1.-)	17.0922	1.84	1.65	1.79	3.915	3.975	104.865	0	0	35.795	4 iron, 4 sulfur cluster binding [GO:0051539]; cobalamin binding [GO:0031419]; metal ion binding [GO:0046872]; methyltransferase activity [GO:0008168]			4 iron, 4 sulfur cluster binding [GO:0051539]; cobalamin binding [GO:0031419]; metal ion binding [GO:0046872]; methyltransferase activity [GO:0008168]		Archaea	Euryarchaeota	Thermococci	Thermococcales	Thermococcaceae	Pyrococcus	Pyrococcus horikoshii
HTPX_GEOUR	htpX	Protease HtpX homolog (EC 3.4.24.-)	16.1883	0	0	0	0	2.075	7.8	0	0	135.82	integral component of membrane [GO:0016021]; plasma membrane [GO:0005886]; metal ion binding [GO:0046872]; metalloendopeptidase activity [GO:0004222]		integral component of membrane [GO:0016021]; plasma membrane [GO:0005886]	metal ion binding [GO:0046872]; metalloendopeptidase activity [GO:0004222]	K03799	Bacteria	Proteobacteria	Deltaproteobacteria	Desulfuromonadales	Geobacteraceae	Geobacter	Geobacter uraniireducens
KCY_FERNB	cmk	Cytidylate kinase (CK) (EC 2.7.4.25) (Cytidine monophosphate kinase) (CMP kinase)	15.6239	0	0	0	0	140.615	0	0	0	0	cytoplasm [GO:0005737]; ATP binding [GO:0005524]; cytidylate kinase activity [GO:0004127]		cytoplasm [GO:0005737]	ATP binding [GO:0005524]; cytidylate kinase activity [GO:0004127]	K00945	Bacteria	Thermotogae	Thermotogae	Thermotogales	Fervidobacteriaceae	Fervidobacterium	Fervidobacterium nodosum
PSIA1_ECOLI	psiA	Protein PsiA	15.6156	0	0	0	140.54	0	0	0	0	0						Bacteria	Proteobacteria	Gammaproteobacteria	Enterobacterales	Enterobacteriaceae	Escherichia	Escherichia coli
Y2387_MYCBO		UPF0053 protein Mb2387c	15.255	0	0	0	0.045	0	0.57	136.68	0	0	integral component of membrane [GO:0016021]; plasma membrane [GO:0005886]; flavin adenine dinucleotide binding [GO:0050660]; oxidoreductase activity, acting on CH-OH group of donors [GO:0016614]		integral component of membrane [GO:0016021]; plasma membrane [GO:0005886]	flavin adenine dinucleotide binding [GO:0050660]; oxidoreductase activity, acting on CH-OH group of donors [GO:0016614]		Bacteria	Actinobacteria	Actinobacteria (high G+C Gram-positive bacteria)	Corynebacteriales	Mycobacteriaceae	Mycobacterium	Mycobacterium tuberculosis complex
TDHA_HAEDU	tdhA	TonB-dependent heme receptor A	14.22	0	0	0	0	0.04	0.145	0	122.45	5.345	cell outer membrane [GO:0009279]; integral component of membrane [GO:0016021]; receptor activity [GO:0004872]; transporter activity [GO:0005215]		cell outer membrane [GO:0009279]; integral component of membrane [GO:0016021]	receptor activity [GO:0004872]; transporter activity [GO:0005215]	K16087	Bacteria	Proteobacteria	Gammaproteobacteria	Pasteurellales	Pasteurellaceae	Haemophilus	Haemophilus ducreyi
KCY1_BORBU	cmk1	Cytidylate kinase 1 (CK 1) (EC 2.7.4.25) (Cytidine monophosphate kinase 1) (CMP kinase 1)	14.0378	0.365	0.32	0.595	3.765	0.05	0.175	18.985	101.74	0.345	cytoplasm [GO:0005737]; ATP binding [GO:0005524]; cytidylate kinase activity [GO:0004127]		cytoplasm [GO:0005737]	ATP binding [GO:0005524]; cytidylate kinase activity [GO:0004127]	K00945	Bacteria	Spirochaetes	Spirochaetia	Spirochaetales	Borreliaceae	Borreliella	Borreliella burgdorferi (Lyme disease spirochete) (Borrelia burgdorferi)
DHGY_METEA	hprA	Glycerate dehydrogenase (GDH) (EC 1.1.1.29) (Glyoxylate reductase) (Hydroxypyruvate dehydrogenase) (NADH-dependent hydroxypyruvate reductase) (HPR) (HPR-A)	12.8339	0.02	0	0	0	0.02	0	0	0	115.465	cytoplasm [GO:0005737]; glycerate dehydrogenase activity [GO:0008465]; NAD binding [GO:0051287]		cytoplasm [GO:0005737]	glycerate dehydrogenase activity [GO:0008465]; NAD binding [GO:0051287]	K00018	Bacteria	Proteobacteria	Alphaproteobacteria	Rhizobiales	Methylobacteriaceae	Methylobacterium	Methylobacterium extorquens (Methylobacterium dichloromethanicum) (Protomonas extorquens)
YWNF_BACSU	ywnF	Uncharacterized protein YwnF	12.7439	3.285	0.125	0	0	9.62	100.89	0	0	0.775	integral component of membrane [GO:0016021]; plasma membrane [GO:0005886]		integral component of membrane [GO:0016021]; plasma membrane [GO:0005886]			Bacteria	Firmicutes	Bacilli	Bacillales	Bacillaceae	Bacillus	Bacillus subtilis
EFTU_PEDPA	tuf	Elongation factor Tu (EF-Tu)	12.5933	0	0	0	0	0	0	0	113.34	0	cytoplasm [GO:0005737]; GTP binding [GO:0005525]; GTPase activity [GO:0003924]; translation elongation factor activity [GO:0003746]		cytoplasm [GO:0005737]	GTPase activity [GO:0003924]; GTP binding [GO:0005525]; translation elongation factor activity [GO:0003746]	K02358	Bacteria	Firmicutes	Bacilli	Lactobacillales	Lactobacillaceae	Pediococcus	Pediococcus pentosaceus
RIO1_ARCFU	rio1	RIO-type serine/threonine-protein kinase Rio1 (AfRio1) (EC 2.7.11.1)	12.5283	0	0	0	0	0	0	0	0	112.755	ATP binding [GO:0005524]; hydrolase activity [GO:0016787]; metal ion binding [GO:0046872]; protein serine/threonine kinase activity [GO:0004674]			ATP binding [GO:0005524]; hydrolase activity [GO:0016787]; metal ion binding [GO:0046872]; protein serine/threonine kinase activity [GO:0004674]	K07178	Archaea	Euryarchaeota	Archaeoglobi	Archaeoglobales	Archaeoglobaceae	Archaeoglobus	Archaeoglobus fulgidus
FEOB2_PORGI	feoB2	Fe(2+) transporter FeoB homolog (Ferrous iron transport protein B homolog)	12.3672	2.8	105.445	0.02	0.055	0.24	2.745	0	0	0	integral component of membrane [GO:0016021]; plasma membrane [GO:0005886]; ferrous iron transmembrane transporter activity [GO:0015093]; GTP binding [GO:0005525]		integral component of membrane [GO:0016021]; plasma membrane [GO:0005886]	ferrous iron transmembrane transporter activity [GO:0015093]; GTP binding [GO:0005525]	K04759	Bacteria	Bacteroidetes/Chlorobi group	Bacteroidetes	Bacteroidia	Bacteroidales	Porphyromonadaceae	Porphyromonas
Y3435_MYCPA		UPF0353 protein MAP_3435c	12.1544	0	0	0	0	0.075	0.45	0	0	108.865	integral component of membrane [GO:0016021]; plasma membrane [GO:0005886]		integral component of membrane [GO:0016021]; plasma membrane [GO:0005886]		K07114	Bacteria	Actinobacteria	Actinobacteria (high G+C Gram-positive bacteria)	Corynebacteriales	Mycobacteriaceae	Mycobacterium	Mycobacterium avium complex (MAC)
HFLD_SHESA	hflD	High frequency lysogenization protein HflD homolog	11.8956	0	0	0	0	0	0.15	0	0	106.91	cytoplasm [GO:0005737]; plasma membrane [GO:0005886]		cytoplasm [GO:0005737]; plasma membrane [GO:0005886]		K07153	Bacteria	Proteobacteria	Gammaproteobacteria	Alteromonadales	Shewanellaceae	Shewanella	Shewanella sp. (strain ANA-3)
YRBD_BACSU	yrbD	Putative sodium/proton-dependent alanine carrier protein YrbD	11.7767	5.005	100.955	0	0	0.03	0	0	0	0	integral component of membrane [GO:0016021]; plasma membrane [GO:0005886]; alanine:sodium symporter activity [GO:0015655]		integral component of membrane [GO:0016021]; plasma membrane [GO:0005886]	alanine:sodium symporter activity [GO:0015655]	K03310	Bacteria	Firmicutes	Bacilli	Bacillales	Bacillaceae	Bacillus	Bacillus subtilis
ANMK_CROS8	anmK	Anhydro-N-acetylmuramic acid kinase (EC 2.7.1.170) (AnhMurNAc kinase)	38.0006	18.08	9.625	13.79	73.735	0.745	0.95	225.08	0	0	ATP binding [GO:0005524]; kinase activity [GO:0016301]; phosphotransferase activity, alcohol group as acceptor [GO:0016773]; 1,6-anhydro-N-acetyl-beta-muramic acid catabolic process [GO:0097175]; amino sugar metabolic process [GO:0006040]; carbohydrate metabolic process [GO:0005975]; peptidoglycan turnover [GO:0009254]	1,6-anhydro-N-acetyl-beta-muramic acid catabolic process [GO:0097175]; amino sugar metabolic process [GO:0006040]; carbohydrate metabolic process [GO:0005975]; peptidoglycan turnover [GO:0009254]		ATP binding [GO:0005524]; kinase activity [GO:0016301]; phosphotransferase activity, alcohol group as acceptor [GO:0016773]	K09001	Bacteria	Proteobacteria	Gammaproteobacteria	Enterobacterales	Enterobacteriaceae	Cronobacter	Cronobacter sakazakii (Enterobacter sakazakii)
DXS_HAHCH	dxs	1-deoxy-D-xylulose-5-phosphate synthase (EC 2.2.1.7) (1-deoxyxylulose-5-phosphate synthase) (DXP synthase) (DXPS)	87.3856	0	0	46.225	116.03	0	0	215.875	408.34	0	1-deoxy-D-xylulose-5-phosphate synthase activity [GO:0008661]; metal ion binding [GO:0046872]; 1-deoxy-D-xylulose 5-phosphate biosynthetic process [GO:0052865]; terpenoid biosynthetic process [GO:0016114]; thiamine biosynthetic process [GO:0009228]	1-deoxy-D-xylulose 5-phosphate biosynthetic process [GO:0052865]; terpenoid biosynthetic process [GO:0016114]; thiamine biosynthetic process [GO:0009228]		1-deoxy-D-xylulose-5-phosphate synthase activity [GO:0008661]; metal ion binding [GO:0046872]	K01662	Bacteria	Proteobacteria	Gammaproteobacteria	Oceanospirillales	Hahellaceae	Hahella	Hahella chejuensis
DXS_CYTH3	dxs	1-deoxy-D-xylulose-5-phosphate synthase (EC 2.2.1.7) (1-deoxyxylulose-5-phosphate synthase) (DXP synthase) (DXPS)	72.9411	19.58	10.935	2.745	4.59	37.105	485.69	1.545	0	94.28	1-deoxy-D-xylulose-5-phosphate synthase activity [GO:0008661]; metal ion binding [GO:0046872]; 1-deoxy-D-xylulose 5-phosphate biosynthetic process [GO:0052865]; terpenoid biosynthetic process [GO:0016114]; thiamine biosynthetic process [GO:0009228]	1-deoxy-D-xylulose 5-phosphate biosynthetic process [GO:0052865]; terpenoid biosynthetic process [GO:0016114]; thiamine biosynthetic process [GO:0009228]		1-deoxy-D-xylulose-5-phosphate synthase activity [GO:0008661]; metal ion binding [GO:0046872]	K01662	Bacteria	Bacteroidetes/Chlorobi group	Bacteroidetes	Cytophagia	Cytophagales	Cytophagaceae	Cytophaga
DXS_PSEHT	dxs	1-deoxy-D-xylulose-5-phosphate synthase (EC 2.2.1.7) (1-deoxyxylulose-5-phosphate synthase) (DXP synthase) (DXPS)	34.1717	95.275	212.27	0	0	0	0	0	0	0	1-deoxy-D-xylulose-5-phosphate synthase activity [GO:0008661]; metal ion binding [GO:0046872]; 1-deoxy-D-xylulose 5-phosphate biosynthetic process [GO:0052865]; terpenoid biosynthetic process [GO:0016114]; thiamine biosynthetic process [GO:0009228]	1-deoxy-D-xylulose 5-phosphate biosynthetic process [GO:0052865]; terpenoid biosynthetic process [GO:0016114]; thiamine biosynthetic process [GO:0009228]		1-deoxy-D-xylulose-5-phosphate synthase activity [GO:0008661]; metal ion binding [GO:0046872]	K01662	Bacteria	Proteobacteria	Gammaproteobacteria	Alteromonadales	Pseudoalteromonadaceae	Pseudoalteromonas	Pseudoalteromonas haloplanktis (Alteromonas haloplanktis)
ARND_ENT38	arnD	Probable 4-deoxy-4-formamido-L-arabinose-phosphoundecaprenol deformylase ArnD (EC 3.5.1.n3)	110.203	108.965	77.73	13.44	46.13	8.91	569.11	51.93	3.035	112.575	hydrolase activity, acting on carbon-nitrogen (but not peptide) bonds, in linear amides [GO:0016811]; 4-amino-4-deoxy-alpha-L-arabinopyranosyl undecaprenyl phosphate biosynthetic process [GO:0036108]; lipid A biosynthetic process [GO:0009245]; lipopolysaccharide biosynthetic process [GO:0009103]; response to antibiotic [GO:0046677]	4-amino-4-deoxy-alpha-L-arabinopyranosyl undecaprenyl phosphate biosynthetic process [GO:0036108]; lipid A biosynthetic process [GO:0009245]; lipopolysaccharide biosynthetic process [GO:0009103]; response to antibiotic [GO:0046677]		hydrolase activity, acting on carbon-nitrogen (but not peptide) bonds, in linear amides [GO:0016811]	K13014	Bacteria	Proteobacteria	Gammaproteobacteria	Enterobacterales	Enterobacteriaceae	Enterobacter	Enterobacter sp. (strain 638)
ARND_YERPY	arnD	Probable 4-deoxy-4-formamido-L-arabinose-phosphoundecaprenol deformylase ArnD (EC 3.5.1.n3)	26.8094	0	0	0	0	1.41	9.72	228.23	0.18	1.745	hydrolase activity, acting on carbon-nitrogen (but not peptide) bonds, in linear amides [GO:0016811]; 4-amino-4-deoxy-alpha-L-arabinopyranosyl undecaprenyl phosphate biosynthetic process [GO:0036108]; lipid A biosynthetic process [GO:0009245]; lipopolysaccharide biosynthetic process [GO:0009103]; response to antibiotic [GO:0046677]	4-amino-4-deoxy-alpha-L-arabinopyranosyl undecaprenyl phosphate biosynthetic process [GO:0036108]; lipid A biosynthetic process [GO:0009245]; lipopolysaccharide biosynthetic process [GO:0009103]; response to antibiotic [GO:0046677]		hydrolase activity, acting on carbon-nitrogen (but not peptide) bonds, in linear amides [GO:0016811]	K13014	Bacteria	Proteobacteria	Gammaproteobacteria	Enterobacterales	Yersiniaceae	Yersinia	Yersinia pseudotuberculosis complex
KPRS_BORPE	prs	Ribose-phosphate pyrophosphokinase (RPPK) (EC 2.7.6.1) (5-phospho-D-ribosyl alpha-1-diphosphate) (Phosphoribosyl diphosphate synthase) (Phosphoribosyl pyrophosphate synthase) (P-Rib-PP synthase) (PRPP synthase) (PRPPase)	52.9067	90.595	66.425	13.6	102.735	5.61	1.085	194.085	0	2.025	cytoplasm [GO:0005737]; ATP binding [GO:0005524]; kinase activity [GO:0016301]; magnesium ion binding [GO:0000287]; ribose phosphate diphosphokinase activity [GO:0004749]; 5-phosphoribose 1-diphosphate biosynthetic process [GO:0006015]; nucleoside metabolic process [GO:0009116]; nucleotide biosynthetic process [GO:0009165]; ribonucleoside monophosphate biosynthetic process [GO:0009156]	5-phosphoribose 1-diphosphate biosynthetic process [GO:0006015]; nucleoside metabolic process [GO:0009116]; nucleotide biosynthetic process [GO:0009165]; ribonucleoside monophosphate biosynthetic process [GO:0009156]	cytoplasm [GO:0005737]	ATP binding [GO:0005524]; kinase activity [GO:0016301]; magnesium ion binding [GO:0000287]; ribose phosphate diphosphokinase activity [GO:0004749]	K00948	Bacteria	Proteobacteria	Betaproteobacteria	Burkholderiales	Alcaligenaceae	Bordetella	Bordetella pertussis
SQUS_ECOLI	yihS	Sulfoquinovose isomerase (SQ isomerase) (EC 5.3.1.31)	36.8133	0	0	0	0	0	0	0	0	331.32	identical protein binding [GO:0042802]; mannose isomerase activity [GO:0050089]; sulfoquinovose isomerase activity [GO:0061593]; 6-sulfoquinovose(1-) catabolic process [GO:1902777]; 6-sulfoquinovose(1-) catabolic process to glycerone phosphate and 3-sulfolactaldehyde [GO:0061720]	6-sulfoquinovose(1-) catabolic process [GO:1902777]; 6-sulfoquinovose(1-) catabolic process to glycerone phosphate and 3-sulfolactaldehyde [GO:0061720]		identical protein binding [GO:0042802]; mannose isomerase activity [GO:0050089]; sulfoquinovose isomerase activity [GO:0061593]	K18479	Bacteria	Proteobacteria	Gammaproteobacteria	Enterobacterales	Enterobacteriaceae	Escherichia	Escherichia coli
GCH1_PELTS	folE	GTP cyclohydrolase 1 (EC 3.5.4.16) (GTP cyclohydrolase I) (GTP-CH-I)	209.101	0.045	1.075	277.805	4.97	2.94	4.96	44.105	1270.33	275.675	cytoplasm [GO:0005737]; GTP binding [GO:0005525]; GTP cyclohydrolase I activity [GO:0003934]; metal ion binding [GO:0046872]; 7,8-dihydroneopterin 3'-triphosphate biosynthetic process [GO:0035998]; one-carbon metabolic process [GO:0006730]; tetrahydrofolate biosynthetic process [GO:0046654]	7,8-dihydroneopterin 3'-triphosphate biosynthetic process [GO:0035998]; one-carbon metabolic process [GO:0006730]; tetrahydrofolate biosynthetic process [GO:0046654]	cytoplasm [GO:0005737]	GTP binding [GO:0005525]; GTP cyclohydrolase I activity [GO:0003934]; metal ion binding [GO:0046872]	K01495	Bacteria	Firmicutes	Clostridia	Clostridiales	Peptococcaceae	Pelotomaculum	Pelotomaculum thermopropionicum
ACKA_BORRA	ackA	Acetate kinase (EC 2.7.2.1) (Acetokinase)	368.831	2.205	0	188.05	1890.83	145.685	494.54	398.295	42.335	157.545	cytoplasm [GO:0005737]; acetate kinase activity [GO:0008776]; ATP binding [GO:0005524]; metal ion binding [GO:0046872]; acetyl-CoA biosynthetic process [GO:0006085]; organic acid metabolic process [GO:0006082]	acetyl-CoA biosynthetic process [GO:0006085]; organic acid metabolic process [GO:0006082]	cytoplasm [GO:0005737]	acetate kinase activity [GO:0008776]; ATP binding [GO:0005524]; metal ion binding [GO:0046872]	K00925	Bacteria	Spirochaetes	Spirochaetia	Spirochaetales	Borreliaceae	Borrelia	Borrelia recurrentis
ACKA_HISS2	ackA	Acetate kinase (EC 2.7.2.1) (Acetokinase)	102.621	0	0	0.11	0	197.4	285.065	0	9.695	431.315	cytoplasm [GO:0005737]; acetate kinase activity [GO:0008776]; ATP binding [GO:0005524]; metal ion binding [GO:0046872]; acetyl-CoA biosynthetic process [GO:0006085]; organic acid metabolic process [GO:0006082]	acetyl-CoA biosynthetic process [GO:0006085]; organic acid metabolic process [GO:0006082]	cytoplasm [GO:0005737]	acetate kinase activity [GO:0008776]; ATP binding [GO:0005524]; metal ion binding [GO:0046872]	K00925	Bacteria	Proteobacteria	Gammaproteobacteria	Pasteurellales	Pasteurellaceae	Histophilus	Histophilus somni (Haemophilus somnus)
ACSA_ECOL6	acs	Acetyl-coenzyme A synthetase (AcCoA synthetase) (Acs) (EC 6.2.1.1) (Acetate--CoA ligase) (Acyl-activating enzyme)	122.772	1.13	0	0	0.44	0	1094.91	0	0	8.47	acetate-CoA ligase activity [GO:0003987]; AMP binding [GO:0016208]; ATP binding [GO:0005524]; metal ion binding [GO:0046872]; acetyl-CoA biosynthetic process from acetate [GO:0019427]	acetyl-CoA biosynthetic process from acetate [GO:0019427]		acetate-CoA ligase activity [GO:0003987]; AMP binding [GO:0016208]; ATP binding [GO:0005524]; metal ion binding [GO:0046872]	K01895	Bacteria	Proteobacteria	Gammaproteobacteria	Enterobacterales	Enterobacteriaceae	Escherichia	Escherichia coli
EMBC_MYCLE	embC	Probable arabinosyltransferase C (EC 2.4.2.-)	26.5889	0.305	0	36.36	0	0	0	0	0	202.635	integral component of membrane [GO:0016021]; plasma membrane [GO:0005886]; arabinosyltransferase activity [GO:0052636]; Actinobacterium-type cell wall biogenesis [GO:0071766]; cell wall organization [GO:0071555]	Actinobacterium-type cell wall biogenesis [GO:0071766]; cell wall organization [GO:0071555]	integral component of membrane [GO:0016021]; plasma membrane [GO:0005886]	arabinosyltransferase activity [GO:0052636]	K11387	Bacteria	Actinobacteria	Actinobacteria (high G+C Gram-positive bacteria)	Corynebacteriales	Mycobacteriaceae	Mycobacterium	Mycobacterium leprae
ICMF_CUPMC	icmF	Fused isobutyryl-CoA mutase [Includes: Isobutyryl-CoA mutase (ICM) (EC 5.4.99.13); P-loop GTPase (EC 3.6.5.-) (G-protein chaperone)]	50.8594	114.085	85.455	6.02	0.24	71.245	26.65	0	0	154.04	cobalamin binding [GO:0031419]; GTP binding [GO:0005525]; GTPase activity [GO:0003924]; isobutyryl-CoA mutase activity [GO:0047727]; magnesium ion binding [GO:0000287]; methylmalonyl-CoA mutase activity [GO:0004494]; pivalyl-CoA mutase activity [GO:0034784]; acyl-CoA metabolic process [GO:0006637]	acyl-CoA metabolic process [GO:0006637]		cobalamin binding [GO:0031419]; GTPase activity [GO:0003924]; GTP binding [GO:0005525]; isobutyryl-CoA mutase activity [GO:0047727]; magnesium ion binding [GO:0000287]; methylmalonyl-CoA mutase activity [GO:0004494]; pivalyl-CoA mutase activity [GO:0034784]	K11942	Bacteria	Proteobacteria	Betaproteobacteria	Burkholderiales	Burkholderiaceae	Cupriavidus	Cupriavidus metallidurans
APT_GLOVI	apt	Adenine phosphoribosyltransferase (APRT) (EC 2.4.2.7)	84.3556	0.82	1.48	3.155	4.34	201.005	419.42	0	0	128.98	cytoplasm [GO:0005737]; adenine phosphoribosyltransferase activity [GO:0003999]; adenine salvage [GO:0006168]; AMP salvage [GO:0044209]; purine ribonucleoside salvage [GO:0006166]	adenine salvage [GO:0006168]; AMP salvage [GO:0044209]; purine ribonucleoside salvage [GO:0006166]	cytoplasm [GO:0005737]	adenine phosphoribosyltransferase activity [GO:0003999]	K00759	Bacteria	Cyanobacteria/Melainabacteria group	Cyanobacteria	Gloeobacteria	Gloeobacterales	Gloeobacteraceae	Gloeobacter
SYA_CALMQ	alaS	Alanine--tRNA ligase (EC 6.1.1.7) (Alanyl-tRNA synthetase) (AlaRS)	53.9878	13.91	8.575	54.3	137.95	10.505	138.885	32.64	0	89.125	cytoplasm [GO:0005737]; alanine-tRNA ligase activity [GO:0004813]; ATP binding [GO:0005524]; metal ion binding [GO:0046872]; tRNA binding [GO:0000049]; alanyl-tRNA aminoacylation [GO:0006419]	alanyl-tRNA aminoacylation [GO:0006419]	cytoplasm [GO:0005737]	alanine-tRNA ligase activity [GO:0004813]; ATP binding [GO:0005524]; metal ion binding [GO:0046872]; tRNA binding [GO:0000049]	K01872	Archaea	Crenarchaeota	Thermoprotei	Thermoproteales	Thermoproteaceae	Caldivirga	Caldivirga maquilingensis
SYA_XANCP	alaS	Alanine--tRNA ligase (EC 6.1.1.7) (Alanyl-tRNA synthetase) (AlaRS)	121.603	5.985	31.04	123.51	442.25	0	0.69	485.045	4.21	1.695	cytosol [GO:0005829]; alanine-tRNA ligase activity [GO:0004813]; amino acid binding [GO:0016597]; ATP binding [GO:0005524]; metal ion binding [GO:0046872]; tRNA binding [GO:0000049]; alanyl-tRNA aminoacylation [GO:0006419]; tRNA modification [GO:0006400]	alanyl-tRNA aminoacylation [GO:0006419]; tRNA modification [GO:0006400]	cytosol [GO:0005829]	alanine-tRNA ligase activity [GO:0004813]; amino acid binding [GO:0016597]; ATP binding [GO:0005524]; metal ion binding [GO:0046872]; tRNA binding [GO:0000049]	K01872	Bacteria	Proteobacteria	Gammaproteobacteria	Xanthomonadales	Xanthomonadaceae	Xanthomonas	Xanthomonas campestris
ALG8_AZOVI	alg8	Glycosyltransferase alg8 (EC 2.4.-.-)	32.1822	0.33	0	279.855	9.285	0	0.17	0	0	0	integral component of membrane [GO:0016021]; plasma membrane [GO:0005886]; transferase activity, transferring glycosyl groups [GO:0016757]; alginic acid biosynthetic process [GO:0042121]	alginic acid biosynthetic process [GO:0042121]	integral component of membrane [GO:0016021]; plasma membrane [GO:0005886]	transferase activity, transferring glycosyl groups [GO:0016757]		Bacteria	Proteobacteria	Gammaproteobacteria	Pseudomonadales	Pseudomonadaceae	Azotobacter	Azotobacter vinelandii
ALKB1_PSEAE	alkB1	Alkane 1-monooxygenase 1 (EC 1.14.15.3) (Alkane hydroxylase) (AHs) (Terminal alkane hydroxylase)	43.5622	1.94	2.205	47.295	28.835	0.695	0.475	310.565	0	0.05	integral component of membrane [GO:0016021]; plasma membrane [GO:0005886]; alkane 1-monooxygenase activity [GO:0018685]; arachidonic acid omega-hydroxylase activity [GO:0052869]; metal ion binding [GO:0046872]; alkane catabolic process [GO:0043448]; lipid metabolic process [GO:0006629]	alkane catabolic process [GO:0043448]; lipid metabolic process [GO:0006629]	integral component of membrane [GO:0016021]; plasma membrane [GO:0005886]	alkane 1-monooxygenase activity [GO:0018685]; arachidonic acid omega-hydroxylase activity [GO:0052869]; metal ion binding [GO:0046872]	K00496	Bacteria	Proteobacteria	Gammaproteobacteria	Pseudomonadales	Pseudomonadaceae	Pseudomonas	Pseudomonas aeruginosa
YECS_SHIFL	yecS	L-cystine transport system permease protein YecS	129.312	124.68	103.905	280.96	180.19	64.925	39.095	117.54	207.7	44.81	integral component of membrane [GO:0016021]; plasma membrane [GO:0005886]; transporter activity [GO:0005215]; amino acid transport [GO:0006865]	amino acid transport [GO:0006865]	integral component of membrane [GO:0016021]; plasma membrane [GO:0005886]	transporter activity [GO:0005215]	K10009	Bacteria	Proteobacteria	Gammaproteobacteria	Enterobacterales	Enterobacteriaceae	Shigella	Shigella flexneri
AAPJ_RHIL3	aapJ	General L-amino acid-binding periplasmic protein AapJ	95.5106	0	0	1.075	132.025	0.97	2.68	719.77	0	3.075	outer membrane-bounded periplasmic space [GO:0030288]; transporter activity [GO:0005215]; amino acid transport [GO:0006865]	amino acid transport [GO:0006865]	outer membrane-bounded periplasmic space [GO:0030288]	transporter activity [GO:0005215]	K09969	Bacteria	Proteobacteria	Alphaproteobacteria	Rhizobiales	Rhizobiaceae	Rhizobium	Rhizobium leguminosarum
PATM_VIBHA	patM	Probable amino-acid ABC transporter permease protein PatM	33.63	23.205	17.23	0.02	0	226.9	24.81	0	0.305	10.2	integral component of membrane [GO:0016021]; plasma membrane [GO:0005886]; transporter activity [GO:0005215]; amino acid transport [GO:0006865]	amino acid transport [GO:0006865]	integral component of membrane [GO:0016021]; plasma membrane [GO:0005886]	transporter activity [GO:0005215]	K16962	Bacteria	Proteobacteria	Gammaproteobacteria	Vibrionales	Vibrionaceae	Vibrio	Vibrio harveyi (Beneckea harveyi)
NARY_ECOLI	narY	Respiratory nitrate reductase 2 beta chain (EC 1.7.99.4)	89.0267	2.65	6.035	105.09	3.65	1.305	106.1	511.695	11.26	53.455	nitrate reductase complex [GO:0009325]; plasma membrane [GO:0005886]; 3 iron, 4 sulfur cluster binding [GO:0051538]; 4 iron, 4 sulfur cluster binding [GO:0051539]; electron carrier activity [GO:0009055]; iron-sulfur cluster binding [GO:0051536]; metal ion binding [GO:0046872]; nitrate reductase activity [GO:0008940]; anaerobic electron transport chain [GO:0019645]; anaerobic respiration [GO:00090…	anaerobic electron transport chain [GO:0019645]; anaerobic respiration [GO:0009061]; cellular response to DNA damage stimulus [GO:0006974]; nitrate assimilation [GO:0042128]	nitrate reductase complex [GO:0009325]; plasma membrane [GO:0005886]	3 iron, 4 sulfur cluster binding [GO:0051538]; 4 iron, 4 sulfur cluster binding [GO:0051539]; electron carrier activity [GO:0009055]; iron-sulfur cluster binding [GO:0051536]; metal ion binding [GO:0046872]; nitrate reductase activity [GO:0008940]	K00371	Bacteria	Proteobacteria	Gammaproteobacteria	Enterobacterales	Enterobacteriaceae	Escherichia	Escherichia coli
DDHB_RHOSU	ddhB	Dimethylsulfide dehydrogenase subunit beta (DMS DH subunit beta) (DMS DH iron-sulfur subunit) (Dimethyl sulfide:cytochrome c2 reductase subunit beta) (Dimethylsulfide iron-sulfur subunit)	15.0539	0.29	0.06	0.52	0	0	4.92	0	0	129.695	periplasmic space [GO:0042597]; 3 iron, 4 sulfur cluster binding [GO:0051538]; 4 iron, 4 sulfur cluster binding [GO:0051539]; metal ion binding [GO:0046872]; anaerobic respiration [GO:0009061]	anaerobic respiration [GO:0009061]	periplasmic space [GO:0042597]	3 iron, 4 sulfur cluster binding [GO:0051538]; 4 iron, 4 sulfur cluster binding [GO:0051539]; metal ion binding [GO:0046872]	K16965	Bacteria	Proteobacteria	Alphaproteobacteria	Rhodobacterales	Rhodobacteraceae	Rhodovulum	Rhodovulum sulfidophilum (Rhodobacter sulfidophilus)
PKSM_BACSU	pksM	Polyketide synthase PksM	176.539	22.895	7.565	8.46	0.72	1079.3	287.585	0.045	0	182.285	cytoplasm [GO:0005737]; phosphopantetheine binding [GO:0031177]; transferase activity, transferring acyl groups other than amino-acyl groups [GO:0016747]; antibiotic biosynthetic process [GO:0017000]	antibiotic biosynthetic process [GO:0017000]	cytoplasm [GO:0005737]	phosphopantetheine binding [GO:0031177]; transferase activity, transferring acyl groups other than amino-acyl groups [GO:0016747]	K13613	Bacteria	Firmicutes	Bacilli	Bacillales	Bacillaceae	Bacillus	Bacillus subtilis
MYCA_BACIU	mycA	Mycosubtilin synthase subunit A (EC 2.3.1.-) [Includes: Glutamate-1-semialdehyde aminotransferase (GSA-AT); ATP-dependent asparagine adenylase 1 (AsnA 1) (Asparagine activase 1)]	28.1711	2.92	3.805	25.17	143.84	0.62	0.97	75.255	0	0.96	ligase activity [GO:0016874]; phosphopantetheine binding [GO:0031177]; pyridoxal phosphate binding [GO:0030170]; transaminase activity [GO:0008483]; antibiotic biosynthetic process [GO:0017000]	antibiotic biosynthetic process [GO:0017000]		ligase activity [GO:0016874]; phosphopantetheine binding [GO:0031177]; pyridoxal phosphate binding [GO:0030170]; transaminase activity [GO:0008483]		Bacteria	Firmicutes	Bacilli	Bacillales	Bacillaceae	Bacillus	Bacillus subtilis
LMBN_STRLN	lmbN	Lincomycin biosynthesis protein LmbN	32.9122	0.06	0	0	0	11.85	59.19	0	0	225.11	carbohydrate derivative binding [GO:0097367]; antibiotic biosynthetic process [GO:0017000]; carbohydrate derivative metabolic process [GO:1901135]	antibiotic biosynthetic process [GO:0017000]; carbohydrate derivative metabolic process [GO:1901135]		carbohydrate derivative binding [GO:0097367]		Bacteria	Actinobacteria	Actinobacteria (high G+C Gram-positive bacteria)	Streptomycetales	Streptomycetaceae	Streptomyces	Streptomyces lincolnensis
PVDQ_PSEU2	pvdQ	Acyl-homoserine lactone acylase PvdQ (AHL acylase PvdQ) (Acyl-HSL acylase PvdQ) (EC 3.5.1.97) [Cleaved into: Acyl-homoserine lactone acylase PvdQ subunit alpha (Acyl-HSL acylase PvdQ subunit alpha); Acyl-homoserine lactone acylase PvdQ subunit beta (Acyl-HSL acylase PvdQ subunit beta)]	144.268	1.885	6.2	0	0	813.775	46.195	0	0	430.36	periplasmic space [GO:0042597]; hydrolase activity, acting on carbon-nitrogen (but not peptide) bonds, in linear amides [GO:0016811]; antibiotic biosynthetic process [GO:0017000]; quorum sensing [GO:0009372]	antibiotic biosynthetic process [GO:0017000]; quorum sensing [GO:0009372]	periplasmic space [GO:0042597]	hydrolase activity, acting on carbon-nitrogen (but not peptide) bonds, in linear amides [GO:0016811]	K07116	Bacteria	Proteobacteria	Gammaproteobacteria	Pseudomonadales	Pseudomonadaceae	Pseudomonas	Pseudomonas syringae
OLED_STRAT	oleD	Oleandomycin glycosyltransferase (EC 2.4.1.-)	30095.5	116323	140411	5100.25	8.075	9.265	3461.12	4507.75	277.115	761.53	transferase activity, transferring hexosyl groups [GO:0016758]; antibiotic metabolic process [GO:0016999]; response to antibiotic [GO:0046677]	antibiotic metabolic process [GO:0016999]; response to antibiotic [GO:0046677]		transferase activity, transferring hexosyl groups [GO:0016758]	K21251	Bacteria	Actinobacteria	Actinobacteria (high G+C Gram-positive bacteria)	Streptomycetales	Streptomycetaceae	Streptomyces	Streptomyces antibioticus
CYCA_ECOLI	cycA	D-serine/D-alanine/glycine transporter	54.0339	0	0.13	122.595	237.73	40.445	7.78	9.095	4.835	63.695	integral component of membrane [GO:0016021]; plasma membrane [GO:0005886]; antibiotic transporter activity [GO:0042895]; beta-alanine transmembrane transporter activity [GO:0001761]; D-alanine transmembrane transporter activity [GO:0042944]; D-serine transmembrane transporter activity [GO:0042945]; glycine transmembrane transporter activity [GO:0015187]; L-alanine transmembrane transporter activi…	antibiotic transport [GO:0042891]; beta-alanine transport [GO:0001762]; D-alanine transport [GO:0042941]; D-serine transport [GO:0042942]; glycine transport [GO:0015816]; L-alanine transport [GO:0015808]	integral component of membrane [GO:0016021]; plasma membrane [GO:0005886]	antibiotic transporter activity [GO:0042895]; beta-alanine transmembrane transporter activity [GO:0001761]; D-alanine transmembrane transporter activity [GO:0042944]; D-serine transmembrane transporter activity [GO:0042945]; glycine transmembrane transporter activity [GO:0015187]; L-alanine transmembrane transporter activity [GO:0015180]	K11737	Bacteria	Proteobacteria	Gammaproteobacteria	Enterobacterales	Enterobacteriaceae	Escherichia	Escherichia coli
ARGB_BRAHW	argB	Acetylglutamate kinase (EC 2.7.2.8) (N-acetyl-L-glutamate 5-phosphotransferase) (NAG kinase) (NAGK)	369.038	0.165	0	0	0.045	2202.76	738.97	0	0	379.405	cytoplasm [GO:0005737]; acetylglutamate kinase activity [GO:0003991]; ATP binding [GO:0005524]; arginine biosynthetic process [GO:0006526]	arginine biosynthetic process [GO:0006526]	cytoplasm [GO:0005737]	acetylglutamate kinase activity [GO:0003991]; ATP binding [GO:0005524]	K00930	Bacteria	Spirochaetes	Spirochaetia	Brachyspirales	Brachyspiraceae	Brachyspira	Brachyspira hyodysenteriae (Treponema hyodysenteriae)
ARGC_OLICO	argC	N-acetyl-gamma-glutamyl-phosphate reductase (AGPR) (EC 1.2.1.38) (N-acetyl-glutamate semialdehyde dehydrogenase) (NAGSA dehydrogenase)	127.362	48.765	28.585	259.995	687.58	0.41	0.755	101.78	15.675	2.715	cytoplasm [GO:0005737]; N-acetyl-gamma-glutamyl-phosphate reductase activity [GO:0003942]; NAD binding [GO:0051287]; protein dimerization activity [GO:0046983]; arginine biosynthetic process [GO:0006526]	arginine biosynthetic process [GO:0006526]	cytoplasm [GO:0005737]	N-acetyl-gamma-glutamyl-phosphate reductase activity [GO:0003942]; NAD binding [GO:0051287]; protein dimerization activity [GO:0046983]	K00145	Bacteria	Proteobacteria	Alphaproteobacteria	Rhizobiales	Bradyrhizobiaceae	Oligotropha	Oligotropha carboxidovorans (Pseudomonas carboxydovorans)
ARGC_AGRVS	argC	N-acetyl-gamma-glutamyl-phosphate reductase (AGPR) (EC 1.2.1.38) (N-acetyl-glutamate semialdehyde dehydrogenase) (NAGSA dehydrogenase)	121.686	2.015	0.685	0.08	0	822.765	197.85	0.33	0	71.445	cytoplasm [GO:0005737]; N-acetyl-gamma-glutamyl-phosphate reductase activity [GO:0003942]; NAD binding [GO:0051287]; arginine biosynthetic process [GO:0006526]	arginine biosynthetic process [GO:0006526]	cytoplasm [GO:0005737]	N-acetyl-gamma-glutamyl-phosphate reductase activity [GO:0003942]; NAD binding [GO:0051287]	K00145	Bacteria	Proteobacteria	Alphaproteobacteria	Rhizobiales	Rhizobiaceae	Agrobacterium	Agrobacterium vitis (Rhizobium vitis)
ARGC2_PSEPK	argC2	N-acetyl-gamma-glutamyl-phosphate reductase 2 (AGPR 2) (EC 1.2.1.38) (N-acetyl-glutamate semialdehyde dehydrogenase 2) (NAGSA dehydrogenase 2)	84.16	84.925	78.52	78.185	103	67.66	113.735	66.67	33.635	131.11	cytoplasm [GO:0005737]; N-acetyl-gamma-glutamyl-phosphate reductase activity [GO:0003942]; NAD binding [GO:0051287]; arginine biosynthetic process [GO:0006526]	arginine biosynthetic process [GO:0006526]	cytoplasm [GO:0005737]	N-acetyl-gamma-glutamyl-phosphate reductase activity [GO:0003942]; NAD binding [GO:0051287]	K00145	Bacteria	Proteobacteria	Gammaproteobacteria	Pseudomonadales	Pseudomonadaceae	Pseudomonas	Pseudomonas putida (Arthrobacter siderocapsulatus)
ARGC_RHILW	argC	N-acetyl-gamma-glutamyl-phosphate reductase (AGPR) (EC 1.2.1.38) (N-acetyl-glutamate semialdehyde dehydrogenase) (NAGSA dehydrogenase)	63.9572	311.14	165.61	24.205	74.245	0	0.415	0	0	0	cytoplasm [GO:0005737]; N-acetyl-gamma-glutamyl-phosphate reductase activity [GO:0003942]; NAD binding [GO:0051287]; arginine biosynthetic process [GO:0006526]	arginine biosynthetic process [GO:0006526]	cytoplasm [GO:0005737]	N-acetyl-gamma-glutamyl-phosphate reductase activity [GO:0003942]; NAD binding [GO:0051287]	K00145	Bacteria	Proteobacteria	Alphaproteobacteria	Rhizobiales	Rhizobiaceae	Rhizobium	Rhizobium leguminosarum
ARGD_SALTY	argD	Acetylornithine/succinyldiaminopimelate aminotransferase (ACOAT) (DapATase) (Succinyldiaminopimelate transferase) (EC 2.6.1.11) (EC 2.6.1.17)	31.0889	0.57	0	0.07	0	97.125	103.04	0	0	78.995	cytoplasm [GO:0005737]; identical protein binding [GO:0042802]; N2-acetyl-L-ornithine:2-oxoglutarate 5-aminotransferase activity [GO:0003992]; pyridoxal phosphate binding [GO:0030170]; succinyldiaminopimelate transaminase activity [GO:0009016]; arginine biosynthetic process [GO:0006526]; lysine biosynthetic process via diaminopimelate [GO:0009089]	arginine biosynthetic process [GO:0006526]; lysine biosynthetic process via diaminopimelate [GO:0009089]	cytoplasm [GO:0005737]	identical protein binding [GO:0042802]; N2-acetyl-L-ornithine:2-oxoglutarate 5-aminotransferase activity [GO:0003992]; pyridoxal phosphate binding [GO:0030170]; succinyldiaminopimelate transaminase activity [GO:0009016]	K00821	Bacteria	Proteobacteria	Gammaproteobacteria	Enterobacterales	Enterobacteriaceae	Salmonella	Salmonella choleraesuis
ARGR_BIFAA	argR	Arginine repressor	529.582	0.55	0.34	4062.57	509.355	0.21	0.075	192.7	0.43	0	cytoplasm [GO:0005737]; arginine binding [GO:0034618]; DNA binding [GO:0003677]; transcription factor activity, sequence-specific DNA binding [GO:0003700]; arginine biosynthetic process [GO:0006526]; protein oligomerization [GO:0051259]; transcription, DNA-templated [GO:0006351]	arginine biosynthetic process [GO:0006526]; protein oligomerization [GO:0051259]; transcription, DNA-templated [GO:0006351]	cytoplasm [GO:0005737]	arginine binding [GO:0034618]; DNA binding [GO:0003677]; transcription factor activity, sequence-specific DNA binding [GO:0003700]	K03402	Bacteria	Actinobacteria	Actinobacteria (high G+C Gram-positive bacteria)	Bifidobacteriales	Bifidobacteriaceae	Bifidobacterium	Bifidobacterium adolescentis
ARCD_LACSK	arcD	Arginine/ornithine antiporter	269.063	1137.88	1120.39	18.85	1.495	0.105	1.445	141.395	0	0	integral component of plasma membrane [GO:0005887]; arginine:ornithine antiporter activity [GO:0043858]; arginine catabolic process [GO:0006527]	arginine catabolic process [GO:0006527]	integral component of plasma membrane [GO:0005887]	arginine:ornithine antiporter activity [GO:0043858]		Bacteria	Firmicutes	Bacilli	Lactobacillales	Lactobacillaceae	Lactobacillus	Lactobacillus sakei
ASTE_ACIBT	astE	Succinylglutamate desuccinylase (EC 3.5.1.96)	45.9117	0.585	0	127.8	27.225	26.88	83.235	100	12.295	35.185	hydrolase activity, acting on ester bonds [GO:0016788]; succinylglutamate desuccinylase activity [GO:0009017]; zinc ion binding [GO:0008270]; arginine catabolic process to glutamate [GO:0019544]; arginine catabolic process to succinate [GO:0019545]	arginine catabolic process to glutamate [GO:0019544]; arginine catabolic process to succinate [GO:0019545]		hydrolase activity, acting on ester bonds [GO:0016788]; succinylglutamate desuccinylase activity [GO:0009017]; zinc ion binding [GO:0008270]	K05526	Bacteria	Proteobacteria	Gammaproteobacteria	Pseudomonadales	Moraxellaceae	Acinetobacter	Acinetobacter calcoaceticus/baumannii complex
ASTE_YERPY	astE	Succinylglutamate desuccinylase (EC 3.5.1.96)	15.0067	0	0	0.065	0	0	0.765	0.525	133.565	0.14	hydrolase activity, acting on ester bonds [GO:0016788]; succinylglutamate desuccinylase activity [GO:0009017]; zinc ion binding [GO:0008270]; arginine catabolic process to glutamate [GO:0019544]; arginine catabolic process to succinate [GO:0019545]	arginine catabolic process to glutamate [GO:0019544]; arginine catabolic process to succinate [GO:0019545]		hydrolase activity, acting on ester bonds [GO:0016788]; succinylglutamate desuccinylase activity [GO:0009017]; zinc ion binding [GO:0008270]	K05526	Bacteria	Proteobacteria	Gammaproteobacteria	Enterobacterales	Yersiniaceae	Yersinia	Yersinia pseudotuberculosis complex
ARCA_STRCO	arcA	Arginine deiminase (ADI) (EC 3.5.3.6) (Arginine dihydrolase) (AD)	439.092	32.065	47.22	616.405	1426.74	50.995	99.945	1115.66	546.635	16.16	cytoplasm [GO:0005737]; arginine deiminase activity [GO:0016990]; arginine catabolic process to ornithine [GO:0019547]	arginine catabolic process to ornithine [GO:0019547]	cytoplasm [GO:0005737]	arginine deiminase activity [GO:0016990]	K01478	Bacteria	Actinobacteria	Actinobacteria (high G+C Gram-positive bacteria)	Streptomycetales	Streptomycetaceae	Streptomyces	Streptomyces coelicolor
ASTB_PSEA7	astB	N-succinylarginine dihydrolase (EC 3.5.3.23)	95.1456	0.405	0	0.065	0.015	339.35	356.205	0.07	0	160.2	N-succinylarginine dihydrolase activity [GO:0009015]; arginine catabolic process to succinate [GO:0019545]	arginine catabolic process to succinate [GO:0019545]		N-succinylarginine dihydrolase activity [GO:0009015]	K01484	Bacteria	Proteobacteria	Gammaproteobacteria	Pseudomonadales	Pseudomonadaceae	Pseudomonas	Pseudomonas aeruginosa
SYR_METVS	argS	Arginine--tRNA ligase (EC 6.1.1.19) (Arginyl-tRNA synthetase) (ArgRS)	194.226	0.575	0.39	0.44	0.505	1424.22	202.6	0.225	4.285	114.785	cytoplasm [GO:0005737]; arginine-tRNA ligase activity [GO:0004814]; ATP binding [GO:0005524]; arginyl-tRNA aminoacylation [GO:0006420]	arginyl-tRNA aminoacylation [GO:0006420]	cytoplasm [GO:0005737]	arginine-tRNA ligase activity [GO:0004814]; ATP binding [GO:0005524]	K01887	Archaea	Euryarchaeota	Methanococci	Methanococcales	Methanococcaceae	Methanococcus	Methanococcus vannielii
SYGB_MOOTA	glyS	Glycine--tRNA ligase beta subunit (EC 6.1.1.14) (Glycyl-tRNA synthetase beta subunit) (GlyRS)	48.4211	199.35	76.49	36.98	67.76	6.11	16.42	0	9.33	23.35	cytoplasm [GO:0005737]; arginine-tRNA ligase activity [GO:0004814]; ATP binding [GO:0005524]; glycine-tRNA ligase activity [GO:0004820]; arginyl-tRNA aminoacylation [GO:0006420]; glycyl-tRNA aminoacylation [GO:0006426]	arginyl-tRNA aminoacylation [GO:0006420]; glycyl-tRNA aminoacylation [GO:0006426]	cytoplasm [GO:0005737]	arginine-tRNA ligase activity [GO:0004814]; ATP binding [GO:0005524]; glycine-tRNA ligase activity [GO:0004820]	K01879	Bacteria	Firmicutes	Clostridia	Thermoanaerobacterales	Thermoanaerobacteraceae	Moorella	Moorella thermoacetica (Clostridium thermoaceticum)
SYGB_AZOSB	glyS	Glycine--tRNA ligase beta subunit (EC 6.1.1.14) (Glycyl-tRNA synthetase beta subunit) (GlyRS)	23.785	0	0	0.245	1.86	0.18	2.99	0	2.62	206.17	cytoplasm [GO:0005737]; arginine-tRNA ligase activity [GO:0004814]; ATP binding [GO:0005524]; glycine-tRNA ligase activity [GO:0004820]; arginyl-tRNA aminoacylation [GO:0006420]; glycyl-tRNA aminoacylation [GO:0006426]	arginyl-tRNA aminoacylation [GO:0006420]; glycyl-tRNA aminoacylation [GO:0006426]	cytoplasm [GO:0005737]	arginine-tRNA ligase activity [GO:0004814]; ATP binding [GO:0005524]; glycine-tRNA ligase activity [GO:0004820]	K01879	Bacteria	Proteobacteria	Betaproteobacteria	Rhodocyclales	Zoogloeaceae	Azoarcus	Azoarcus sp. (strain BH72)
AROB_CHLPN	aroB	3-dehydroquinate synthase (DHQS) (EC 4.2.3.4)	778.811	320.825	344.17	1817.96	1316.27	37.585	5.065	2475.57	0.28	691.555	cytoplasm [GO:0005737]; 3-dehydroquinate synthase activity [GO:0003856]; metal ion binding [GO:0046872]; nucleotide binding [GO:0000166]; aromatic amino acid family biosynthetic process [GO:0009073]; chorismate biosynthetic process [GO:0009423]	aromatic amino acid family biosynthetic process [GO:0009073]; chorismate biosynthetic process [GO:0009423]	cytoplasm [GO:0005737]	3-dehydroquinate synthase activity [GO:0003856]; metal ion binding [GO:0046872]; nucleotide binding [GO:0000166]	K01735	Bacteria	PVC group	Chlamydiae	Chlamydiia	Chlamydiales	Chlamydiaceae	Chlamydia
AROH_BUCBP	aroH	Phospho-2-dehydro-3-deoxyheptonate aldolase, Trp-sensitive (EC 2.5.1.54) (3-deoxy-D-arabino-heptulosonate 7-phosphate synthase) (DAHP synthase) (Phospho-2-keto-3-deoxyheptonate aldolase)	409.328	142.13	119.835	1.175	0.315	3088.82	106.485	0	0	225.2	3-deoxy-7-phosphoheptulonate synthase activity [GO:0003849]; aromatic amino acid family biosynthetic process [GO:0009073]; chorismate biosynthetic process [GO:0009423]	aromatic amino acid family biosynthetic process [GO:0009073]; chorismate biosynthetic process [GO:0009423]		3-deoxy-7-phosphoheptulonate synthase activity [GO:0003849]	K01626	Bacteria	Proteobacteria	Gammaproteobacteria	Enterobacterales	Erwiniaceae	Buchnera (aphid P-endosymbionts)	Buchnera aphidicola
AROC_VEREI	aroC	Chorismate synthase (CS) (EC 4.2.3.5) (5-enolpyruvylshikimate-3-phosphate phospholyase)	187.826	35.84	13.325	186.2	773.77	0.31	0.255	556.5	124.19	0.04	chorismate synthase activity [GO:0004107]; aromatic amino acid family biosynthetic process [GO:0009073]; chorismate biosynthetic process [GO:0009423]	aromatic amino acid family biosynthetic process [GO:0009073]; chorismate biosynthetic process [GO:0009423]		chorismate synthase activity [GO:0004107]	K01736	Bacteria	Proteobacteria	Betaproteobacteria	Burkholderiales	Comamonadaceae	Verminephrobacter	Verminephrobacter eiseniae
AROC_MARHV	aroC	Chorismate synthase (CS) (EC 4.2.3.5) (5-enolpyruvylshikimate-3-phosphate phospholyase)	146.513	5.66	1.205	0.31	0.185	587.095	588.085	0.145	0	135.935	chorismate synthase activity [GO:0004107]; aromatic amino acid family biosynthetic process [GO:0009073]; chorismate biosynthetic process [GO:0009423]	aromatic amino acid family biosynthetic process [GO:0009073]; chorismate biosynthetic process [GO:0009423]		chorismate synthase activity [GO:0004107]	K01736	Bacteria	Proteobacteria	Gammaproteobacteria	Alteromonadales	Alteromonadaceae	Marinobacter	Marinobacter hydrocarbonoclasticus (Pseudomonas nautica)
AROA_CLOCE	aroA	3-phosphoshikimate 1-carboxyvinyltransferase (EC 2.5.1.19) (5-enolpyruvylshikimate-3-phosphate synthase) (EPSP synthase) (EPSPS)	57.9967	5.905	7.595	9.93	47.035	7.155	3.52	377.47	22.15	41.21	cytoplasm [GO:0005737]; 3-phosphoshikimate 1-carboxyvinyltransferase activity [GO:0003866]; aromatic amino acid family biosynthetic process [GO:0009073]; chorismate biosynthetic process [GO:0009423]	aromatic amino acid family biosynthetic process [GO:0009073]; chorismate biosynthetic process [GO:0009423]	cytoplasm [GO:0005737]	3-phosphoshikimate 1-carboxyvinyltransferase activity [GO:0003866]	K00800	Bacteria	Firmicutes	Clostridia	Clostridiales	Ruminococcaceae	Ruminiclostridium	[Clostridium] cellulolyticum
AROC_NITEU	aroC	Chorismate synthase (CS) (EC 4.2.3.5) (5-enolpyruvylshikimate-3-phosphate phospholyase)	57.2461	3.195	2.685	7.93	18.585	117.775	272.2	21.26	0	71.585	chorismate synthase activity [GO:0004107]; aromatic amino acid family biosynthetic process [GO:0009073]; chorismate biosynthetic process [GO:0009423]	aromatic amino acid family biosynthetic process [GO:0009073]; chorismate biosynthetic process [GO:0009423]		chorismate synthase activity [GO:0004107]	K01736	Bacteria	Proteobacteria	Betaproteobacteria	Nitrosomonadales	Nitrosomonadaceae	Nitrosomonas	Nitrosomonas europaea
AROE_THEVO	aroE	Shikimate dehydrogenase (NADP(+)) (SDH) (EC 1.1.1.25)	42.4372	0	0	0	0	7.335	0	0	0	374.6	shikimate 3-dehydrogenase (NADP+) activity [GO:0004764]; aromatic amino acid family biosynthetic process [GO:0009073]; chorismate biosynthetic process [GO:0009423]	aromatic amino acid family biosynthetic process [GO:0009073]; chorismate biosynthetic process [GO:0009423]		shikimate 3-dehydrogenase (NADP+) activity [GO:0004764]	K00014	Archaea	Euryarchaeota	Thermoplasmata	Thermoplasmatales	Thermoplasmataceae	Thermoplasma	Thermoplasma volcanium
AROE_MARMM	aroE	Shikimate dehydrogenase (NADP(+)) (SDH) (EC 1.1.1.25)	42.1517	2.24	2.16	4.97	0.08	246.02	68.145	0.315	0	55.435	shikimate 3-dehydrogenase (NADP+) activity [GO:0004764]; aromatic amino acid family biosynthetic process [GO:0009073]; chorismate biosynthetic process [GO:0009423]	aromatic amino acid family biosynthetic process [GO:0009073]; chorismate biosynthetic process [GO:0009423]		shikimate 3-dehydrogenase (NADP+) activity [GO:0004764]	K00014	Bacteria	Proteobacteria	Alphaproteobacteria	Rhodobacterales	Hyphomonadaceae	Maricaulis	Maricaulis maris
AROE_ALISL	aroE	Shikimate dehydrogenase (NADP(+)) (SDH) (EC 1.1.1.25)	110.903	0.33	0	0.205	0.035	630.515	171.155	0	3.345	192.545	NADP binding [GO:0050661]; shikimate 3-dehydrogenase (NADP+) activity [GO:0004764]; aromatic amino acid family biosynthetic process [GO:0009073]; chorismate biosynthetic process [GO:0009423]; shikimate metabolic process [GO:0019632]	aromatic amino acid family biosynthetic process [GO:0009073]; chorismate biosynthetic process [GO:0009423]; shikimate metabolic process [GO:0019632]		NADP binding [GO:0050661]; shikimate 3-dehydrogenase (NADP+) activity [GO:0004764]	K00014	Bacteria	Proteobacteria	Gammaproteobacteria	Vibrionales	Vibrionaceae	Aliivibrio	Aliivibrio salmonicida
AROE_MAGMM	aroE	Shikimate dehydrogenase (NADP(+)) (SDH) (EC 1.1.1.25)	36.6406	130.2	104.67	8.475	39.44	8.04	13.795	0.59	16.75	7.805	NADP binding [GO:0050661]; shikimate 3-dehydrogenase (NADP+) activity [GO:0004764]; aromatic amino acid family biosynthetic process [GO:0009073]; chorismate biosynthetic process [GO:0009423]; shikimate metabolic process [GO:0019632]	aromatic amino acid family biosynthetic process [GO:0009073]; chorismate biosynthetic process [GO:0009423]; shikimate metabolic process [GO:0019632]		NADP binding [GO:0050661]; shikimate 3-dehydrogenase (NADP+) activity [GO:0004764]	K00014	Bacteria	Proteobacteria	Alphaproteobacteria	Magnetococcales	Magnetococcaceae	Magnetococcus	Magnetococcus marinus
AAAH_CHLPN		Probable aromatic amino acid hydroxylase (EC 1.14.16.-)	469.535	62.45	114.68	55.795	92.575	543.7	757.57	6.48	2016.3	576.26	iron ion binding [GO:0005506]; oxidoreductase activity, acting on paired donors, with incorporation or reduction of molecular oxygen, reduced pteridine as one donor, and incorporation of one atom of oxygen [GO:0016714]; aromatic amino acid family metabolic process [GO:0009072]	aromatic amino acid family metabolic process [GO:0009072]		iron ion binding [GO:0005506]; oxidoreductase activity, acting on paired donors, with incorporation or reduction of molecular oxygen, reduced pteridine as one donor, and incorporation of one atom of oxygen [GO:0016714]		Bacteria	PVC group	Chlamydiae	Chlamydiia	Chlamydiales	Chlamydiaceae	Chlamydia
HOA4_BURL3		4-hydroxy-2-oxovalerate aldolase 4 (HOA 4) (EC 4.1.3.39) (4-hydroxy-2-keto-pentanoic acid aldolase 4) (4-hydroxy-2-oxopentanoate aldolase 4)	549.101	52.875	36.925	584.975	2674.92	9.3	3.95	1106.69	471.86	0.415	4-hydroxy-2-oxovalerate aldolase activity [GO:0008701]; metal ion binding [GO:0046872]; aromatic compound catabolic process [GO:0019439]	aromatic compound catabolic process [GO:0019439]		4-hydroxy-2-oxovalerate aldolase activity [GO:0008701]; metal ion binding [GO:0046872]	K01666	Bacteria	Proteobacteria	Betaproteobacteria	Burkholderiales	Burkholderiaceae	Burkholderia	Burkholderia cepacia complex
HOA1_PSEPW		4-hydroxy-2-oxovalerate aldolase 1 (HOA 1) (EC 4.1.3.39) (4-hydroxy-2-keto-pentanoic acid aldolase 1) (4-hydroxy-2-oxopentanoate aldolase 1)	297.879	17.405	31.54	198.265	2024.73	3.22	7.315	378.705	10.755	8.98	4-hydroxy-2-oxovalerate aldolase activity [GO:0008701]; metal ion binding [GO:0046872]; aromatic compound catabolic process [GO:0019439]	aromatic compound catabolic process [GO:0019439]		4-hydroxy-2-oxovalerate aldolase activity [GO:0008701]; metal ion binding [GO:0046872]	K01666	Bacteria	Proteobacteria	Gammaproteobacteria	Pseudomonadales	Pseudomonadaceae	Pseudomonas	Pseudomonas putida (Arthrobacter siderocapsulatus)
GALP_PSEPK	galP	Porin-like protein GalP (Gallate degradation protein P)	48.5689	0	0	7.405	0	0	0	0	428.62	1.095	integral component of membrane [GO:0016021]; porin activity [GO:0015288]; aromatic compound catabolic process [GO:0019439]	aromatic compound catabolic process [GO:0019439]	integral component of membrane [GO:0016021]	porin activity [GO:0015288]	K16517	Bacteria	Proteobacteria	Gammaproteobacteria	Pseudomonadales	Pseudomonadaceae	Pseudomonas	Pseudomonas putida (Arthrobacter siderocapsulatus)
HYES_CORS2		Soluble epoxide hydrolase (SEH) (EC 3.3.2.10) (Cytosolic epoxide hydrolase) (cEH) (Epoxide hydratase)	29.4567	0	0.065	0	0	0	0.075	0	0	264.97	cytoplasm [GO:0005737]; plasma membrane [GO:0005886]; cis-stilbene-oxide hydrolase activity [GO:0033961]; epoxide hydrolase activity [GO:0004301]; aromatic compound catabolic process [GO:0019439]	aromatic compound catabolic process [GO:0019439]	cytoplasm [GO:0005737]; plasma membrane [GO:0005886]	cis-stilbene-oxide hydrolase activity [GO:0033961]; epoxide hydrolase activity [GO:0004301]		Bacteria	Actinobacteria	Actinobacteria (high G+C Gram-positive bacteria)	Corynebacteriales	Corynebacteriaceae	Corynebacterium	Corynebacterium sp. (strain C12)
BPHE_COMTE	bphE	Biphenyl dioxygenase subunit beta (EC 1.14.12.18) (Biphenyl 2,3-dioxygenase)	20.55	0	0.21	4.91	0	0	0	178.755	0	1.075	biphenyl 2,3-dioxygenase activity [GO:0018687]; aromatic compound catabolic process [GO:0019439]	aromatic compound catabolic process [GO:0019439]		biphenyl 2,3-dioxygenase activity [GO:0018687]		Bacteria	Proteobacteria	Betaproteobacteria	Burkholderiales	Comamonadaceae	Comamonas	Comamonas testosteroni (Pseudomonas testosteroni)
SYN_PARUW	asnS	Asparagine--tRNA ligase (EC 6.1.1.22) (Asparaginyl-tRNA synthetase) (AsnRS)	315.937	0.455	0.16	2.09	0	0.18	0.785	1.505	2815.64	22.615	cytoplasm [GO:0005737]; asparagine-tRNA ligase activity [GO:0004816]; ATP binding [GO:0005524]; nucleic acid binding [GO:0003676]; asparaginyl-tRNA aminoacylation [GO:0006421]	asparaginyl-tRNA aminoacylation [GO:0006421]	cytoplasm [GO:0005737]	asparagine-tRNA ligase activity [GO:0004816]; ATP binding [GO:0005524]; nucleic acid binding [GO:0003676]	K01893	Bacteria	PVC group	Chlamydiae	Chlamydiia	Parachlamydiales	Parachlamydiaceae	Candidatus Protochlamydia
SYD_PYRHO	aspS	Aspartate--tRNA(Asp) ligase (EC 6.1.1.12) (Aspartyl-tRNA synthetase) (AspRS) (Discriminating aspartyl-tRNA synthetase) (D-AspRS)	33.0333	149.04	145.52	0	0	2.225	0.255	0	0	0.26	cytoplasm [GO:0005737]; aspartate-tRNA ligase activity [GO:0004815]; ATP binding [GO:0005524]; metal ion binding [GO:0046872]; nucleic acid binding [GO:0003676]; aspartyl-tRNA aminoacylation [GO:0006422]	aspartyl-tRNA aminoacylation [GO:0006422]	cytoplasm [GO:0005737]	aspartate-tRNA ligase activity [GO:0004815]; ATP binding [GO:0005524]; metal ion binding [GO:0046872]; nucleic acid binding [GO:0003676]	K01876	Archaea	Euryarchaeota	Thermococci	Thermococcales	Thermococcaceae	Pyrococcus	Pyrococcus horikoshii
VATF_ARCFU	atpF	V-type ATP synthase subunit F (V-ATPase subunit F)	15.3622	1.445	0.06	0.04	0.97	4.965	99.55	0.055	0	31.175	ATP biosynthetic process [GO:0006754]; ion transmembrane transport [GO:0034220]; proton transport [GO:0015992]	ATP biosynthetic process [GO:0006754]; ion transmembrane transport [GO:0034220]; proton transport [GO:0015992]			K02122	Archaea	Euryarchaeota	Archaeoglobi	Archaeoglobales	Archaeoglobaceae	Archaeoglobus	Archaeoglobus fulgidus
NUOL_BUCBP	nuoL	NADH-quinone oxidoreductase subunit L (EC 1.6.5.11) (NADH dehydrogenase I subunit L) (NDH-1 subunit L)	146.617	39.505	37.505	234.73	821.99	0	0	179.935	5.89	0	integral component of membrane [GO:0016021]; plasma membrane [GO:0005886]; NADH dehydrogenase (ubiquinone) activity [GO:0008137]; quinone binding [GO:0048038]; ATP synthesis coupled electron transport [GO:0042773]	ATP synthesis coupled electron transport [GO:0042773]	integral component of membrane [GO:0016021]; plasma membrane [GO:0005886]	NADH dehydrogenase (ubiquinone) activity [GO:0008137]; quinone binding [GO:0048038]	K00341	Bacteria	Proteobacteria	Gammaproteobacteria	Enterobacterales	Erwiniaceae	Buchnera (aphid P-endosymbionts)	Buchnera aphidicola
NUOG_MYCTU	nuoG	NADH-quinone oxidoreductase subunit G (EC 1.6.5.11) (NADH dehydrogenase I subunit G) (NDH-1 subunit G)	16.0961	0	2.665	0	0	0.05	0.25	0	0	141.9	cell wall [GO:0005618]; plasma membrane [GO:0005886]; 2 iron, 2 sulfur cluster binding [GO:0051537]; 4 iron, 4 sulfur cluster binding [GO:0051539]; electron carrier activity [GO:0009055]; iron-sulfur cluster binding [GO:0051536]; molybdenum ion binding [GO:0030151]; NADH dehydrogenase (ubiquinone) activity [GO:0008137]; NADH dehydrogenase activity [GO:0003954]; quinone binding [GO:0048038]; ATP s…	ATP synthesis coupled electron transport [GO:0042773]; negative regulation by symbiont of host apoptotic process [GO:0033668]; pathogenesis [GO:0009405]	cell wall [GO:0005618]; plasma membrane [GO:0005886]	2 iron, 2 sulfur cluster binding [GO:0051537]; 4 iron, 4 sulfur cluster binding [GO:0051539]; electron carrier activity [GO:0009055]; iron-sulfur cluster binding [GO:0051536]; molybdenum ion binding [GO:0030151]; NADH dehydrogenase (ubiquinone) activity [GO:0008137]; NADH dehydrogenase activity [GO:0003954]; quinone binding [GO:0048038]	K00336	Bacteria	Actinobacteria	Actinobacteria (high G+C Gram-positive bacteria)	Corynebacteriales	Mycobacteriaceae	Mycobacterium	Mycobacterium tuberculosis complex
NUON_BACV8	nuoN	NADH-quinone oxidoreductase subunit N (EC 1.6.5.11) (NADH dehydrogenase I subunit N) (NDH-1 subunit N)	39.7744	0	0	0	0	351.315	1.94	0	0	4.715	integral component of membrane [GO:0016021]; plasma membrane [GO:0005886]; NADH dehydrogenase (ubiquinone) activity [GO:0008137]; quinone binding [GO:0048038]; ATP synthesis coupled electron transport [GO:0042773]; transport [GO:0006810]	ATP synthesis coupled electron transport [GO:0042773]; transport [GO:0006810]	integral component of membrane [GO:0016021]; plasma membrane [GO:0005886]	NADH dehydrogenase (ubiquinone) activity [GO:0008137]; quinone binding [GO:0048038]	K00343	Bacteria	Bacteroidetes/Chlorobi group	Bacteroidetes	Bacteroidia	Bacteroidales	Bacteroidaceae	Bacteroides
NUON2_HYDS0	nuoN2	NADH-quinone oxidoreductase subunit N 2 (EC 1.6.5.11) (NADH dehydrogenase I subunit N 2) (NDH-1 subunit N 2)	17.7028	6.12	6.57	0	0.06	115.665	11.045	0	0	19.865	integral component of membrane [GO:0016021]; plasma membrane [GO:0005886]; NADH dehydrogenase (ubiquinone) activity [GO:0008137]; quinone binding [GO:0048038]; ATP synthesis coupled electron transport [GO:0042773]; transport [GO:0006810]	ATP synthesis coupled electron transport [GO:0042773]; transport [GO:0006810]	integral component of membrane [GO:0016021]; plasma membrane [GO:0005886]	NADH dehydrogenase (ubiquinone) activity [GO:0008137]; quinone binding [GO:0048038]	K00343	Bacteria	Aquificae	Aquificae	Aquificales	Aquificaceae	Hydrogenobaculum	Hydrogenobaculum sp. (strain Y04AAS1)
ATPA_HELPY	atpA	ATP synthase subunit alpha (EC 3.6.3.14) (ATP synthase F1 sector subunit alpha) (F-ATPase subunit alpha)	534.253	0.55	0.345	685.54	2650.05	5.485	0.445	836.365	623.835	5.66	plasma membrane [GO:0005886]; proton-transporting ATP synthase complex, catalytic core F(1) [GO:0045261]; ATP binding [GO:0005524]; proton-transporting ATP synthase activity, rotational mechanism [GO:0046933]; ATP synthesis coupled proton transport [GO:0015986]	ATP synthesis coupled proton transport [GO:0015986]	plasma membrane [GO:0005886]; proton-transporting ATP synthase complex, catalytic core F(1) [GO:0045261]	ATP binding [GO:0005524]; proton-transporting ATP synthase activity, rotational mechanism [GO:0046933]	K02111	Bacteria	Proteobacteria	Epsilonproteobacteria	Campylobacterales	Helicobacteraceae	Helicobacter	Helicobacter pylori (Campylobacter pylori)
ATPB_CHESB	atpD	ATP synthase subunit beta (EC 3.6.3.14) (ATP synthase F1 sector subunit beta) (F-ATPase subunit beta)	194.282	0	0	0.12	0.39	0	0.19	0	1747.74	0.095	plasma membrane [GO:0005886]; proton-transporting ATP synthase complex, catalytic core F(1) [GO:0045261]; ATP binding [GO:0005524]; proton-transporting ATP synthase activity, rotational mechanism [GO:0046933]; ATP synthesis coupled proton transport [GO:0015986]	ATP synthesis coupled proton transport [GO:0015986]	plasma membrane [GO:0005886]; proton-transporting ATP synthase complex, catalytic core F(1) [GO:0045261]	ATP binding [GO:0005524]; proton-transporting ATP synthase activity, rotational mechanism [GO:0046933]	K02112	Bacteria	Proteobacteria	Alphaproteobacteria	Rhizobiales	Phyllobacteriaceae	Chelativorans	Chelativorans sp. (strain BNC1)
ATPB_LEIXX	atpD	ATP synthase subunit beta (EC 3.6.3.14) (ATP synthase F1 sector subunit beta) (F-ATPase subunit beta)	150.334	41.18	25.12	45.975	243.64	12.815	61.855	616.865	7.835	297.725	plasma membrane [GO:0005886]; proton-transporting ATP synthase complex, catalytic core F(1) [GO:0045261]; ATP binding [GO:0005524]; proton-transporting ATP synthase activity, rotational mechanism [GO:0046933]; ATP synthesis coupled proton transport [GO:0015986]	ATP synthesis coupled proton transport [GO:0015986]	plasma membrane [GO:0005886]; proton-transporting ATP synthase complex, catalytic core F(1) [GO:0045261]	ATP binding [GO:0005524]; proton-transporting ATP synthase activity, rotational mechanism [GO:0046933]	K02112	Bacteria	Actinobacteria	Actinobacteria (high G+C Gram-positive bacteria)	Micrococcales	Microbacteriaceae	Leifsonia	Leifsonia xyli
ATPG_BACHD	atpG	ATP synthase gamma chain (ATP synthase F1 sector gamma subunit) (F-ATPase gamma subunit)	149.338	0.205	0	0	0.04	1.19	153.65	0	0	1188.95	plasma membrane [GO:0005886]; proton-transporting ATP synthase complex, catalytic core F(1) [GO:0045261]; proton-transporting ATP synthase activity, rotational mechanism [GO:0046933]; ATP synthesis coupled proton transport [GO:0015986]	ATP synthesis coupled proton transport [GO:0015986]	plasma membrane [GO:0005886]; proton-transporting ATP synthase complex, catalytic core F(1) [GO:0045261]	proton-transporting ATP synthase activity, rotational mechanism [GO:0046933]	K02115	Bacteria	Firmicutes	Bacilli	Bacillales	Bacillaceae	Bacillus	Bacillus halodurans
ATPB1_LISW6	atpD1	ATP synthase subunit beta 1 (EC 3.6.3.14) (ATP synthase F1 sector subunit beta 1) (F-ATPase subunit beta 1)	100.848	14.58	18.21	1.34	0.285	415.345	325.67	0.025	0.565	131.61	plasma membrane [GO:0005886]; proton-transporting ATP synthase complex, catalytic core F(1) [GO:0045261]; ATP binding [GO:0005524]; proton-transporting ATP synthase activity, rotational mechanism [GO:0046933]; ATP synthesis coupled proton transport [GO:0015986]	ATP synthesis coupled proton transport [GO:0015986]	plasma membrane [GO:0005886]; proton-transporting ATP synthase complex, catalytic core F(1) [GO:0045261]	ATP binding [GO:0005524]; proton-transporting ATP synthase activity, rotational mechanism [GO:0046933]	K02112	Bacteria	Firmicutes	Bacilli	Bacillales	Listeriaceae	Listeria	Listeria welshimeri
ATPB_PROAC	atpD	ATP synthase subunit beta (EC 3.6.3.14) (ATP synthase F1 sector subunit beta) (F-ATPase subunit beta)	45.7339	11.675	13.655	6.015	15.325	96.545	104.13	79.28	0	84.98	plasma membrane [GO:0005886]; proton-transporting ATP synthase complex, catalytic core F(1) [GO:0045261]; ATP binding [GO:0005524]; proton-transporting ATP synthase activity, rotational mechanism [GO:0046933]; ATP synthesis coupled proton transport [GO:0015986]	ATP synthesis coupled proton transport [GO:0015986]	plasma membrane [GO:0005886]; proton-transporting ATP synthase complex, catalytic core F(1) [GO:0045261]	ATP binding [GO:0005524]; proton-transporting ATP synthase activity, rotational mechanism [GO:0046933]	K02112	Bacteria	Actinobacteria	Actinobacteria (high G+C Gram-positive bacteria)	Propionibacteriales	Propionibacteriaceae	Cutibacterium	Cutibacterium acnes (Propionibacterium acnes)
ATPG_PSESM	atpG	ATP synthase gamma chain (ATP synthase F1 sector gamma subunit) (F-ATPase gamma subunit)	40.6861	0.68	0	2.69	7.62	123.55	81.875	0	0	149.76	plasma membrane [GO:0005886]; proton-transporting ATP synthase complex, catalytic core F(1) [GO:0045261]; proton-transporting ATP synthase activity, rotational mechanism [GO:0046933]; ATP synthesis coupled proton transport [GO:0015986]	ATP synthesis coupled proton transport [GO:0015986]	plasma membrane [GO:0005886]; proton-transporting ATP synthase complex, catalytic core F(1) [GO:0045261]	proton-transporting ATP synthase activity, rotational mechanism [GO:0046933]	K02115	Bacteria	Proteobacteria	Gammaproteobacteria	Pseudomonadales	Pseudomonadaceae	Pseudomonas	Pseudomonas syringae pv. tomato
ATPG_PROAC	atpG	ATP synthase gamma chain (ATP synthase F1 sector gamma subunit) (F-ATPase gamma subunit)	20.5539	0	0.215	125.97	13.955	5.6	25.735	1.5	0.15	11.86	plasma membrane [GO:0005886]; proton-transporting ATP synthase complex, catalytic core F(1) [GO:0045261]; proton-transporting ATP synthase activity, rotational mechanism [GO:0046933]; ATP synthesis coupled proton transport [GO:0015986]	ATP synthesis coupled proton transport [GO:0015986]	plasma membrane [GO:0005886]; proton-transporting ATP synthase complex, catalytic core F(1) [GO:0045261]	proton-transporting ATP synthase activity, rotational mechanism [GO:0046933]	K02115	Bacteria	Actinobacteria	Actinobacteria (high G+C Gram-positive bacteria)	Propionibacteriales	Propionibacteriaceae	Cutibacterium	Cutibacterium acnes (Propionibacterium acnes)
ATPA_PSEHT	atpA	ATP synthase subunit alpha (EC 3.6.3.14) (ATP synthase F1 sector subunit alpha) (F-ATPase subunit alpha)	14.7678	0	0	0	0	0	0	132.91	0	0	plasma membrane [GO:0005886]; proton-transporting ATP synthase complex, catalytic core F(1) [GO:0045261]; ATP binding [GO:0005524]; proton-transporting ATP synthase activity, rotational mechanism [GO:0046933]; ATP synthesis coupled proton transport [GO:0015986]	ATP synthesis coupled proton transport [GO:0015986]	plasma membrane [GO:0005886]; proton-transporting ATP synthase complex, catalytic core F(1) [GO:0045261]	ATP binding [GO:0005524]; proton-transporting ATP synthase activity, rotational mechanism [GO:0046933]	K02111	Bacteria	Proteobacteria	Gammaproteobacteria	Alteromonadales	Pseudoalteromonadaceae	Pseudoalteromonas	Pseudoalteromonas haloplanktis (Alteromonas haloplanktis)
ATPA_PEPD6	atpA	ATP synthase subunit alpha (EC 3.6.3.14) (ATP synthase F1 sector subunit alpha) (F-ATPase subunit alpha)	14.2994	0	0	0	0	0	0.045	0	128.65	0	plasma membrane [GO:0005886]; proton-transporting ATP synthase complex, catalytic core F(1) [GO:0045261]; ATP binding [GO:0005524]; proton-transporting ATP synthase activity, rotational mechanism [GO:0046933]; ATP synthesis coupled proton transport [GO:0015986]	ATP synthesis coupled proton transport [GO:0015986]	plasma membrane [GO:0005886]; proton-transporting ATP synthase complex, catalytic core F(1) [GO:0045261]	ATP binding [GO:0005524]; proton-transporting ATP synthase activity, rotational mechanism [GO:0046933]	K02111	Bacteria	Firmicutes	Clostridia	Clostridiales	Peptostreptococcaceae	Clostridioides	Clostridioides difficile (Peptoclostridium difficile)
ATPA_RHOSK	atpA	ATP synthase subunit alpha (EC 3.6.3.14) (ATP synthase F1 sector subunit alpha) (F-ATPase subunit alpha)	12.9278	3.085	2.55	1.325	4.72	0.01	0.25	103.225	0	1.185	plasma membrane [GO:0005886]; proton-transporting ATP synthase complex, catalytic core F(1) [GO:0045261]; ATP binding [GO:0005524]; proton-transporting ATP synthase activity, rotational mechanism [GO:0046933]; ATP synthesis coupled proton transport [GO:0015986]	ATP synthesis coupled proton transport [GO:0015986]	plasma membrane [GO:0005886]; proton-transporting ATP synthase complex, catalytic core F(1) [GO:0045261]	ATP binding [GO:0005524]; proton-transporting ATP synthase activity, rotational mechanism [GO:0046933]	K02111	Bacteria	Proteobacteria	Alphaproteobacteria	Rhodobacterales	Rhodobacteraceae	Rhodobacter	Rhodobacter sphaeroides (Rhodopseudomonas sphaeroides)
BSHB1_BACAN	bshB1	N-acetyl-alpha-D-glucosaminyl L-malate deacetylase 1 (GlcNAc-Mal deacetylase 1) (EC 3.5.1.-)	42.0517	0.995	4.315	0	0	201.195	117.885	0	0	54.075	deacetylase activity [GO:0019213]; metal ion binding [GO:0046872]; bacillithiol biosynthetic process [GO:0071793]	bacillithiol biosynthetic process [GO:0071793]		deacetylase activity [GO:0019213]; metal ion binding [GO:0046872]		Bacteria	Firmicutes	Bacilli	Bacillales	Bacillaceae	Bacillus	Bacillus anthracis
FLHC_ERWT9	flhC	Flagellar transcriptional regulator FlhC	156.488	6.35	10.225	223.8	127.99	48.62	59.115	401.6	500.15	30.545	cytoplasm [GO:0005737]; DNA binding [GO:0003677]; metal ion binding [GO:0046872]; bacterial-type flagellum organization [GO:0044781]; positive regulation of transcription, DNA-templated [GO:0045893]; regulation of bacterial-type flagellum assembly [GO:1902208]; transcription, DNA-templated [GO:0006351]	bacterial-type flagellum organization [GO:0044781]; positive regulation of transcription, DNA-templated [GO:0045893]; regulation of bacterial-type flagellum assembly [GO:1902208]; transcription, DNA-templated [GO:0006351]	cytoplasm [GO:0005737]	DNA binding [GO:0003677]; metal ion binding [GO:0046872]	K02402	Bacteria	Proteobacteria	Gammaproteobacteria	Enterobacterales	Erwiniaceae	Erwinia	Erwinia tasmaniensis
FLGI1_CHRVO	flgI1	Flagellar P-ring protein 1 (Basal body P-ring protein 1)	222.623	883.92	591.355	153.3	45.17	0.055	1.825	321.5	1.845	4.635	bacterial-type flagellum basal body, distal rod, P ring [GO:0009428]; outer membrane-bounded periplasmic space [GO:0030288]; structural molecule activity [GO:0005198]; bacterial-type flagellum-dependent cell motility [GO:0071973]	bacterial-type flagellum-dependent cell motility [GO:0071973]	bacterial-type flagellum basal body, distal rod, P ring [GO:0009428]; outer membrane-bounded periplasmic space [GO:0030288]	structural molecule activity [GO:0005198]	K02394	Bacteria	Proteobacteria	Betaproteobacteria	Neisseriales	Chromobacteriaceae	Chromobacterium	Chromobacterium violaceum
FLGH_AGRFC	flgH	Flagellar L-ring protein (Basal body L-ring protein)	40.7222	0.08	0	0	0	97.41	179.575	0	0	89.435	bacterial-type flagellum basal body [GO:0009425]; bacterial-type flagellum basal body, distal rod, L ring [GO:0009427]; cell outer membrane [GO:0009279]; motor activity [GO:0003774]; bacterial-type flagellum-dependent cell motility [GO:0071973]	bacterial-type flagellum-dependent cell motility [GO:0071973]	bacterial-type flagellum basal body [GO:0009425]; bacterial-type flagellum basal body, distal rod, L ring [GO:0009427]; cell outer membrane [GO:0009279]	motor activity [GO:0003774]	K02393	Bacteria	Proteobacteria	Alphaproteobacteria	Rhizobiales	Rhizobiaceae	Agrobacterium	Agrobacterium tumefaciens complex
FLGB_YEREN	flgB	Flagellar basal body rod protein FlgB	17.4761	0	0	0	0	0.085	0.07	0	157.13	0	bacterial-type flagellum basal body, rod [GO:0030694]; bacterial-type flagellum-dependent cell motility [GO:0071973]	bacterial-type flagellum-dependent cell motility [GO:0071973]	bacterial-type flagellum basal body, rod [GO:0030694]			Bacteria	Proteobacteria	Gammaproteobacteria	Enterobacterales	Yersiniaceae	Yersinia	Yersinia enterocolitica
FLA1_CAMJE	flaA	Flagellin A	172.259	63.755	65.385	930.785	236.825	0.65	1.535	250.585	0	0.81	bacterial-type flagellum filament [GO:0009420]; extracellular region [GO:0005576]; structural molecule activity [GO:0005198]; bacterial-type flagellum organization [GO:0044781]; bacterial-type flagellum-dependent cell motility [GO:0071973]	bacterial-type flagellum-dependent cell motility [GO:0071973]; bacterial-type flagellum organization [GO:0044781]	bacterial-type flagellum filament [GO:0009420]; extracellular region [GO:0005576]	structural molecule activity [GO:0005198]	K02406	Bacteria	Proteobacteria	Epsilonproteobacteria	Campylobacterales	Campylobacteraceae	Campylobacter	Campylobacter jejuni
FLIM_BORBU	fliM	Flagellar motor switch protein FliM	21.3639	106.79	80.31	0.77	0.13	1.165	2.86	0	0	0.25	bacterial-type flagellum basal body [GO:0009425]; plasma membrane [GO:0005886]; motor activity [GO:0003774]; bacterial-type flagellum-dependent cell motility [GO:0071973]; chemotaxis [GO:0006935]	bacterial-type flagellum-dependent cell motility [GO:0071973]; chemotaxis [GO:0006935]	bacterial-type flagellum basal body [GO:0009425]; plasma membrane [GO:0005886]	motor activity [GO:0003774]	K02416	Bacteria	Spirochaetes	Spirochaetia	Spirochaetales	Borreliaceae	Borreliella	Borreliella burgdorferi (Lyme disease spirochete) (Borrelia burgdorferi)
SKFE_BACSU	skfE	SkfA peptide export ATP-binding protein SkfE (EC 3.6.3.25)	14.5911	0.39	0.135	0.055	0.05	0.09	0.29	0	0	130.31	plasma membrane [GO:0005886]; ATP binding [GO:0005524]; ATPase-coupled sulfate transmembrane transporter activity [GO:0015419]; thiosulphate ABC transporter activity [GO:0102025]; bacteriocin biosynthetic process [GO:0030152]	bacteriocin biosynthetic process [GO:0030152]	plasma membrane [GO:0005886]	ATPase-coupled sulfate transmembrane transporter activity [GO:0015419]; ATP binding [GO:0005524]; thiosulphate ABC transporter activity [GO:0102025]	K01990	Bacteria	Firmicutes	Bacilli	Bacillales	Bacillaceae	Bacillus	Bacillus subtilis
3MGH_BACVZ		Putative 3-methyladenine DNA glycosylase (EC 3.2.2.-)	549.431	3.67	7.2	1675.04	763.71	105.345	55.14	1701.07	611.23	22.475	alkylbase DNA N-glycosylase activity [GO:0003905]; DNA binding [GO:0003677]; base-excision repair [GO:0006284]	base-excision repair [GO:0006284]		alkylbase DNA N-glycosylase activity [GO:0003905]; DNA binding [GO:0003677]	K03652	Bacteria	Firmicutes	Bacilli	Bacillales	Bacillaceae	Bacillus	Bacillus velezensis
BLAC_STRFR	blaF	Beta-lactamase (EC 3.5.2.6) (Penicillinase)	190.487	0.3	0.625	130.11	791.82	71.975	91.955	257.615	128.52	241.465	beta-lactamase activity [GO:0008800]; beta-lactam antibiotic catabolic process [GO:0030655]; response to antibiotic [GO:0046677]	beta-lactam antibiotic catabolic process [GO:0030655]; response to antibiotic [GO:0046677]		beta-lactamase activity [GO:0008800]		Bacteria	Actinobacteria	Actinobacteria (high G+C Gram-positive bacteria)	Streptomycetales	Streptomycetaceae	Streptomyces	Streptomyces fradiae (Streptomyces roseoflavus)
LUXA2_PHOLE	luxA	Alkanal monooxygenase alpha chain (EC 1.14.14.3) (Bacterial luciferase alpha chain)	61.8261	183.245	174.545	0	0	143.47	25.98	0	0	29.195	alkanal monooxygenase (FMN-linked) activity [GO:0047646]; bioluminescence [GO:0008218]	bioluminescence [GO:0008218]		alkanal monooxygenase (FMN-linked) activity [GO:0047646]		Bacteria	Proteobacteria	Gammaproteobacteria	Vibrionales	Vibrionaceae	Photobacterium	Photobacterium leiognathi
CELA_KOMXY	celA	UTP--glucose-1-phosphate uridylyltransferase (EC 2.7.7.9) (Alpha-D-glucosyl-1-phosphate uridylyltransferase) (UDP-glucose pyrophosphorylase) (UDPGP) (Uridine diphosphoglucose pyrophosphorylase)	97.4494	303.135	475.535	3.575	29.93	16.555	11.95	1.795	0	34.57	UTP:glucose-1-phosphate uridylyltransferase activity [GO:0003983]; biosynthetic process [GO:0009058]	biosynthetic process [GO:0009058]		UTP:glucose-1-phosphate uridylyltransferase activity [GO:0003983]		Bacteria	Proteobacteria	Alphaproteobacteria	Rhodospirillales	Acetobacteraceae	Komagataeibacter	Komagataeibacter xylinus (Gluconacetobacter xylinus)
CITC_ECOLI	citC	[Citrate [pro-3S]-lyase] ligase (EC 6.2.1.22) (Acetate:SH-citrate lyase ligase) (Citrate lyase synthetase)	32.7783	55.02	18.245	3.89	9.32	2.435	3.015	164.195	10.795	28.09	[citrate (pro-3S)-lyase] ligase activity [GO:0008771]; ATP binding [GO:0005524]; N-acetyltransferase activity [GO:0008080]; biosynthetic process [GO:0009058]; cellular protein modification process [GO:0006464]	biosynthetic process [GO:0009058]; cellular protein modification process [GO:0006464]		[citrate (pro-3S)-lyase] ligase activity [GO:0008771]; ATP binding [GO:0005524]; N-acetyltransferase activity [GO:0008080]	K01910	Bacteria	Proteobacteria	Gammaproteobacteria	Enterobacterales	Enterobacteriaceae	Escherichia	Escherichia coli
BIOF_CLOTH	bioF	Putative 8-amino-7-oxononanoate synthase (AONS) (EC 2.3.1.47) (7-keto-8-amino-pelargonic acid synthase) (7-KAP synthase) (8-amino-7-ketopelargonate synthase)	4850.88	1030.45	722.35	11760.8	10595.5	96.3	66.945	17407.8	957.725	1019.99	8-amino-7-oxononanoate synthase activity [GO:0008710]; pyridoxal phosphate binding [GO:0030170]; biotin biosynthetic process [GO:0009102]	biotin biosynthetic process [GO:0009102]		8-amino-7-oxononanoate synthase activity [GO:0008710]; pyridoxal phosphate binding [GO:0030170]	K00652	Bacteria	Firmicutes	Clostridia	Clostridiales	Ruminococcaceae	Ruminiclostridium	Clostridium thermocellum (Ruminiclostridium thermocellum)
BIOF_SYNY3	bioF	Putative 8-amino-7-oxononanoate synthase (AONS) (EC 2.3.1.47) (7-keto-8-amino-pelargonic acid synthase) (7-KAP synthase) (8-amino-7-ketopelargonate synthase)	255.3	2.48	2.125	152.21	297.95	477.39	193.67	87.115	450.78	633.98	8-amino-7-oxononanoate synthase activity [GO:0008710]; pyridoxal phosphate binding [GO:0030170]; biotin biosynthetic process [GO:0009102]	biotin biosynthetic process [GO:0009102]		8-amino-7-oxononanoate synthase activity [GO:0008710]; pyridoxal phosphate binding [GO:0030170]	K00652	Bacteria	Cyanobacteria/Melainabacteria group	Cyanobacteria	Synechococcales	Merismopediaceae	Synechocystis	Synechocystis sp. PCC 6803
BIOB_AGRVS	bioB	Biotin synthase (EC 2.8.1.6)	59.0206	6.69	2.76	8.465	4.29	240.33	18.495	0.375	0	249.78	2 iron, 2 sulfur cluster binding [GO:0051537]; 4 iron, 4 sulfur cluster binding [GO:0051539]; biotin synthase activity [GO:0004076]; metal ion binding [GO:0046872]; biotin biosynthetic process [GO:0009102]	biotin biosynthetic process [GO:0009102]		2 iron, 2 sulfur cluster binding [GO:0051537]; 4 iron, 4 sulfur cluster binding [GO:0051539]; biotin synthase activity [GO:0004076]; metal ion binding [GO:0046872]	K01012	Bacteria	Proteobacteria	Alphaproteobacteria	Rhizobiales	Rhizobiaceae	Agrobacterium	Agrobacterium vitis (Rhizobium vitis)
BIOH_PECAS	bioH	Pimeloyl-[acyl-carrier protein] methyl ester esterase (EC 3.1.1.85) (Biotin synthesis protein BioH) (Carboxylesterase BioH)	37.8656	7.085	21.005	0.035	11.755	0	0.14	83.325	0	217.445	cytoplasm [GO:0005737]; carboxylic ester hydrolase activity [GO:0052689]; biotin biosynthetic process [GO:0009102]	biotin biosynthetic process [GO:0009102]	cytoplasm [GO:0005737]	carboxylic ester hydrolase activity [GO:0052689]	K02170	Bacteria	Proteobacteria	Gammaproteobacteria	Enterobacterales	Pectobacteriaceae	Pectobacterium	Pectobacterium atrosepticum (Erwinia carotovora subsp. atroseptica)
BIOC_NITMU	bioC	Malonyl-[acyl-carrier protein] O-methyltransferase (Malonyl-ACP O-methyltransferase) (EC 2.1.1.197) (Biotin synthesis protein BioC)	20.9206	0	0.145	0	1.655	0	0	186.38	0	0.105	carboxyl-O-methyltransferase activity [GO:0010340]; malonyl-CoA methyltransferase activity [GO:0102130]; biotin biosynthetic process [GO:0009102]	biotin biosynthetic process [GO:0009102]		carboxyl-O-methyltransferase activity [GO:0010340]; malonyl-CoA methyltransferase activity [GO:0102130]	K02169	Bacteria	Proteobacteria	Betaproteobacteria	Nitrosomonadales	Nitrosomonadaceae	Nitrosospira	Nitrosospira multiformis
BIOF_GLOVI	bioF	Putative 8-amino-7-oxononanoate synthase (AONS) (EC 2.3.1.47) (7-keto-8-amino-pelargonic acid synthase) (7-KAP synthase) (8-amino-7-ketopelargonate synthase)	18.865	0.045	0	2.34	1.5	0.105	3.58	161.25	0.085	0.88	8-amino-7-oxononanoate synthase activity [GO:0008710]; pyridoxal phosphate binding [GO:0030170]; biotin biosynthetic process [GO:0009102]	biotin biosynthetic process [GO:0009102]		8-amino-7-oxononanoate synthase activity [GO:0008710]; pyridoxal phosphate binding [GO:0030170]	K00652	Bacteria	Cyanobacteria/Melainabacteria group	Cyanobacteria	Gloeobacteria	Gloeobacterales	Gloeobacteraceae	Gloeobacter
CAPC_STAAU	capC	Putative tyrosine-protein phosphatase CapC (EC 3.1.3.48)	233.476	27.715	8.035	359.67	1197.93	7.29	1.255	456.24	35.705	7.44	manganese ion binding [GO:0030145]; protein tyrosine phosphatase activity [GO:0004725]; capsule polysaccharide biosynthetic process [GO:0045227]	capsule polysaccharide biosynthetic process [GO:0045227]		manganese ion binding [GO:0030145]; protein tyrosine phosphatase activity [GO:0004725]		Bacteria	Firmicutes	Bacilli	Bacillales	Staphylococcaceae	Staphylococcus	Staphylococcus aureus
VIPB_SALTI	vipB	Vi polysaccharide biosynthesis protein VipB/TviC	115.977	84.1	88	122.225	162.93	71.32	374.65	26.82	16.49	97.26	coenzyme binding [GO:0050662]; lyase activity [GO:0016829]; racemase and epimerase activity, acting on carbohydrates and derivatives [GO:0016857]; capsule polysaccharide biosynthetic process [GO:0045227]	capsule polysaccharide biosynthetic process [GO:0045227]		coenzyme binding [GO:0050662]; lyase activity [GO:0016829]; racemase and epimerase activity, acting on carbohydrates and derivatives [GO:0016857]	K02473	Bacteria	Proteobacteria	Gammaproteobacteria	Enterobacterales	Enterobacteriaceae	Salmonella	Salmonella choleraesuis
CAPA_BACAN	capA	Capsule biosynthesis protein CapA	1069.18	1959.55	1259.36	1200.98	1841.87	741.625	670.525	1363.52	63.525	521.675	integral component of membrane [GO:0016021]; plasma membrane [GO:0005886]; capsule polysaccharide biosynthetic process [GO:0045227]; pathogenesis [GO:0009405]	capsule polysaccharide biosynthetic process [GO:0045227]; pathogenesis [GO:0009405]	integral component of membrane [GO:0016021]; plasma membrane [GO:0005886]		K07282	Bacteria	Firmicutes	Bacilli	Bacillales	Bacillaceae	Bacillus	Bacillus anthracis
NEUBH_LEGPH	neuB	N,N'-diacetyllegionaminic acid synthase (EC 2.5.1.101)	16.3106	1.74	1.87	0	0.73	117.145	4.56	0	0	20.75	lyase activity [GO:0016829]; transferase activity, transferring alkyl or aryl (other than methyl) groups [GO:0016765]; carbohydrate biosynthetic process [GO:0016051]; pathogenesis [GO:0009405]	carbohydrate biosynthetic process [GO:0016051]; pathogenesis [GO:0009405]		lyase activity [GO:0016829]; transferase activity, transferring alkyl or aryl (other than methyl) groups [GO:0016765]	K18430	Bacteria	Proteobacteria	Gammaproteobacteria	Legionellales	Legionellaceae	Legionella	Legionella pneumophila
DEOC_BACTN	deoC	Deoxyribose-phosphate aldolase (DERA) (EC 4.1.2.4) (2-deoxy-D-ribose 5-phosphate aldolase) (Phosphodeoxyriboaldolase) (Deoxyriboaldolase)	73.855	2.83	371.915	190.565	53.965	43.66	1.76	0	0	0	cytoplasm [GO:0005737]; deoxyribose-phosphate aldolase activity [GO:0004139]; carbohydrate catabolic process [GO:0016052]; deoxyribonucleotide catabolic process [GO:0009264]; deoxyribose phosphate catabolic process [GO:0046386]	carbohydrate catabolic process [GO:0016052]; deoxyribonucleotide catabolic process [GO:0009264]; deoxyribose phosphate catabolic process [GO:0046386]	cytoplasm [GO:0005737]	deoxyribose-phosphate aldolase activity [GO:0004139]	K01619	Bacteria	Bacteroidetes/Chlorobi group	Bacteroidetes	Bacteroidia	Bacteroidales	Bacteroidaceae	Bacteroides
PHI_METAM	rmpB	3-hexulose-6-phosphate isomerase (EC 5.3.1.27) (6-phospho-3-hexuloisomerase) (PHI)	17.865	0	0	0	0.9	0	0	0	159.885	0	carbohydrate derivative binding [GO:0097367]; isomerase activity [GO:0016853]; carbohydrate derivative metabolic process [GO:1901135]; carbohydrate metabolic process [GO:0005975]; formaldehyde assimilation via ribulose monophosphate cycle [GO:0019647]	carbohydrate derivative metabolic process [GO:1901135]; carbohydrate metabolic process [GO:0005975]; formaldehyde assimilation via ribulose monophosphate cycle [GO:0019647]		carbohydrate derivative binding [GO:0097367]; isomerase activity [GO:0016853]		Bacteria	Proteobacteria	Gammaproteobacteria	Methylococcales	Methylococcaceae	Methylomonas	Methylomonas aminofaciens
Y535_KINRD		UPF0271 protein Krad_0535	285.94	256.11	179.095	338.97	446.18	86.01	128.66	225.185	499.94	413.31	catalytic activity [GO:0003824]; carbohydrate metabolic process [GO:0005975]	carbohydrate metabolic process [GO:0005975]		catalytic activity [GO:0003824]	K07160	Bacteria	Actinobacteria	Actinobacteria (high G+C Gram-positive bacteria)	Kineosporiales	Kineosporiaceae	Kineococcus	Kineococcus radiotolerans
GLMM_BAUCH	glmM	Phosphoglucosamine mutase (EC 5.4.2.10)	115.143	1.31	1.05	0.68	0	374.88	70.435	0.085	0	587.85	magnesium ion binding [GO:0000287]; phosphoglucosamine mutase activity [GO:0008966]; carbohydrate metabolic process [GO:0005975]	carbohydrate metabolic process [GO:0005975]		magnesium ion binding [GO:0000287]; phosphoglucosamine mutase activity [GO:0008966]	K03431	Bacteria	Proteobacteria	Gammaproteobacteria	unclassified Gammaproteobacteria	Candidatus Baumannia	Candidatus Baumannia cicadellinicola	Baumannia cicadellinicola subsp. Homalodisca coagulata
GLMM_PROAC	glmM	Phosphoglucosamine mutase (EC 5.4.2.10)	73.12	6.94	5.235	97.645	100.915	5.855	1.58	195.045	244.81	0.055	magnesium ion binding [GO:0000287]; phosphoglucosamine mutase activity [GO:0008966]; carbohydrate metabolic process [GO:0005975]	carbohydrate metabolic process [GO:0005975]		magnesium ion binding [GO:0000287]; phosphoglucosamine mutase activity [GO:0008966]	K03431	Bacteria	Actinobacteria	Actinobacteria (high G+C Gram-positive bacteria)	Propionibacteriales	Propionibacteriaceae	Cutibacterium	Cutibacterium acnes (Propionibacterium acnes)
GLMM_NITHX	glmM	Phosphoglucosamine mutase (EC 5.4.2.10)	68.3567	202.155	412.815	0.115	0	0	0.125	0	0	0	magnesium ion binding [GO:0000287]; phosphoglucosamine mutase activity [GO:0008966]; carbohydrate metabolic process [GO:0005975]	carbohydrate metabolic process [GO:0005975]		magnesium ion binding [GO:0000287]; phosphoglucosamine mutase activity [GO:0008966]	K03431	Bacteria	Proteobacteria	Alphaproteobacteria	Rhizobiales	Bradyrhizobiaceae	Nitrobacter	Nitrobacter hamburgensis
Y3173_CHRVO		UPF0271 protein CV_3173	28.1617	0	0.145	7.52	139.555	0	0	19.75	86.485	0	catalytic activity [GO:0003824]; carbohydrate metabolic process [GO:0005975]	carbohydrate metabolic process [GO:0005975]		catalytic activity [GO:0003824]	K07160	Bacteria	Proteobacteria	Betaproteobacteria	Neisseriales	Chromobacteriaceae	Chromobacterium	Chromobacterium violaceum
GLMM_NATTJ	glmM	Phosphoglucosamine mutase (EC 5.4.2.10)	15.7706	0.045	0	10.275	6.73	0.48	0.14	0.91	123.355	0	magnesium ion binding [GO:0000287]; phosphoglucosamine mutase activity [GO:0008966]; carbohydrate metabolic process [GO:0005975]	carbohydrate metabolic process [GO:0005975]		magnesium ion binding [GO:0000287]; phosphoglucosamine mutase activity [GO:0008966]	K03431	Bacteria	Firmicutes	Clostridia	Natranaerobiales	Natranaerobiaceae	Natranaerobius	Natranaerobius thermophilus
BGAL_ARTSB	lacZ	Beta-galactosidase (Beta-gal) (EC 3.2.1.23) (Lactase)	13.8156	1.22	0.7	0.485	0.815	0.045	0.11	120.965	0	0	beta-galactosidase complex [GO:0009341]; beta-galactosidase activity [GO:0004565]; carbohydrate binding [GO:0030246]; carbohydrate metabolic process [GO:0005975]	carbohydrate metabolic process [GO:0005975]	beta-galactosidase complex [GO:0009341]	beta-galactosidase activity [GO:0004565]; carbohydrate binding [GO:0030246]		Bacteria	Actinobacteria	Actinobacteria (high G+C Gram-positive bacteria)	Micrococcales	Micrococcaceae	Arthrobacter	Arthrobacter sp. (strain B7)
MURG_PORGI	murG	UDP-N-acetylglucosamine--N-acetylmuramyl-(pentapeptide) pyrophosphoryl-undecaprenol N-acetylglucosamine transferase (EC 2.4.1.227) (Undecaprenyl-PP-MurNAc-pentapeptide-UDPGlcNAc GlcNAc transferase)	42.6433	0	0	0	0	0	0	0	0	383.79	plasma membrane [GO:0005886]; UDP-N-acetyl-D-glucosamine:N-acetylmuramoyl-L-alanyl-D-glutamyl-meso-2,6-diaminopimelyl-D-alanyl-D-alanine-diphosphoundecaprenol 4-beta-N-acetylglucosaminlytransferase activity [GO:0051991]; undecaprenyldiphospho-muramoylpentapeptide beta-N-acetylglucosaminyltransferase activity [GO:0050511]; carbohydrate metabolic process [GO:0005975]; cell cycle [GO:0007049]; cell …	carbohydrate metabolic process [GO:0005975]; cell cycle [GO:0007049]; cell division [GO:0051301]; cell wall organization [GO:0071555]; lipid glycosylation [GO:0030259]; peptidoglycan biosynthetic process [GO:0009252]; regulation of cell shape [GO:0008360]	plasma membrane [GO:0005886]	UDP-N-acetyl-D-glucosamine:N-acetylmuramoyl-L-alanyl-D-glutamyl-meso-2,6-diaminopimelyl-D-alanyl-D-alanine-diphosphoundecaprenol 4-beta-N-acetylglucosaminlytransferase activity [GO:0051991]; undecaprenyldiphospho-muramoylpentapeptide beta-N-acetylglucosaminyltransferase activity [GO:0050511]	K02563	Bacteria	Bacteroidetes/Chlorobi group	Bacteroidetes	Bacteroidia	Bacteroidales	Porphyromonadaceae	Porphyromonas
MURG_VIBFM	murG	UDP-N-acetylglucosamine--N-acetylmuramyl-(pentapeptide) pyrophosphoryl-undecaprenol N-acetylglucosamine transferase (EC 2.4.1.227) (Undecaprenyl-PP-MurNAc-pentapeptide-UDPGlcNAc GlcNAc transferase)	29.8194	0	0	3.54	0.25	4.335	0.74	232.355	13.705	13.45	plasma membrane [GO:0005886]; UDP-N-acetyl-D-glucosamine:N-acetylmuramoyl-L-alanyl-D-glutamyl-meso-2,6-diaminopimelyl-D-alanyl-D-alanine-diphosphoundecaprenol 4-beta-N-acetylglucosaminlytransferase activity [GO:0051991]; undecaprenyldiphospho-muramoylpentapeptide beta-N-acetylglucosaminyltransferase activity [GO:0050511]; carbohydrate metabolic process [GO:0005975]; cell cycle [GO:0007049]; cell …	carbohydrate metabolic process [GO:0005975]; cell cycle [GO:0007049]; cell division [GO:0051301]; cell wall organization [GO:0071555]; lipid glycosylation [GO:0030259]; peptidoglycan biosynthetic process [GO:0009252]; regulation of cell shape [GO:0008360]	plasma membrane [GO:0005886]	UDP-N-acetyl-D-glucosamine:N-acetylmuramoyl-L-alanyl-D-glutamyl-meso-2,6-diaminopimelyl-D-alanyl-D-alanine-diphosphoundecaprenol 4-beta-N-acetylglucosaminlytransferase activity [GO:0051991]; undecaprenyldiphospho-muramoylpentapeptide beta-N-acetylglucosaminyltransferase activity [GO:0050511]	K02563	Bacteria	Proteobacteria	Gammaproteobacteria	Vibrionales	Vibrionaceae	Aliivibrio	Aliivibrio fischeri (Vibrio fischeri)
GMHA_BRASB	gmhA	Phosphoheptose isomerase (EC 5.3.1.28) (Sedoheptulose 7-phosphate isomerase)	25.4139	9.45	3.305	66.22	112.875	2.405	0.535	33.935	0	0	cytoplasm [GO:0005737]; carbohydrate derivative binding [GO:0097367]; D-sedoheptulose 7-phosphate isomerase activity [GO:0008968]; metal ion binding [GO:0046872]; carbohydrate metabolic process [GO:0005975]; D-glycero-D-manno-heptose 7-phosphate biosynthetic process [GO:2001061]	carbohydrate metabolic process [GO:0005975]; D-glycero-D-manno-heptose 7-phosphate biosynthetic process [GO:2001061]	cytoplasm [GO:0005737]	carbohydrate derivative binding [GO:0097367]; D-sedoheptulose 7-phosphate isomerase activity [GO:0008968]; metal ion binding [GO:0046872]	K03271	Bacteria	Proteobacteria	Alphaproteobacteria	Rhizobiales	Bradyrhizobiaceae	Bradyrhizobium	Bradyrhizobium sp. (strain BTAi1 / ATCC BAA-1182)
6PGL_NOSS1	pgl	6-phosphogluconolactonase (6PGL) (EC 3.1.1.31)	20.5578	0	0	0	0	0	0	0	0	185.02	6-phosphogluconolactonase activity [GO:0017057]; carbohydrate metabolic process [GO:0005975]; heterocyst differentiation [GO:0043158]; pentose-phosphate shunt [GO:0006098]	carbohydrate metabolic process [GO:0005975]; heterocyst differentiation [GO:0043158]; pentose-phosphate shunt [GO:0006098]		6-phosphogluconolactonase activity [GO:0017057]	K01057	Bacteria	Cyanobacteria/Melainabacteria group	Cyanobacteria	Nostocales	Nostocaceae	Nostoc	Nostoc sp. (strain PCC 7120 / SAG 25.82 / UTEX 2576)
MDH_STRCO	mdh	Malate dehydrogenase (EC 1.1.1.37)	52.3817	0	0	0	0	0	0	471.435	0	0	cytoplasm [GO:0005737]; L-malate dehydrogenase activity [GO:0030060]; carbohydrate metabolic process [GO:0005975]; malate metabolic process [GO:0006108]; NADH metabolic process [GO:0006734]; oxaloacetate metabolic process [GO:0006107]; tricarboxylic acid cycle [GO:0006099]	carbohydrate metabolic process [GO:0005975]; malate metabolic process [GO:0006108]; NADH metabolic process [GO:0006734]; oxaloacetate metabolic process [GO:0006107]; tricarboxylic acid cycle [GO:0006099]	cytoplasm [GO:0005737]	L-malate dehydrogenase activity [GO:0030060]	K00024	Bacteria	Actinobacteria	Actinobacteria (high G+C Gram-positive bacteria)	Streptomycetales	Streptomycetaceae	Streptomyces	Streptomyces coelicolor
NAGA_VIBFU	manD	N-acetylglucosamine-6-phosphate deacetylase (GlcNAc 6-P deacetylase) (EC 3.5.1.25)	27.8994	81.475	110.91	0.015	0.29	36.7	5.255	0	0	16.45	iron ion binding [GO:0005506]; N-acetylglucosamine-6-phosphate deacetylase activity [GO:0008448]; protein homodimerization activity [GO:0042803]; carbohydrate metabolic process [GO:0005975]; N-acetylglucosamine catabolic process [GO:0006046]; N-acetylneuraminate catabolic process [GO:0019262]	carbohydrate metabolic process [GO:0005975]; N-acetylglucosamine catabolic process [GO:0006046]; N-acetylneuraminate catabolic process [GO:0019262]		iron ion binding [GO:0005506]; N-acetylglucosamine-6-phosphate deacetylase activity [GO:0008448]; protein homodimerization activity [GO:0042803]		Bacteria	Proteobacteria	Gammaproteobacteria	Vibrionales	Vibrionaceae	Vibrio	Vibrio furnissii
NAGB_PSYIN	nagB	Glucosamine-6-phosphate deaminase (EC 3.5.99.6) (GlcN6P deaminase) (GNPDA) (Glucosamine-6-phosphate isomerase)	438.777	1830.82	1553.85	147.02	88.62	71.99	17.62	98.09	21.805	119.175	glucosamine-6-phosphate deaminase activity [GO:0004342]; hydrolase activity [GO:0016787]; carbohydrate metabolic process [GO:0005975]; N-acetylglucosamine metabolic process [GO:0006044]; N-acetylneuraminate catabolic process [GO:0019262]	carbohydrate metabolic process [GO:0005975]; N-acetylglucosamine metabolic process [GO:0006044]; N-acetylneuraminate catabolic process [GO:0019262]		glucosamine-6-phosphate deaminase activity [GO:0004342]; hydrolase activity [GO:0016787]	K02564	Bacteria	Proteobacteria	Gammaproteobacteria	Alteromonadales	Psychromonadaceae	Psychromonas	Psychromonas ingrahamii
TAL_PSESM	tal	Transaldolase (EC 2.2.1.2)	38.6033	0.41	0	38.925	280.73	0	0	21.94	5.425	0	cytoplasm [GO:0005737]; sedoheptulose-7-phosphate:D-glyceraldehyde-3-phosphate glyceronetransferase activity [GO:0004801]; carbohydrate metabolic process [GO:0005975]; pentose-phosphate shunt [GO:0006098]	carbohydrate metabolic process [GO:0005975]; pentose-phosphate shunt [GO:0006098]	cytoplasm [GO:0005737]	sedoheptulose-7-phosphate:D-glyceraldehyde-3-phosphate glyceronetransferase activity [GO:0004801]	K00616	Bacteria	Proteobacteria	Gammaproteobacteria	Pseudomonadales	Pseudomonadaceae	Pseudomonas	Pseudomonas syringae pv. tomato
EBI1_BIFLS		Endo-beta-N-acetylglucosaminidase (EC 3.2.1.96) (Endoglycosidase BI-1) (EndoBI-1)	140.263	223.65	281.25	474.01	207.37	0	3.99	48.255	23.03	0.81	integral component of membrane [GO:0016021]; plasma membrane [GO:0005886]; mannosyl-glycoprotein endo-beta-N-acetylglucosaminidase activity [GO:0033925]; carbohydrate metabolic process [GO:0005975]; protein deglycosylation involved in glycoprotein catabolic process [GO:0035977]	carbohydrate metabolic process [GO:0005975]; protein deglycosylation involved in glycoprotein catabolic process [GO:0035977]	integral component of membrane [GO:0016021]; plasma membrane [GO:0005886]	mannosyl-glycoprotein endo-beta-N-acetylglucosaminidase activity [GO:0033925]		Bacteria	Actinobacteria	Actinobacteria (high G+C Gram-positive bacteria)	Bifidobacteriales	Bifidobacteriaceae	Bifidobacterium	Bifidobacterium longum
DCTP_ROSDO		Solute-binding protein RD1_1052	30.5428	0	0.15	0	0	0.115	0.145	273.645	0	0.83	outer membrane-bounded periplasmic space [GO:0030288]; carbohydrate transport [GO:0008643]	carbohydrate transport [GO:0008643]	outer membrane-bounded periplasmic space [GO:0030288]			Bacteria	Proteobacteria	Alphaproteobacteria	Rhodobacterales	Rhodobacteraceae	Roseobacter	Roseobacter denitrificans
DCTP_RHOCA	dctP	C4-dicarboxylate-binding periplasmic protein DctP	13.275	1.51	5.325	0.125	0	2.1	1.435	0	0	108.98	outer membrane-bounded periplasmic space [GO:0030288]; carbohydrate transport [GO:0008643]	carbohydrate transport [GO:0008643]	outer membrane-bounded periplasmic space [GO:0030288]			Bacteria	Proteobacteria	Alphaproteobacteria	Rhodobacterales	Rhodobacteraceae	Rhodobacter	Rhodobacter capsulatus (Rhodopseudomonas capsulata)
CAPP_ACIBT	ppc	Phosphoenolpyruvate carboxylase (PEPC) (PEPCase) (EC 4.1.1.31)	127.734	0.235	0	0	45.85	0.11	374.075	0	90.335	639	phosphoenolpyruvate carboxylase activity [GO:0008964]; carbon fixation [GO:0015977]; tricarboxylic acid cycle [GO:0006099]	carbon fixation [GO:0015977]; tricarboxylic acid cycle [GO:0006099]		phosphoenolpyruvate carboxylase activity [GO:0008964]	K01595	Bacteria	Proteobacteria	Gammaproteobacteria	Pseudomonadales	Moraxellaceae	Acinetobacter	Acinetobacter calcoaceticus/baumannii complex
CAPP_THEVL	ppc	Phosphoenolpyruvate carboxylase (PEPC) (PEPCase) (EC 4.1.1.31)	20.7194	2.63	0.465	0	2.96	9.73	30.87	0	0	139.82	phosphoenolpyruvate carboxylase activity [GO:0008964]; carbon fixation [GO:0015977]; tricarboxylic acid cycle [GO:0006099]	carbon fixation [GO:0015977]; tricarboxylic acid cycle [GO:0006099]		phosphoenolpyruvate carboxylase activity [GO:0008964]		Bacteria	Cyanobacteria/Melainabacteria group	Cyanobacteria	Synechococcales	Synechococcaceae	Thermosynechococcus	Thermosynechococcus vulcanus (Synechococcus vulcanus)
COPA_VIBCH	copA	Copper-exporting P-type ATPase (EC 3.6.3.54) (Copper-exporting P-type ATPase A) (Cu(+)-exporting ATPase)	23.2606	0.185	0	9.665	52.44	0.135	0.57	1.97	144.38	0	integral component of membrane [GO:0016021]; plasma membrane [GO:0005886]; ATP binding [GO:0005524]; cation-transporting ATPase activity [GO:0019829]; metal ion binding [GO:0046872]; cation transport [GO:0006812]; copper ion transport [GO:0006825]	cation transport [GO:0006812]; copper ion transport [GO:0006825]	integral component of membrane [GO:0016021]; plasma membrane [GO:0005886]	ATP binding [GO:0005524]; cation-transporting ATPase activity [GO:0019829]; metal ion binding [GO:0046872]	K17686	Bacteria	Proteobacteria	Gammaproteobacteria	Vibrionales	Vibrionaceae	Vibrio	Vibrio cholerae
YBGO_ECOLI	ybgO	Uncharacterized protein YbgO	84.6311	120.625	76.115	134.765	264.395	9.055	18.73	23.495	100.76	13.74	pilus [GO:0009289]; cell adhesion [GO:0007155]	cell adhesion [GO:0007155]	pilus [GO:0009289]			Bacteria	Proteobacteria	Gammaproteobacteria	Enterobacterales	Enterobacteriaceae	Escherichia	Escherichia coli
NODC_BRADU	nodC	N-acetylglucosaminyltransferase (EC 2.4.1.-) (Nodulation protein C)	41.5767	10.805	9.23	0.05	0.655	102.69	175.225	0	0.135	75.4	integral component of plasma membrane [GO:0005887]; hyaluronan synthase activity [GO:0050501]; cell adhesion [GO:0007155]; extracellular matrix assembly [GO:0085029]; extracellular polysaccharide biosynthetic process [GO:0045226]; hyaluronan biosynthetic process [GO:0030213]; nodulation [GO:0009877]	cell adhesion [GO:0007155]; extracellular matrix assembly [GO:0085029]; extracellular polysaccharide biosynthetic process [GO:0045226]; hyaluronan biosynthetic process [GO:0030213]; nodulation [GO:0009877]	integral component of plasma membrane [GO:0005887]	hyaluronan synthase activity [GO:0050501]	K14666	Bacteria	Proteobacteria	Alphaproteobacteria	Rhizobiales	Bradyrhizobiaceae	Bradyrhizobium	Bradyrhizobium diazoefficiens
PSTS_PSEAI	pstS	Phosphate-binding protein PstS	156.101	0.295	13.1	20.615	4.155	0.37	0.57	0.02	32.92	1332.86	extracellular region [GO:0005576]; periplasmic space [GO:0042597]; cell adhesion [GO:0007155]; pathogenesis [GO:0009405]; phosphate ion transport [GO:0006817]	cell adhesion [GO:0007155]; pathogenesis [GO:0009405]; phosphate ion transport [GO:0006817]	extracellular region [GO:0005576]; periplasmic space [GO:0042597]			Bacteria	Proteobacteria	Gammaproteobacteria	Pseudomonadales	Pseudomonadaceae	Pseudomonas	Pseudomonas aeruginosa
DIVIB_LACRS	divIB	Cell division protein DivIB	156.057	0.72	1.505	0	0	416.015	91.165	0	4.685	890.42	integral component of membrane [GO:0016021]; plasma membrane [GO:0005886]; cell cycle [GO:0007049]; cell division [GO:0051301]	cell cycle [GO:0007049]; cell division [GO:0051301]	integral component of membrane [GO:0016021]; plasma membrane [GO:0005886]		K03589	Bacteria	Firmicutes	Bacilli	Lactobacillales	Lactobacillaceae	Lactobacillus	Lactobacillus reuteri
ENGB_DESAH	engB	Probable GTP-binding protein EngB	133.469	0.44	0.035	46.26	3.38	709.625	281.63	0.035	14.455	145.36	GTP binding [GO:0005525]; metal ion binding [GO:0046872]; cell cycle [GO:0007049]; cell division [GO:0051301]	cell cycle [GO:0007049]; cell division [GO:0051301]		GTP binding [GO:0005525]; metal ion binding [GO:0046872]	K03978	Bacteria	Proteobacteria	Deltaproteobacteria	Desulfobacterales	Desulfobacteraceae	Desulfobacterium	Desulfobacterium autotrophicum
ZAPD_CUPMC	zapD	Cell division protein ZapD (Z ring-associated protein D)	68.9078	49.555	44.31	0.955	4.86	224.675	132.54	46.38	0	116.895	cytoplasm [GO:0005737]; cell cycle [GO:0007049]; cell division [GO:0051301]	cell cycle [GO:0007049]; cell division [GO:0051301]	cytoplasm [GO:0005737]		K18778	Bacteria	Proteobacteria	Betaproteobacteria	Burkholderiales	Burkholderiaceae	Cupriavidus	Cupriavidus metallidurans
MURE_HAEIG	murE	UDP-N-acetylmuramoyl-L-alanyl-D-glutamate--2,6-diaminopimelate ligase (EC 6.3.2.13) (Meso-A2pm-adding enzyme) (Meso-diaminopimelate-adding enzyme) (UDP-MurNAc-L-Ala-D-Glu:meso-diaminopimelate ligase) (UDP-MurNAc-tripeptide synthetase) (UDP-N-acetylmuramyl-tripeptide synthetase)	330.895	30.525	99.315	6.165	128.32	844.145	1158.4	0	0	711.18	cytoplasm [GO:0005737]; ATP binding [GO:0005524]; UDP-N-acetylmuramoylalanyl-D-glutamate-2,6-diaminopimelate ligase activity [GO:0008765]; cell cycle [GO:0007049]; cell division [GO:0051301]; cell wall organization [GO:0071555]; peptidoglycan biosynthetic process [GO:0009252]; regulation of cell shape [GO:0008360]	cell cycle [GO:0007049]; cell division [GO:0051301]; cell wall organization [GO:0071555]; peptidoglycan biosynthetic process [GO:0009252]; regulation of cell shape [GO:0008360]	cytoplasm [GO:0005737]	ATP binding [GO:0005524]; UDP-N-acetylmuramoylalanyl-D-glutamate-2,6-diaminopimelate ligase activity [GO:0008765]	K01928	Bacteria	Proteobacteria	Gammaproteobacteria	Pasteurellales	Pasteurellaceae	Haemophilus	Haemophilus influenzae
MRAY_CAMC5	mraY	Phospho-N-acetylmuramoyl-pentapeptide-transferase (EC 2.7.8.13) (UDP-MurNAc-pentapeptide phosphotransferase)	165.764	4.69	0	0.455	0.04	568.215	387.735	0	118.295	412.445	integral component of membrane [GO:0016021]; plasma membrane [GO:0005886]; phospho-N-acetylmuramoyl-pentapeptide-transferase activity [GO:0008963]; UDP-N-acetylmuramoyl-L-alanyl-D-glutamyl-meso-2,6-diaminopimelyl-D-alanyl-D-alanine:undecaprenyl-phosphate transferase activity [GO:0051992]; cell cycle [GO:0007049]; cell division [GO:0051301]; cell wall organization [GO:0071555]; peptidoglycan biosy…	cell cycle [GO:0007049]; cell division [GO:0051301]; cell wall organization [GO:0071555]; peptidoglycan biosynthetic process [GO:0009252]; regulation of cell shape [GO:0008360]	integral component of membrane [GO:0016021]; plasma membrane [GO:0005886]	phospho-N-acetylmuramoyl-pentapeptide-transferase activity [GO:0008963]; UDP-N-acetylmuramoyl-L-alanyl-D-glutamyl-meso-2,6-diaminopimelyl-D-alanyl-D-alanine:undecaprenyl-phosphate transferase activity [GO:0051992]	K01000	Bacteria	Proteobacteria	Epsilonproteobacteria	Campylobacterales	Campylobacteraceae	Campylobacter	Campylobacter curvus
MURE_LACDB	murE	UDP-N-acetylmuramyl-tripeptide synthetase (EC 6.3.2.-) (UDP-MurNAc-tripeptide synthetase)	51.2644	0.205	1.085	3.61	9.355	79.41	45.71	0.125	247.935	73.945	cytoplasm [GO:0005737]; acid-amino acid ligase activity [GO:0016881]; ATP binding [GO:0005524]; cell cycle [GO:0007049]; cell division [GO:0051301]; cell wall organization [GO:0071555]; peptidoglycan biosynthetic process [GO:0009252]; regulation of cell shape [GO:0008360]	cell cycle [GO:0007049]; cell division [GO:0051301]; cell wall organization [GO:0071555]; peptidoglycan biosynthetic process [GO:0009252]; regulation of cell shape [GO:0008360]	cytoplasm [GO:0005737]	acid-amino acid ligase activity [GO:0016881]; ATP binding [GO:0005524]	K01928	Bacteria	Firmicutes	Bacilli	Lactobacillales	Lactobacillaceae	Lactobacillus	Lactobacillus delbrueckii
MURB_PSEU2	murB	UDP-N-acetylenolpyruvoylglucosamine reductase (EC 1.3.1.98) (UDP-N-acetylmuramate dehydrogenase)	48.5083	237.415	163.66	2.715	9.81	15.72	2.81	0.375	0	4.07	cytoplasm [GO:0005737]; flavin adenine dinucleotide binding [GO:0050660]; UDP-N-acetylmuramate dehydrogenase activity [GO:0008762]; cell cycle [GO:0007049]; cell division [GO:0051301]; cell wall organization [GO:0071555]; peptidoglycan biosynthetic process [GO:0009252]; regulation of cell shape [GO:0008360]	cell cycle [GO:0007049]; cell division [GO:0051301]; cell wall organization [GO:0071555]; peptidoglycan biosynthetic process [GO:0009252]; regulation of cell shape [GO:0008360]	cytoplasm [GO:0005737]	flavin adenine dinucleotide binding [GO:0050660]; UDP-N-acetylmuramate dehydrogenase activity [GO:0008762]	K00075	Bacteria	Proteobacteria	Gammaproteobacteria	Pseudomonadales	Pseudomonadaceae	Pseudomonas	Pseudomonas syringae
MURD_CYAP8	murD	UDP-N-acetylmuramoylalanine--D-glutamate ligase (EC 6.3.2.9) (D-glutamic acid-adding enzyme) (UDP-N-acetylmuramoyl-L-alanyl-D-glutamate synthetase)	17.4944	4.46	20.54	0	0.135	25.65	2.535	0	0	104.13	cytoplasm [GO:0005737]; ATP binding [GO:0005524]; UDP-N-acetylmuramoylalanine-D-glutamate ligase activity [GO:0008764]; cell cycle [GO:0007049]; cell division [GO:0051301]; cell wall organization [GO:0071555]; peptidoglycan biosynthetic process [GO:0009252]; regulation of cell shape [GO:0008360]	cell cycle [GO:0007049]; cell division [GO:0051301]; cell wall organization [GO:0071555]; peptidoglycan biosynthetic process [GO:0009252]; regulation of cell shape [GO:0008360]	cytoplasm [GO:0005737]	ATP binding [GO:0005524]; UDP-N-acetylmuramoylalanine-D-glutamate ligase activity [GO:0008764]	K01925	Bacteria	Cyanobacteria/Melainabacteria group	Cyanobacteria	Oscillatoriophycideae	Oscillatoriales	Cyanothecaceae	Cyanothece
MURC_RICAH	murC	UDP-N-acetylmuramate--L-alanine ligase (EC 6.3.2.8) (UDP-N-acetylmuramoyl-L-alanine synthetase)	14.4911	0	0	0	0	0	0.05	0	0	130.37	cytoplasm [GO:0005737]; ATP binding [GO:0005524]; UDP-N-acetylmuramate-L-alanine ligase activity [GO:0008763]; cell cycle [GO:0007049]; cell division [GO:0051301]; cell wall organization [GO:0071555]; peptidoglycan biosynthetic process [GO:0009252]; regulation of cell shape [GO:0008360]	cell cycle [GO:0007049]; cell division [GO:0051301]; cell wall organization [GO:0071555]; peptidoglycan biosynthetic process [GO:0009252]; regulation of cell shape [GO:0008360]	cytoplasm [GO:0005737]	ATP binding [GO:0005524]; UDP-N-acetylmuramate-L-alanine ligase activity [GO:0008763]	K01924	Bacteria	Proteobacteria	Alphaproteobacteria	Rickettsiales	Rickettsiaceae	Rickettsieae	Rickettsia
MURA1_BACLD	murA1	UDP-N-acetylglucosamine 1-carboxyvinyltransferase 1 (EC 2.5.1.7) (Enoylpyruvate transferase 1) (UDP-N-acetylglucosamine enolpyruvyl transferase 1) (EPT 1)	687.605	36.18	17.795	978.565	4549.78	2.63	3.075	322.58	270.48	7.355	cytoplasm [GO:0005737]; UDP-N-acetylglucosamine 1-carboxyvinyltransferase activity [GO:0008760]; cell cycle [GO:0007049]; cell division [GO:0051301]; cell wall organization [GO:0071555]; peptidoglycan biosynthetic process [GO:0009252]; regulation of cell shape [GO:0008360]; UDP-N-acetylgalactosamine biosynthetic process [GO:0019277]	cell cycle [GO:0007049]; cell division [GO:0051301]; cell wall organization [GO:0071555]; peptidoglycan biosynthetic process [GO:0009252]; regulation of cell shape [GO:0008360]; UDP-N-acetylgalactosamine biosynthetic process [GO:0019277]	cytoplasm [GO:0005737]	UDP-N-acetylglucosamine 1-carboxyvinyltransferase activity [GO:0008760]	K00790	Bacteria	Firmicutes	Bacilli	Bacillales	Bacillaceae	Bacillus	Bacillus licheniformis
MURA_DESOH	murA	UDP-N-acetylglucosamine 1-carboxyvinyltransferase (EC 2.5.1.7) (Enoylpyruvate transferase) (UDP-N-acetylglucosamine enolpyruvyl transferase) (EPT)	610.161	38.205	20.475	38.595	40.295	1869.45	2668.02	30.61	6.545	779.255	cytoplasm [GO:0005737]; UDP-N-acetylglucosamine 1-carboxyvinyltransferase activity [GO:0008760]; cell cycle [GO:0007049]; cell division [GO:0051301]; cell wall organization [GO:0071555]; peptidoglycan biosynthetic process [GO:0009252]; regulation of cell shape [GO:0008360]; UDP-N-acetylgalactosamine biosynthetic process [GO:0019277]	cell cycle [GO:0007049]; cell division [GO:0051301]; cell wall organization [GO:0071555]; peptidoglycan biosynthetic process [GO:0009252]; regulation of cell shape [GO:0008360]; UDP-N-acetylgalactosamine biosynthetic process [GO:0019277]	cytoplasm [GO:0005737]	UDP-N-acetylglucosamine 1-carboxyvinyltransferase activity [GO:0008760]	K00790	Bacteria	Proteobacteria	Deltaproteobacteria	Desulfobacterales	Desulfobacteraceae	Desulfococcus	Desulfococcus oleovorans
MURA_BARQU	murA	UDP-N-acetylglucosamine 1-carboxyvinyltransferase (EC 2.5.1.7) (Enoylpyruvate transferase) (UDP-N-acetylglucosamine enolpyruvyl transferase) (EPT)	71.5194	2.105	0.91	49.48	214.785	61.375	31.95	43.42	59.975	179.675	cytoplasm [GO:0005737]; UDP-N-acetylglucosamine 1-carboxyvinyltransferase activity [GO:0008760]; cell cycle [GO:0007049]; cell division [GO:0051301]; cell wall organization [GO:0071555]; peptidoglycan biosynthetic process [GO:0009252]; regulation of cell shape [GO:0008360]; UDP-N-acetylgalactosamine biosynthetic process [GO:0019277]	cell cycle [GO:0007049]; cell division [GO:0051301]; cell wall organization [GO:0071555]; peptidoglycan biosynthetic process [GO:0009252]; regulation of cell shape [GO:0008360]; UDP-N-acetylgalactosamine biosynthetic process [GO:0019277]	cytoplasm [GO:0005737]	UDP-N-acetylglucosamine 1-carboxyvinyltransferase activity [GO:0008760]	K00790	Bacteria	Proteobacteria	Alphaproteobacteria	Rhizobiales	Bartonellaceae	Bartonella	Bartonella quintana (Rochalimaea quintana)
MUKB_ECOHS	mukB	Chromosome partition protein MukB (Structural maintenance of chromosome-related protein)	23.9089	0.32	0	0	0	0.085	0.125	214.65	0	0	cytoplasm [GO:0005737]; nucleoid [GO:0009295]; ATP binding [GO:0005524]; DNA binding [GO:0003677]; cell cycle [GO:0007049]; cell division [GO:0051301]; chromosome condensation [GO:0030261]; chromosome segregation [GO:0007059]	cell cycle [GO:0007049]; cell division [GO:0051301]; chromosome condensation [GO:0030261]; chromosome segregation [GO:0007059]	cytoplasm [GO:0005737]; nucleoid [GO:0009295]	ATP binding [GO:0005524]; DNA binding [GO:0003677]	K03632	Bacteria	Proteobacteria	Gammaproteobacteria	Enterobacterales	Enterobacteriaceae	Escherichia	Escherichia coli
XERC_RHIME	xerC	Tyrosine recombinase XerC	145.414	10.46	6.99	211.035	845.525	1	1.06	198.435	33.74	0.485	cytoplasm [GO:0005737]; DNA binding [GO:0003677]; cell cycle [GO:0007049]; cell division [GO:0051301]; chromosome segregation [GO:0007059]; DNA integration [GO:0015074]; DNA recombination [GO:0006310]	cell cycle [GO:0007049]; cell division [GO:0051301]; chromosome segregation [GO:0007059]; DNA integration [GO:0015074]; DNA recombination [GO:0006310]	cytoplasm [GO:0005737]	DNA binding [GO:0003677]	K03733	Bacteria	Proteobacteria	Alphaproteobacteria	Rhizobiales	Rhizobiaceae	Sinorhizobium	Rhizobium meliloti (Ensifer meliloti) (Sinorhizobium meliloti)
XERC_AGRFC	xerC	Tyrosine recombinase XerC	22.8872	3.28	3.01	0.86	0	0	182.915	0	0	15.92	cytoplasm [GO:0005737]; DNA binding [GO:0003677]; cell cycle [GO:0007049]; cell division [GO:0051301]; chromosome segregation [GO:0007059]; DNA integration [GO:0015074]; DNA recombination [GO:0006310]	cell cycle [GO:0007049]; cell division [GO:0051301]; chromosome segregation [GO:0007059]; DNA integration [GO:0015074]; DNA recombination [GO:0006310]	cytoplasm [GO:0005737]	DNA binding [GO:0003677]	K03733	Bacteria	Proteobacteria	Alphaproteobacteria	Rhizobiales	Rhizobiaceae	Agrobacterium	Agrobacterium tumefaciens complex
SULA_SALPC	sulA	Cell division inhibitor SulA	56.97	23.215	23.14	99.26	326.43	0.415	0.195	39.895	0	0.18	cell cycle [GO:0007049]; cell division [GO:0051301]; negative regulation of cell division [GO:0051782]; SOS response [GO:0009432]	cell cycle [GO:0007049]; cell division [GO:0051301]; negative regulation of cell division [GO:0051782]; SOS response [GO:0009432]			K13053	Bacteria	Proteobacteria	Gammaproteobacteria	Enterobacterales	Enterobacteriaceae	Salmonella	Salmonella choleraesuis
TIG_GEOSL	tig	Trigger factor (TF) (EC 5.2.1.8) (PPIase)	46.7433	0	0	0	0	0	0	0	0	420.69	cytoplasm [GO:0005737]; peptidyl-prolyl cis-trans isomerase activity [GO:0003755]; cell cycle [GO:0007049]; cell division [GO:0051301]; protein folding [GO:0006457]; protein transport [GO:0015031]	cell cycle [GO:0007049]; cell division [GO:0051301]; protein folding [GO:0006457]; protein transport [GO:0015031]	cytoplasm [GO:0005737]	peptidyl-prolyl cis-trans isomerase activity [GO:0003755]	K03545	Bacteria	Proteobacteria	Deltaproteobacteria	Desulfuromonadales	Geobacteraceae	Geobacter	Geobacter sulfurreducens
SP5G_CLOBA	spoVG	Putative septation protein SpoVG	400.118	0.845	0.51	1016.56	2073.28	0.255	1.43	307.565	200.61	0	cell cycle [GO:0007049]; cell division [GO:0051301]; sporulation resulting in formation of a cellular spore [GO:0030435]	cell cycle [GO:0007049]; cell division [GO:0051301]; sporulation resulting in formation of a cellular spore [GO:0030435]			K06412	Bacteria	Firmicutes	Clostridia	Clostridiales	Clostridiaceae	Clostridium	Clostridium botulinum
Y1489_METJA		Uncharacterized MCM-type protein MJ1489	18.2444	5	2.105	12.01	121.055	4.51	10.965	7.84	0.125	0.59	MCM complex [GO:0042555]; ATP binding [GO:0005524]; DNA binding [GO:0003677]; DNA helicase activity [GO:0003678]; cell cycle [GO:0007049]; DNA replication initiation [GO:0006270]; regulation of transcription, DNA-templated [GO:0006355]; transcription, DNA-templated [GO:0006351]	cell cycle [GO:0007049]; DNA replication initiation [GO:0006270]; regulation of transcription, DNA-templated [GO:0006355]; transcription, DNA-templated [GO:0006351]	MCM complex [GO:0042555]	ATP binding [GO:0005524]; DNA binding [GO:0003677]; DNA helicase activity [GO:0003678]	K10726	Archaea	Euryarchaeota	Methanococci	Methanococcales	Methanocaldococcaceae	Methanocaldococcus	Methanocaldococcus jannaschii
GLMU_GEOSW	glmU	Bifunctional protein GlmU [Includes: UDP-N-acetylglucosamine pyrophosphorylase (EC 2.7.7.23) (N-acetylglucosamine-1-phosphate uridyltransferase); Glucosamine-1-phosphate N-acetyltransferase (EC 2.3.1.157)]	431.135	14.205	22.135	499.7	2340.77	0.135	12.88	826.85	131.32	32.22	cytoplasm [GO:0005737]; glucosamine-1-phosphate N-acetyltransferase activity [GO:0019134]; magnesium ion binding [GO:0000287]; UDP-N-acetylglucosamine diphosphorylase activity [GO:0003977]; cell morphogenesis [GO:0000902]; cell wall organization [GO:0071555]; lipid A biosynthetic process [GO:0009245]; lipopolysaccharide biosynthetic process [GO:0009103]; peptidoglycan biosynthetic process [GO:000…	cell morphogenesis [GO:0000902]; cell wall organization [GO:0071555]; lipid A biosynthetic process [GO:0009245]; lipopolysaccharide biosynthetic process [GO:0009103]; peptidoglycan biosynthetic process [GO:0009252]; regulation of cell shape [GO:0008360]; UDP-N-acetylglucosamine biosynthetic process [GO:0006048]	cytoplasm [GO:0005737]	glucosamine-1-phosphate N-acetyltransferase activity [GO:0019134]; magnesium ion binding [GO:0000287]; UDP-N-acetylglucosamine diphosphorylase activity [GO:0003977]	K04042	Bacteria	Firmicutes	Bacilli	Bacillales	Bacillaceae	Geobacillus	Geobacillus sp. (strain WCH70)
GLMU_RHOS5	glmU	Bifunctional protein GlmU [Includes: UDP-N-acetylglucosamine pyrophosphorylase (EC 2.7.7.23) (N-acetylglucosamine-1-phosphate uridyltransferase); Glucosamine-1-phosphate N-acetyltransferase (EC 2.3.1.157)]	217.152	46.265	21.31	271.655	1591.21	9.48	0.465	8.75	1.525	3.71	cytoplasm [GO:0005737]; glucosamine-1-phosphate N-acetyltransferase activity [GO:0019134]; magnesium ion binding [GO:0000287]; UDP-N-acetylglucosamine diphosphorylase activity [GO:0003977]; cell morphogenesis [GO:0000902]; cell wall organization [GO:0071555]; lipid A biosynthetic process [GO:0009245]; lipopolysaccharide biosynthetic process [GO:0009103]; peptidoglycan biosynthetic process [GO:000…	cell morphogenesis [GO:0000902]; cell wall organization [GO:0071555]; lipid A biosynthetic process [GO:0009245]; lipopolysaccharide biosynthetic process [GO:0009103]; peptidoglycan biosynthetic process [GO:0009252]; regulation of cell shape [GO:0008360]; UDP-N-acetylglucosamine biosynthetic process [GO:0006048]	cytoplasm [GO:0005737]	glucosamine-1-phosphate N-acetyltransferase activity [GO:0019134]; magnesium ion binding [GO:0000287]; UDP-N-acetylglucosamine diphosphorylase activity [GO:0003977]	K04042	Bacteria	Proteobacteria	Alphaproteobacteria	Rhodobacterales	Rhodobacteraceae	Rhodobacter	Rhodobacter sphaeroides (Rhodopseudomonas sphaeroides)
YDFQ_BACSU	ydfQ	Thioredoxin-like protein YdfQ	274.103	0.325	0.205	6.325	3.515	1650.53	288.185	0	0	517.84	cell [GO:0005623]; cell redox homeostasis [GO:0045454]	cell redox homeostasis [GO:0045454]	cell [GO:0005623]			Bacteria	Firmicutes	Bacilli	Bacillales	Bacillaceae	Bacillus	Bacillus subtilis
DSBD_IDILO	dsbD	Thiol:disulfide interchange protein DsbD (EC 1.8.1.8) (Protein-disulfide reductase) (Disulfide reductase)	39.9806	2.64	282.07	1.095	0	0.075	0.065	73.83	0	0.05	integral component of membrane [GO:0016021]; plasma membrane [GO:0005886]; protein-disulfide reductase activity [GO:0047134]; cell redox homeostasis [GO:0045454]; cytochrome complex assembly [GO:0017004]	cell redox homeostasis [GO:0045454]; cytochrome complex assembly [GO:0017004]	integral component of membrane [GO:0016021]; plasma membrane [GO:0005886]	protein-disulfide reductase activity [GO:0047134]	K04084	Bacteria	Proteobacteria	Gammaproteobacteria	Alteromonadales	Idiomarinaceae	Idiomarina	Idiomarina loihiensis
RESA_BACSU	resA	Thiol-disulfide oxidoreductase ResA	24.7744	0.895	0	2.19	0.72	9.69	0.21	209.265	0	0	integral component of membrane [GO:0016021]; plasma membrane [GO:0005886]; antioxidant activity [GO:0016209]; disulfide oxidoreductase activity [GO:0015036]; cell redox homeostasis [GO:0045454]; cytochrome complex assembly [GO:0017004]	cell redox homeostasis [GO:0045454]; cytochrome complex assembly [GO:0017004]	integral component of membrane [GO:0016021]; plasma membrane [GO:0005886]	antioxidant activity [GO:0016209]; disulfide oxidoreductase activity [GO:0015036]		Bacteria	Firmicutes	Bacilli	Bacillales	Bacillaceae	Bacillus	Bacillus subtilis
GASHR_MARGR	garB	Glutathione amide reductase (GAR) (EC 1.8.1.16)	71.7156	88.415	2.065	3.525	0.165	0	355.115	0	0	196.155	cell [GO:0005623]; electron carrier activity [GO:0009055]; flavin adenine dinucleotide binding [GO:0050660]; glutathione-disulfide reductase activity [GO:0004362]; metal ion binding [GO:0046872]; NADP binding [GO:0050661]; cell redox homeostasis [GO:0045454]; glutathione metabolic process [GO:0006749]	cell redox homeostasis [GO:0045454]; glutathione metabolic process [GO:0006749]	cell [GO:0005623]	electron carrier activity [GO:0009055]; flavin adenine dinucleotide binding [GO:0050660]; glutathione-disulfide reductase activity [GO:0004362]; metal ion binding [GO:0046872]; NADP binding [GO:0050661]		Bacteria	Proteobacteria	Gammaproteobacteria	Chromatiales	Chromatiaceae	Marichromatium	Marichromatium gracile (Chromatium gracile)
DLDH_BUCAP	lpdA	Dihydrolipoyl dehydrogenase (EC 1.8.1.4) (Dihydrolipoamide dehydrogenase) (E3 component of pyruvate and 2-oxoglutarate dehydrogenases complexes)	15.6872	0	0	141.185	0	0	0	0	0	0	cytoplasm [GO:0005737]; dihydrolipoyl dehydrogenase activity [GO:0004148]; electron carrier activity [GO:0009055]; flavin adenine dinucleotide binding [GO:0050660]; cell redox homeostasis [GO:0045454]; glycolytic process [GO:0006096]	cell redox homeostasis [GO:0045454]; glycolytic process [GO:0006096]	cytoplasm [GO:0005737]	dihydrolipoyl dehydrogenase activity [GO:0004148]; electron carrier activity [GO:0009055]; flavin adenine dinucleotide binding [GO:0050660]	K00382	Bacteria	Proteobacteria	Gammaproteobacteria	Enterobacterales	Erwiniaceae	Buchnera (aphid P-endosymbionts)	Buchnera aphidicola
AHPF_ECOLI	ahpF	Alkyl hydroperoxide reductase subunit F (EC 1.8.1.-) (Alkyl hydroperoxide reductase F52A protein)	282.459	322.235	2217.47	1.825	0.105	0	0.505	0	0	0	alkyl hydroperoxide reductase complex [GO:0009321]; cytosol [GO:0005829]; alkyl hydroperoxide reductase activity [GO:0008785]; electron carrier activity [GO:0009055]; FAD binding [GO:0071949]; flavin adenine dinucleotide binding [GO:0050660]; NAD binding [GO:0051287]; NADPH binding [GO:0070402]; protein disulfide oxidoreductase activity [GO:0015035]; cell redox homeostasis [GO:0045454]; response …	cell redox homeostasis [GO:0045454]; response to reactive oxygen species [GO:0000302]	alkyl hydroperoxide reductase complex [GO:0009321]; cytosol [GO:0005829]	alkyl hydroperoxide reductase activity [GO:0008785]; electron carrier activity [GO:0009055]; FAD binding [GO:0071949]; flavin adenine dinucleotide binding [GO:0050660]; NAD binding [GO:0051287]; NADPH binding [GO:0070402]; protein disulfide oxidoreductase activity [GO:0015035]	K03387	Bacteria	Proteobacteria	Gammaproteobacteria	Enterobacterales	Enterobacteriaceae	Escherichia	Escherichia coli
EMTA_KLEP3	emtA	Endo-type membrane-bound lytic murein transglycosylase A (EC 4.2.2.n2) (Peptidoglycan lytic endotransglycosylase)	221.618	0	1.37	1773.26	4.555	4.865	0.615	4.235	122.49	83.175	cell outer membrane [GO:0009279]; carbon-oxygen lyase activity, acting on polysaccharides [GO:0016837]; lytic endotransglycosylase activity [GO:0008932]; cell wall macromolecule catabolic process [GO:0016998]; cell wall organization [GO:0071555]; peptidoglycan metabolic process [GO:0000270]	cell wall macromolecule catabolic process [GO:0016998]; cell wall organization [GO:0071555]; peptidoglycan metabolic process [GO:0000270]	cell outer membrane [GO:0009279]	carbon-oxygen lyase activity, acting on polysaccharides [GO:0016837]; lytic endotransglycosylase activity [GO:0008932]	K08308	Bacteria	Proteobacteria	Gammaproteobacteria	Enterobacterales	Enterobacteriaceae	Klebsiella	Klebsiella pneumoniae
UPPP_GRABC	uppP	Undecaprenyl-diphosphatase (EC 3.6.1.27) (Bacitracin resistance protein) (Undecaprenyl pyrophosphate phosphatase)	123.236	25.555	13.495	199.775	132.43	13.02	6.195	701.295	11.84	5.515	integral component of membrane [GO:0016021]; plasma membrane [GO:0005886]; undecaprenyl-diphosphatase activity [GO:0050380]; cell wall organization [GO:0071555]; dephosphorylation [GO:0016311]; peptidoglycan biosynthetic process [GO:0009252]; regulation of cell shape [GO:0008360]; response to antibiotic [GO:0046677]	cell wall organization [GO:0071555]; dephosphorylation [GO:0016311]; peptidoglycan biosynthetic process [GO:0009252]; regulation of cell shape [GO:0008360]; response to antibiotic [GO:0046677]	integral component of membrane [GO:0016021]; plasma membrane [GO:0005886]	undecaprenyl-diphosphatase activity [GO:0050380]	K06153	Bacteria	Proteobacteria	Alphaproteobacteria	Rhodospirillales	Acetobacteraceae	Granulibacter	Granulibacter bethesdensis
UPPP_ZYMMO	uppP	Undecaprenyl-diphosphatase (EC 3.6.1.27) (Bacitracin resistance protein) (Undecaprenyl pyrophosphate phosphatase)	31.7433	0.09	0.47	64.845	99.195	0	0.385	120.36	0.345	0	integral component of membrane [GO:0016021]; plasma membrane [GO:0005886]; undecaprenyl-diphosphatase activity [GO:0050380]; cell wall organization [GO:0071555]; dephosphorylation [GO:0016311]; peptidoglycan biosynthetic process [GO:0009252]; regulation of cell shape [GO:0008360]; response to antibiotic [GO:0046677]	cell wall organization [GO:0071555]; dephosphorylation [GO:0016311]; peptidoglycan biosynthetic process [GO:0009252]; regulation of cell shape [GO:0008360]; response to antibiotic [GO:0046677]	integral component of membrane [GO:0016021]; plasma membrane [GO:0005886]	undecaprenyl-diphosphatase activity [GO:0050380]	K06153	Bacteria	Proteobacteria	Alphaproteobacteria	Sphingomonadales	Sphingomonadaceae	Zymomonas	Zymomonas mobilis
MURI_GRABC	murI	Glutamate racemase (EC 5.1.1.3)	81.8233	35.165	55.065	143.495	53.4	58.405	260.715	29.345	68.36	32.46	glutamate racemase activity [GO:0008881]; cell wall organization [GO:0071555]; peptidoglycan biosynthetic process [GO:0009252]; regulation of cell shape [GO:0008360]	cell wall organization [GO:0071555]; peptidoglycan biosynthetic process [GO:0009252]; regulation of cell shape [GO:0008360]		glutamate racemase activity [GO:0008881]	K01776	Bacteria	Proteobacteria	Alphaproteobacteria	Rhodospirillales	Acetobacteraceae	Granulibacter	Granulibacter bethesdensis
DDL_ANACE	ddl	D-alanine--D-alanine ligase (EC 6.3.2.4) (D-Ala-D-Ala ligase) (D-alanylalanine synthetase) (Fragment)	19.8417	15.435	12.59	0.12	0	115.2	31.84	0	0	3.39	cytoplasm [GO:0005737]; ATP binding [GO:0005524]; D-alanine-D-alanine ligase activity [GO:0008716]; metal ion binding [GO:0046872]; cell wall organization [GO:0071555]; peptidoglycan biosynthetic process [GO:0009252]; regulation of cell shape [GO:0008360]	cell wall organization [GO:0071555]; peptidoglycan biosynthetic process [GO:0009252]; regulation of cell shape [GO:0008360]	cytoplasm [GO:0005737]	ATP binding [GO:0005524]; D-alanine-D-alanine ligase activity [GO:0008716]; metal ion binding [GO:0046872]		Bacteria	Proteobacteria	Alphaproteobacteria	Rickettsiales	Anaplasmataceae	Anaplasma	Anaplasma centrale
MURI_VIBCB	murI	Glutamate racemase (EC 5.1.1.3)	17.8672	113.895	42.225	0.145	0.62	0.2	0.3	3.18	0	0.24	glutamate racemase activity [GO:0008881]; cell wall organization [GO:0071555]; peptidoglycan biosynthetic process [GO:0009252]; regulation of cell shape [GO:0008360]	cell wall organization [GO:0071555]; peptidoglycan biosynthetic process [GO:0009252]; regulation of cell shape [GO:0008360]		glutamate racemase activity [GO:0008881]	K01776	Bacteria	Proteobacteria	Gammaproteobacteria	Vibrionales	Vibrionaceae	Vibrio	Vibrio campbellii
MURI_CHLPD	murI	Glutamate racemase (EC 5.1.1.3)	13.0261	0	0.125	0	0	99.05	14.925	0	0	3.135	glutamate racemase activity [GO:0008881]; cell wall organization [GO:0071555]; peptidoglycan biosynthetic process [GO:0009252]; regulation of cell shape [GO:0008360]	cell wall organization [GO:0071555]; peptidoglycan biosynthetic process [GO:0009252]; regulation of cell shape [GO:0008360]		glutamate racemase activity [GO:0008881]	K01776	Bacteria	Bacteroidetes/Chlorobi group	Chlorobi	Chlorobia	Chlorobiales	Chlorobiaceae	Chlorobium
PBP2_STRR6	penA	Penicillin-binding protein 2B	69.8161	0.215	4.56	0.23	0.68	487.725	66.605	0	0	68.33	integral component of membrane [GO:0016021]; plasma membrane [GO:0005886]; penicillin binding [GO:0008658]; cell wall organization [GO:0071555]; peptidoglycan biosynthetic process [GO:0009252]; regulation of cell shape [GO:0008360]; response to antibiotic [GO:0046677]	cell wall organization [GO:0071555]; peptidoglycan biosynthetic process [GO:0009252]; regulation of cell shape [GO:0008360]; response to antibiotic [GO:0046677]	integral component of membrane [GO:0016021]; plasma membrane [GO:0005886]	penicillin binding [GO:0008658]	K00687	Bacteria	Firmicutes	Bacilli	Lactobacillales	Streptococcaceae	Streptococcus	Streptococcus pneumoniae
TAGD_BACSU	tagD	Glycerol-3-phosphate cytidylyltransferase (GCT) (GCTase) (Gro-PCT) (EC 2.7.7.39) (CDP-glycerol pyrophosphorylase) (Teichoic acid biosynthesis protein D)	16.7072	0	0	0	0	1.08	0	0	149.285	0	cytoplasm [GO:0005737]; glycerol-3-phosphate cytidylyltransferase activity [GO:0047348]; metal ion binding [GO:0046872]; cell wall organization [GO:0071555]; teichoic acid biosynthetic process [GO:0019350]	cell wall organization [GO:0071555]; teichoic acid biosynthetic process [GO:0019350]	cytoplasm [GO:0005737]	glycerol-3-phosphate cytidylyltransferase activity [GO:0047348]; metal ion binding [GO:0046872]	K00980	Bacteria	Firmicutes	Bacilli	Bacillales	Bacillaceae	Bacillus	Bacillus subtilis
DCOR_HAEIN	speF	Ornithine decarboxylase (EC 4.1.1.17)	25.9467	89.47	111.29	1.605	9.275	12.52	5.61	1.04	0	2.71	cytoplasm [GO:0005737]; ornithine decarboxylase activity [GO:0004586]; cellular amino acid metabolic process [GO:0006520]	cellular amino acid metabolic process [GO:0006520]	cytoplasm [GO:0005737]	ornithine decarboxylase activity [GO:0004586]	K01581	Bacteria	Proteobacteria	Gammaproteobacteria	Pasteurellales	Pasteurellaceae	Haemophilus	Haemophilus influenzae
GCS21_STRAW		Putative glutamate--cysteine ligase 2-1 (EC 6.3.2.2) (Gamma-glutamylcysteine synthetase 2-1) (GCS 2-1) (Gamma-GCS 2-1)	24.7594	0.05	0	6.13	0.525	33.21	122.415	0.565	1.14	58.8	ATP binding [GO:0005524]; glutamate-cysteine ligase activity [GO:0004357]; cellular modified amino acid biosynthetic process [GO:0042398]	cellular modified amino acid biosynthetic process [GO:0042398]		ATP binding [GO:0005524]; glutamate-cysteine ligase activity [GO:0004357]	K06048	Bacteria	Actinobacteria	Actinobacteria (high G+C Gram-positive bacteria)	Streptomycetales	Streptomycetaceae	Streptomyces	Streptomyces avermitilis
LIPB_BRUME	lipB	Octanoyltransferase (EC 2.3.1.181) (Lipoate-protein ligase B) (Lipoyl/octanoyl transferase) (Octanoyl-[acyl-carrier-protein]-protein N-octanoyltransferase)	743.383	421.47	348.84	429.465	1095.09	458.83	559.515	3034.07	181.375	161.8	cytoplasm [GO:0005737]; lipoyl(octanoyl) transferase activity [GO:0033819]; cellular protein modification process [GO:0006464]; lipoate biosynthetic process [GO:0009107]	cellular protein modification process [GO:0006464]; lipoate biosynthetic process [GO:0009107]	cytoplasm [GO:0005737]	lipoyl(octanoyl) transferase activity [GO:0033819]	K03801	Bacteria	Proteobacteria	Alphaproteobacteria	Rhizobiales	Brucellaceae	Brucella	Brucella melitensis
LIPB_BRUMB	lipB	Octanoyltransferase (EC 2.3.1.181) (Lipoate-protein ligase B) (Lipoyl/octanoyl transferase) (Octanoyl-[acyl-carrier-protein]-protein N-octanoyltransferase)	422.487	171.965	72.77	414.415	1441.49	120.37	76.74	1149.16	298.365	57.11	cytoplasm [GO:0005737]; lipoyl(octanoyl) transferase activity [GO:0033819]; cellular protein modification process [GO:0006464]; lipoate biosynthetic process [GO:0009107]	cellular protein modification process [GO:0006464]; lipoate biosynthetic process [GO:0009107]	cytoplasm [GO:0005737]	lipoyl(octanoyl) transferase activity [GO:0033819]	K03801	Bacteria	Proteobacteria	Alphaproteobacteria	Rhizobiales	Brucellaceae	Brucella	Brucella melitensis
HYAD_ECOLI	hyaD	Hydrogenase 1 maturation protease (EC 3.4.23.-)	537.932	22.155	13.125	832.305	2545.02	4.05	3.245	1389.83	24.245	7.41	aspartic-type endopeptidase activity [GO:0004190]; endopeptidase activity [GO:0004175]; enzyme activator activity [GO:0008047]; metal ion binding [GO:0046872]; cellular protein modification process [GO:0006464]; protein processing [GO:0016485]	cellular protein modification process [GO:0006464]; protein processing [GO:0016485]		aspartic-type endopeptidase activity [GO:0004190]; endopeptidase activity [GO:0004175]; enzyme activator activity [GO:0008047]; metal ion binding [GO:0046872]	K03605	Bacteria	Proteobacteria	Gammaproteobacteria	Enterobacterales	Enterobacteriaceae	Escherichia	Escherichia coli
PBP1A_MYCTU	ponA1	Penicillin-binding protein 1A (PBP-1A) (Penicillin-binding protein 1*) [Includes: Penicillin-insensitive transglycosylase (EC 2.4.1.129) (Peptidoglycan TGase); Penicillin-sensitive transpeptidase (EC 3.4.16.4) (DD-transpeptidase)]	121.494	4.24	5.075	141.05	277.755	16.625	198.235	408.81	14.96	26.695	integral component of membrane [GO:0016021]; outer membrane-bounded periplasmic space [GO:0030288]; plasma membrane [GO:0005886]; penicillin binding [GO:0008658]; peptidoglycan glycosyltransferase activity [GO:0008955]; serine-type D-Ala-D-Ala carboxypeptidase activity [GO:0009002]; cell wall organization [GO:0071555]; cellular response to hypoxia [GO:0071456]; peptidoglycan biosynthetic process …	cellular response to hypoxia [GO:0071456]; cell wall organization [GO:0071555]; peptidoglycan biosynthetic process [GO:0009252]; regulation of cell shape [GO:0008360]	integral component of membrane [GO:0016021]; outer membrane-bounded periplasmic space [GO:0030288]; plasma membrane [GO:0005886]	penicillin binding [GO:0008658]; peptidoglycan glycosyltransferase activity [GO:0008955]; serine-type D-Ala-D-Ala carboxypeptidase activity [GO:0009002]		Bacteria	Actinobacteria	Actinobacteria (high G+C Gram-positive bacteria)	Corynebacteriales	Mycobacteriaceae	Mycobacterium	Mycobacterium tuberculosis complex
YFHC_BACSU	yfhC	Putative NAD(P)H nitroreductase YfhC (EC 1.-.-.-)	36.6194	102.045	226.655	0.66	0.03	0.115	0.05	0.02	0	0	oxidoreductase activity [GO:0016491]; cellular response to iron ion [GO:0071281]	cellular response to iron ion [GO:0071281]		oxidoreductase activity [GO:0016491]		Bacteria	Firmicutes	Bacilli	Bacillales	Bacillaceae	Bacillus	Bacillus subtilis
NARQ_ECOLI	narQ	Nitrate/nitrite sensor protein NarQ (EC 2.7.13.3)	160.81	0.055	0.075	0.07	0	1301.03	39.47	0	0	106.59	integral component of membrane [GO:0016021]; intracellular [GO:0005622]; plasma membrane [GO:0005886]; ATP binding [GO:0005524]; phosphorelay sensor kinase activity [GO:0000155]; protein dimerization activity [GO:0046983]; cellular response to nitrate [GO:0071249]; cellular response to nitrite [GO:0071250]; nitrate assimilation [GO:0042128]; phosphorelay signal transduction system [GO:0000160]	cellular response to nitrate [GO:0071249]; cellular response to nitrite [GO:0071250]; nitrate assimilation [GO:0042128]; phosphorelay signal transduction system [GO:0000160]	integral component of membrane [GO:0016021]; intracellular [GO:0005622]; plasma membrane [GO:0005886]	ATP binding [GO:0005524]; phosphorelay sensor kinase activity [GO:0000155]; protein dimerization activity [GO:0046983]	K07674	Bacteria	Proteobacteria	Gammaproteobacteria	Enterobacterales	Enterobacteriaceae	Escherichia	Escherichia coli
BCSB3_KOMXY	bcsBI	Cyclic di-GMP-binding protein (CDGBP) (Cellulose synthase regulatory subunit) (Cellulose synthase protein B)	15.2872	0	0	30.725	102.035	0	0.025	4.355	0	0.445	integral component of membrane [GO:0016021]; plasma membrane [GO:0005886]; cellulose biosynthetic process [GO:0030244]; UDP-glucose metabolic process [GO:0006011]	cellulose biosynthetic process [GO:0030244]; UDP-glucose metabolic process [GO:0006011]	integral component of membrane [GO:0016021]; plasma membrane [GO:0005886]			Bacteria	Proteobacteria	Alphaproteobacteria	Rhodospirillales	Acetobacteraceae	Komagataeibacter	Komagataeibacter xylinus (Gluconacetobacter xylinus)
SURA_AROAE	surA	Chaperone SurA (Peptidyl-prolyl cis-trans isomerase SurA) (PPIase SurA) (EC 5.2.1.8) (Rotamase SurA)	58.365	1.53	0	0	0	0.12	363.52	105.485	0	54.63	outer membrane-bounded periplasmic space [GO:0030288]; peptide binding [GO:0042277]; peptidyl-prolyl cis-trans isomerase activity [GO:0003755]; unfolded protein binding [GO:0051082]; chaperone mediated protein folding requiring cofactor [GO:0051085]; Gram-negative-bacterium-type cell outer membrane assembly [GO:0043165]; maintenance of stationary phase [GO:0060274]; protein stabilization [GO:0050…	chaperone mediated protein folding requiring cofactor [GO:0051085]; Gram-negative-bacterium-type cell outer membrane assembly [GO:0043165]; maintenance of stationary phase [GO:0060274]; protein stabilization [GO:0050821]	outer membrane-bounded periplasmic space [GO:0030288]	peptide binding [GO:0042277]; peptidyl-prolyl cis-trans isomerase activity [GO:0003755]; unfolded protein binding [GO:0051082]	K03771	Bacteria	Proteobacteria	Betaproteobacteria	Rhodocyclales	Rhodocyclaceae	Aromatoleum	Aromatoleum aromaticum
CHER_BACSU	cheR	Chemotaxis protein methyltransferase (EC 2.1.1.80)	26.9456	1.04	1.085	0.355	0.99	22.73	197.8	0.06	1.075	17.375	protein-glutamate O-methyltransferase activity [GO:0008983]; chemotaxis [GO:0006935]	chemotaxis [GO:0006935]		protein-glutamate O-methyltransferase activity [GO:0008983]	K00575	Bacteria	Firmicutes	Bacilli	Bacillales	Bacillaceae	Bacillus	Bacillus subtilis
3O1D1_MYCTU	kstD	3-oxosteroid 1-dehydrogenase (EC 1.3.99.4) (3-keto-Delta(4)-steroid Delta(1)-dehydrogenase) (KSDD) (3-oxo-Delta(4)-steroid 1-dehydrogenase) (KSTD)	17.7317	0	0	0.29	0	52.605	100.8	0	0	5.89	plasma membrane [GO:0005886]; 3-oxosteroid 1-dehydrogenase activity [GO:0047571]; cholesterol catabolic process [GO:0006707]; steroid biosynthetic process [GO:0006694]	cholesterol catabolic process [GO:0006707]; steroid biosynthetic process [GO:0006694]	plasma membrane [GO:0005886]	3-oxosteroid 1-dehydrogenase activity [GO:0047571]	K05898	Bacteria	Actinobacteria	Actinobacteria (high G+C Gram-positive bacteria)	Corynebacteriales	Mycobacteriaceae	Mycobacterium	Mycobacterium tuberculosis complex
DBHB_NEIMB	hupB	DNA-binding protein HU-beta	22.1811	0.26	1.04	0.195	8.28	0.035	7.39	0	0	182.43	DNA binding [GO:0003677]; chromosome condensation [GO:0030261]	chromosome condensation [GO:0030261]		DNA binding [GO:0003677]	K03530	Bacteria	Proteobacteria	Betaproteobacteria	Neisseriales	Neisseriaceae	Neisseria	Neisseria meningitidis
PARA_THET2	parA	Probable plasmid-partitioning protein ParA	72.5017	2.005	0	1.675	22.07	0.525	0.24	626	0	0	ATP binding [GO:0005524]; chromosome segregation [GO:0007059]	chromosome segregation [GO:0007059]		ATP binding [GO:0005524]		Bacteria	Deinococcus-Thermus	Deinococci	Thermales	Thermaceae	Thermus	Thermus thermophilus
CBID_PROA2	cbiD	Cobalt-precorrin-5B C(1)-methyltransferase (EC 2.1.1.195) (Cobalt-precorrin-6A synthase)	99.7389	28.33	65.82	494.32	120.595	54.17	29.09	87.39	0.01	17.925	methyltransferase activity [GO:0008168]; cobalamin biosynthetic process [GO:0009236]	cobalamin biosynthetic process [GO:0009236]		methyltransferase activity [GO:0008168]	K02188	Bacteria	Bacteroidetes/Chlorobi group	Chlorobi	Chlorobia	Chlorobiales	Chlorobiaceae	Prosthecochloris
COBH_PSEAE	cobH	Precorrin-8X methylmutase (EC 5.4.99.61) (HBA synthase) (Precorrin isomerase)	25.9211	0.425	9.735	1.615	1.61	0.815	3.97	206.43	0.07	8.62	precorrin-8X methylmutase activity [GO:0016993]; cobalamin biosynthetic process [GO:0009236]	cobalamin biosynthetic process [GO:0009236]		precorrin-8X methylmutase activity [GO:0016993]	K06042	Bacteria	Proteobacteria	Gammaproteobacteria	Pseudomonadales	Pseudomonadaceae	Pseudomonas	Pseudomonas aeruginosa
COBS_LEPBP	cobS	Adenosylcobinamide-GDP ribazoletransferase (EC 2.7.8.26) (Cobalamin synthase) (Cobalamin-5'-phosphate synthase)	22.6006	126.43	47.78	0.52	0.615	7.855	2.17	0	0	18.035	integral component of membrane [GO:0016021]; plasma membrane [GO:0005886]; adenosylcobinamide-GDP ribazoletransferase activity [GO:0051073]; cobalamin 5'-phosphate synthase activity [GO:0008818]; cobalamin biosynthetic process [GO:0009236]	cobalamin biosynthetic process [GO:0009236]	integral component of membrane [GO:0016021]; plasma membrane [GO:0005886]	adenosylcobinamide-GDP ribazoletransferase activity [GO:0051073]; cobalamin 5'-phosphate synthase activity [GO:0008818]	K02233	Bacteria	Spirochaetes	Spirochaetia	Leptospirales	Leptospiraceae	Leptospira	Leptospira biflexa
Y1085_CYAA5		UPF0284 protein cce_1085	17.6856	6.785	3.65	5.83	9.625	6.67	16.275	2.84	0.215	107.28	nicotinate-nucleotide-dimethylbenzimidazole phosphoribosyltransferase activity [GO:0008939]; cobalamin biosynthetic process [GO:0009236]	cobalamin biosynthetic process [GO:0009236]		nicotinate-nucleotide-dimethylbenzimidazole phosphoribosyltransferase activity [GO:0008939]		Bacteria	Cyanobacteria/Melainabacteria group	Cyanobacteria	Oscillatoriophycideae	Oscillatoriales	Cyanothecaceae	Cyanothece
COBQ_NOCFA	cobQ	Cobyric acid synthase	18.3633	4.265	8.17	1.315	17.455	2.345	0.575	130.95	0	0.195	catalytic activity [GO:0003824]; cobalamin biosynthetic process [GO:0009236]; glutamine metabolic process [GO:0006541]	cobalamin biosynthetic process [GO:0009236]; glutamine metabolic process [GO:0006541]		catalytic activity [GO:0003824]	K02232	Bacteria	Actinobacteria	Actinobacteria (high G+C Gram-positive bacteria)	Corynebacteriales	Nocardiaceae	Nocardia	Nocardia farcinica
COBT_PROA2	cobT	Nicotinate-nucleotide--dimethylbenzimidazole phosphoribosyltransferase (NN:DBI PRT) (EC 2.4.2.21) (N(1)-alpha-phosphoribosyltransferase)	63.12	12.56	29.645	0.05	0	134.605	239.625	0.015	29.39	122.19	nicotinate-nucleotide-dimethylbenzimidazole phosphoribosyltransferase activity [GO:0008939]; cobalamin biosynthetic process [GO:0009236]; nucleoside biosynthetic process [GO:0009163]	cobalamin biosynthetic process [GO:0009236]; nucleoside biosynthetic process [GO:0009163]		nicotinate-nucleotide-dimethylbenzimidazole phosphoribosyltransferase activity [GO:0008939]	K00768	Bacteria	Bacteroidetes/Chlorobi group	Chlorobi	Chlorobia	Chlorobiales	Chlorobiaceae	Prosthecochloris
COBM_PSEDE	cobM	Precorrin-4 C(11)-methyltransferase (EC 2.1.1.133) (Precorrin-3 methylase)	890.911	3255.1	4454.09	203.76	0	0.335	2.305	101.9	0	0.71	precorrin-4 C11-methyltransferase activity [GO:0046026]; cobalamin biosynthetic process [GO:0009236]; oxidation-reduction process [GO:0055114]	cobalamin biosynthetic process [GO:0009236]; oxidation-reduction process [GO:0055114]		precorrin-4 C11-methyltransferase activity [GO:0046026]	K05936	Bacteria	Proteobacteria	Gammaproteobacteria	Pseudomonadales	Pseudomonadaceae	Pseudomonas	Pseudomonas denitrificans
Y1248_HAEIN		Putative nickel/cobalt efflux system HI_1248	138.904	4.795	1.905	27.385	850.82	4.19	9.105	66.445	246.155	39.335	integral component of membrane [GO:0016021]; plasma membrane [GO:0005886]; metal ion binding [GO:0046872]; nickel cation transmembrane transporter activity [GO:0015099]; cobalt ion transport [GO:0006824]	cobalt ion transport [GO:0006824]	integral component of membrane [GO:0016021]; plasma membrane [GO:0005886]	metal ion binding [GO:0046872]; nickel cation transmembrane transporter activity [GO:0015099]		Bacteria	Proteobacteria	Gammaproteobacteria	Pasteurellales	Pasteurellaceae	Haemophilus	Haemophilus influenzae
COAX_HYPNA	coaX	Type III pantothenate kinase (EC 2.7.1.33) (PanK-III) (Pantothenic acid kinase)	1183.66	2428.01	79.48	70.63	0.635	0	7257.4	0.555	0	816.21	cytoplasm [GO:0005737]; ATP binding [GO:0005524]; metal ion binding [GO:0046872]; pantothenate kinase activity [GO:0004594]; coenzyme A biosynthetic process [GO:0015937]	coenzyme A biosynthetic process [GO:0015937]	cytoplasm [GO:0005737]	ATP binding [GO:0005524]; metal ion binding [GO:0046872]; pantothenate kinase activity [GO:0004594]	K03525	Bacteria	Proteobacteria	Alphaproteobacteria	Rhodobacterales	Hyphomonadaceae	Hyphomonas	Hyphomonas neptunium
COAD_DESAP	coaD	Phosphopantetheine adenylyltransferase (EC 2.7.7.3) (Dephospho-CoA pyrophosphorylase) (Pantetheine-phosphate adenylyltransferase) (PPAT)	961.467	111.53	295.215	1002.55	351.13	2451.51	2366.64	426.875	295.615	1352.13	cytoplasm [GO:0005737]; ATP binding [GO:0005524]; pantetheine-phosphate adenylyltransferase activity [GO:0004595]; coenzyme A biosynthetic process [GO:0015937]	coenzyme A biosynthetic process [GO:0015937]	cytoplasm [GO:0005737]	ATP binding [GO:0005524]; pantetheine-phosphate adenylyltransferase activity [GO:0004595]	K00954	Bacteria	Firmicutes	Clostridia	Clostridiales	Peptococcaceae	Candidatus Desulforudis	Candidatus Desulforudis audaxviator
COAE_NITOC	coaE	Dephospho-CoA kinase (EC 2.7.1.24) (Dephosphocoenzyme A kinase)	617.384	10.88	93.54	0.545	2.81	5035.8	137.435	0	0	275.45	cytoplasm [GO:0005737]; ATP binding [GO:0005524]; dephospho-CoA kinase activity [GO:0004140]; coenzyme A biosynthetic process [GO:0015937]	coenzyme A biosynthetic process [GO:0015937]	cytoplasm [GO:0005737]	ATP binding [GO:0005524]; dephospho-CoA kinase activity [GO:0004140]	K00859	Bacteria	Proteobacteria	Gammaproteobacteria	Chromatiales	Chromatiaceae	Nitrosococcus	Nitrosococcus oceani
COAD_DESVV	coaD	Phosphopantetheine adenylyltransferase (EC 2.7.7.3) (Dephospho-CoA pyrophosphorylase) (Pantetheine-phosphate adenylyltransferase) (PPAT)	338.067	91.72	164.65	808.815	79.475	670.475	731.05	114.13	1.14	381.15	cytoplasm [GO:0005737]; ATP binding [GO:0005524]; pantetheine-phosphate adenylyltransferase activity [GO:0004595]; coenzyme A biosynthetic process [GO:0015937]	coenzyme A biosynthetic process [GO:0015937]	cytoplasm [GO:0005737]	ATP binding [GO:0005524]; pantetheine-phosphate adenylyltransferase activity [GO:0004595]	K00954	Bacteria	Proteobacteria	Deltaproteobacteria	Desulfovibrionales	Desulfovibrionaceae	Desulfovibrio	Desulfovibrio vulgaris
COAX_THEEB	coaX	Type III pantothenate kinase (EC 2.7.1.33) (PanK-III) (Pantothenic acid kinase)	127.794	0	0	0	0	0	0.23	0	562.645	587.27	cytoplasm [GO:0005737]; ATP binding [GO:0005524]; metal ion binding [GO:0046872]; pantothenate kinase activity [GO:0004594]; coenzyme A biosynthetic process [GO:0015937]	coenzyme A biosynthetic process [GO:0015937]	cytoplasm [GO:0005737]	ATP binding [GO:0005524]; metal ion binding [GO:0046872]; pantothenate kinase activity [GO:0004594]	K03525	Bacteria	Cyanobacteria/Melainabacteria group	Cyanobacteria	Synechococcales	Synechococcaceae	Thermosynechococcus	Thermosynechococcus elongatus
COAD_CARHZ	coaD	Phosphopantetheine adenylyltransferase (EC 2.7.7.3) (Dephospho-CoA pyrophosphorylase) (Pantetheine-phosphate adenylyltransferase) (PPAT)	110.269	0.67	0.115	6.155	5.01	303.92	439.185	0	27.605	209.76	cytoplasm [GO:0005737]; ATP binding [GO:0005524]; pantetheine-phosphate adenylyltransferase activity [GO:0004595]; coenzyme A biosynthetic process [GO:0015937]	coenzyme A biosynthetic process [GO:0015937]	cytoplasm [GO:0005737]	ATP binding [GO:0005524]; pantetheine-phosphate adenylyltransferase activity [GO:0004595]	K00954	Bacteria	Firmicutes	Clostridia	Thermoanaerobacterales	Thermoanaerobacteraceae	Carboxydothermus	Carboxydothermus hydrogenoformans
COAD_BDEBA	coaD	Phosphopantetheine adenylyltransferase (EC 2.7.7.3) (Dephospho-CoA pyrophosphorylase) (Pantetheine-phosphate adenylyltransferase) (PPAT)	90.0644	0	0.15	769.955	29.22	0.395	0.275	5.79	3.96	0.835	cytoplasm [GO:0005737]; ATP binding [GO:0005524]; pantetheine-phosphate adenylyltransferase activity [GO:0004595]; coenzyme A biosynthetic process [GO:0015937]	coenzyme A biosynthetic process [GO:0015937]	cytoplasm [GO:0005737]	ATP binding [GO:0005524]; pantetheine-phosphate adenylyltransferase activity [GO:0004595]	K00954	Bacteria	Proteobacteria	Oligoflexia	Bdellovibrionales	Bdellovibrionaceae	Bdellovibrio	Bdellovibrio bacteriovorus
COAE_CHLPN	coaE	Dephospho-CoA kinase (EC 2.7.1.24) (Dephosphocoenzyme A kinase)	52.6978	0.055	0.27	169.035	1.905	0.56	3.115	8.13	225.695	65.515	cytoplasm [GO:0005737]; ATP binding [GO:0005524]; dephospho-CoA kinase activity [GO:0004140]; coenzyme A biosynthetic process [GO:0015937]	coenzyme A biosynthetic process [GO:0015937]	cytoplasm [GO:0005737]	ATP binding [GO:0005524]; dephospho-CoA kinase activity [GO:0004140]	K00859	Bacteria	PVC group	Chlamydiae	Chlamydiia	Chlamydiales	Chlamydiaceae	Chlamydia
COAE_SYNJA	coaE	Dephospho-CoA kinase (EC 2.7.1.24) (Dephosphocoenzyme A kinase)	24.0722	107.99	79.77	0.035	0	22.065	2.64	0	0	4.15	cytoplasm [GO:0005737]; ATP binding [GO:0005524]; dephospho-CoA kinase activity [GO:0004140]; coenzyme A biosynthetic process [GO:0015937]	coenzyme A biosynthetic process [GO:0015937]	cytoplasm [GO:0005737]	ATP binding [GO:0005524]; dephospho-CoA kinase activity [GO:0004140]	K00859	Bacteria	Cyanobacteria/Melainabacteria group	Cyanobacteria	Synechococcales	Synechococcaceae	Synechococcus	Synechococcus sp. (strain JA-3-3Ab) (Cyanobacteria bacterium Yellowstone A-Prime)
COFG_HALMA	cofG	FO synthase subunit 1 (EC 2.5.1.77) (7,8-didemethyl-8-hydroxy-5-deazariboflavin synthase subunit 1)	237.361	903.03	1160.15	2.84	50.68	18.32	0.965	0	0	0.26	4 iron, 4 sulfur cluster binding [GO:0051539]; 7,8-didemethyl-8-hydroxy-5-deazariboflavin synthase activity [GO:0044689]; metal ion binding [GO:0046872]; coenzyme biosynthetic process [GO:0009108]	coenzyme biosynthetic process [GO:0009108]		4 iron, 4 sulfur cluster binding [GO:0051539]; 7,8-didemethyl-8-hydroxy-5-deazariboflavin synthase activity [GO:0044689]; metal ion binding [GO:0046872]	K11780	Archaea	Euryarchaeota	Halobacteria	Halobacteriales	Haloarculaceae	Haloarcula	Haloarcula marismortui
NDK_LAWIP	ndk	Nucleoside diphosphate kinase (NDK) (NDP kinase) (EC 2.7.4.6) (Nucleoside-2-P kinase)	32.2389	0.7	0	0	18.545	0	0.2	270.705	0	0	cytoplasm [GO:0005737]; ATP binding [GO:0005524]; metal ion binding [GO:0046872]; nucleoside diphosphate kinase activity [GO:0004550]; CTP biosynthetic process [GO:0006241]; GTP biosynthetic process [GO:0006183]; UTP biosynthetic process [GO:0006228]	CTP biosynthetic process [GO:0006241]; GTP biosynthetic process [GO:0006183]; UTP biosynthetic process [GO:0006228]	cytoplasm [GO:0005737]	ATP binding [GO:0005524]; metal ion binding [GO:0046872]; nucleoside diphosphate kinase activity [GO:0004550]	K00940	Bacteria	Proteobacteria	Deltaproteobacteria	Desulfovibrionales	Desulfovibrionaceae	Lawsonia	Lawsonia intracellularis
CYSI_NITOC	cysI	Sulfite reductase [NADPH] hemoprotein beta-component (SiR-HP) (SiRHP) (EC 1.8.1.2)	23.145	14.295	15.385	12.93	35.69	0	0.725	124.325	3.845	1.11	sulfite reductase complex (NADPH) [GO:0009337]; 4 iron, 4 sulfur cluster binding [GO:0051539]; heme binding [GO:0020037]; metal ion binding [GO:0046872]; NADP binding [GO:0050661]; sulfite reductase (NADPH) activity [GO:0004783]; cysteine biosynthetic process [GO:0019344]; hydrogen sulfide biosynthetic process [GO:0070814]	cysteine biosynthetic process [GO:0019344]; hydrogen sulfide biosynthetic process [GO:0070814]	sulfite reductase complex (NADPH) [GO:0009337]	4 iron, 4 sulfur cluster binding [GO:0051539]; heme binding [GO:0020037]; metal ion binding [GO:0046872]; NADP binding [GO:0050661]; sulfite reductase (NADPH) activity [GO:0004783]	K00381	Bacteria	Proteobacteria	Gammaproteobacteria	Chromatiales	Chromatiaceae	Nitrosococcus	Nitrosococcus oceani
CYSK_SYNE7	srpG	Cysteine synthase (CSase) (EC 2.5.1.47) (O-acetylserine (thiol)-lyase) (OAS-TL) (O-acetylserine sulfhydrylase)	20.89	0	0	0	0	0	0	0	0	188.01	cysteine synthase activity [GO:0004124]; transferase activity [GO:0016740]; cysteine biosynthetic process from serine [GO:0006535]	cysteine biosynthetic process from serine [GO:0006535]		cysteine synthase activity [GO:0004124]; transferase activity [GO:0016740]	K01738	Bacteria	Cyanobacteria/Melainabacteria group	Cyanobacteria	Synechococcales	Synechococcaceae	Synechococcus	Synechococcus elongatus
SYC_ANASK	cysS	Cysteine--tRNA ligase (EC 6.1.1.16) (Cysteinyl-tRNA synthetase) (CysRS)	247.523	1.325	3.4	385.305	345.84	28.345	56.05	1319.25	22.765	65.43	cytoplasm [GO:0005737]; ATP binding [GO:0005524]; cysteine-tRNA ligase activity [GO:0004817]; metal ion binding [GO:0046872]; cysteinyl-tRNA aminoacylation [GO:0006423]	cysteinyl-tRNA aminoacylation [GO:0006423]	cytoplasm [GO:0005737]	ATP binding [GO:0005524]; cysteine-tRNA ligase activity [GO:0004817]; metal ion binding [GO:0046872]	K01883	Bacteria	Proteobacteria	Deltaproteobacteria	Myxococcales (fruiting gliding bacteria)	Cystobacterineae	Anaeromyxobacteraceae	Anaeromyxobacter
SYC_CAMHC	cysS	Cysteine--tRNA ligase (EC 6.1.1.16) (Cysteinyl-tRNA synthetase) (CysRS)	150.152	250.135	259.955	29.085	51.4	5.625	694.16	11.485	4.985	44.54	cytoplasm [GO:0005737]; ATP binding [GO:0005524]; cysteine-tRNA ligase activity [GO:0004817]; metal ion binding [GO:0046872]; cysteinyl-tRNA aminoacylation [GO:0006423]	cysteinyl-tRNA aminoacylation [GO:0006423]	cytoplasm [GO:0005737]	ATP binding [GO:0005524]; cysteine-tRNA ligase activity [GO:0004817]; metal ion binding [GO:0046872]	K01883	Bacteria	Proteobacteria	Epsilonproteobacteria	Campylobacterales	Campylobacteraceae	Campylobacter	Campylobacter hominis
SYC_CHESB	cysS	Cysteine--tRNA ligase (EC 6.1.1.16) (Cysteinyl-tRNA synthetase) (CysRS)	43.7233	7.92	12.185	0	0.045	156.665	10.32	0	0	206.375	cytoplasm [GO:0005737]; ATP binding [GO:0005524]; cysteine-tRNA ligase activity [GO:0004817]; metal ion binding [GO:0046872]; cysteinyl-tRNA aminoacylation [GO:0006423]	cysteinyl-tRNA aminoacylation [GO:0006423]	cytoplasm [GO:0005737]	ATP binding [GO:0005524]; cysteine-tRNA ligase activity [GO:0004817]; metal ion binding [GO:0046872]	K01883	Bacteria	Proteobacteria	Alphaproteobacteria	Rhizobiales	Phyllobacteriaceae	Chelativorans	Chelativorans sp. (strain BNC1)
SYC_METVS	cysS	Cysteine--tRNA ligase (EC 6.1.1.16) (Cysteinyl-tRNA synthetase) (CysRS)	42.1539	0	0	0.955	1.455	152.295	23.61	0	0	201.07	cytoplasm [GO:0005737]; ATP binding [GO:0005524]; cysteine-tRNA ligase activity [GO:0004817]; metal ion binding [GO:0046872]; cysteinyl-tRNA aminoacylation [GO:0006423]	cysteinyl-tRNA aminoacylation [GO:0006423]	cytoplasm [GO:0005737]	ATP binding [GO:0005524]; cysteine-tRNA ligase activity [GO:0004817]; metal ion binding [GO:0046872]	K01883	Archaea	Euryarchaeota	Methanococci	Methanococcales	Methanococcaceae	Methanococcus	Methanococcus vannielii
CCMF_HAEIN	ccmF	Cytochrome c-type biogenesis protein CcmF	94.4878	0.915	1.94	19.655	6.575	2.475	0.765	711.435	69.05	37.58	integral component of membrane [GO:0016021]; plasma membrane [GO:0005886]; heme binding [GO:0020037]; heme transporter activity [GO:0015232]; cytochrome complex assembly [GO:0017004]	cytochrome complex assembly [GO:0017004]	integral component of membrane [GO:0016021]; plasma membrane [GO:0005886]	heme binding [GO:0020037]; heme transporter activity [GO:0015232]	K02198	Bacteria	Proteobacteria	Gammaproteobacteria	Pasteurellales	Pasteurellaceae	Haemophilus	Haemophilus influenzae
CCSA_THEEB	ccsA	Cytochrome c biogenesis protein CcsA	35.1411	16.93	11.095	148.52	68.95	13.025	54.17	0.975	0	2.605	integral component of membrane [GO:0016021]; thylakoid membrane [GO:0042651]; heme binding [GO:0020037]; cytochrome complex assembly [GO:0017004]	cytochrome complex assembly [GO:0017004]	integral component of membrane [GO:0016021]; thylakoid membrane [GO:0042651]	heme binding [GO:0020037]		Bacteria	Cyanobacteria/Melainabacteria group	Cyanobacteria	Synechococcales	Synechococcaceae	Thermosynechococcus	Thermosynechococcus elongatus
ZOT_VIBCH	zot	Zona occludens toxin (Zonular occludens toxin) (Zot)	83.9739	2.69	2.57	24.66	92.345	0.065	0	633.435	0	0	cytoskeleton organization [GO:0007010]; epithelial fluid transport [GO:0042045]; killing of cells of other organism [GO:0031640]; pathogenesis [GO:0009405]	cytoskeleton organization [GO:0007010]; epithelial fluid transport [GO:0042045]; killing of cells of other organism [GO:0031640]; pathogenesis [GO:0009405]			K10954	Bacteria	Proteobacteria	Gammaproteobacteria	Vibrionales	Vibrionaceae	Vibrio	Vibrio cholerae
ALR2_YERPE	alr2	Alanine racemase 2 (EC 5.1.1.1)	49.5467	1.7	1.63	127.555	117.985	10.01	24.83	159.92	0	2.29	alanine racemase activity [GO:0008784]; D-alanine biosynthetic process [GO:0030632]	D-alanine biosynthetic process [GO:0030632]		alanine racemase activity [GO:0008784]	K01775	Bacteria	Proteobacteria	Gammaproteobacteria	Enterobacterales	Yersiniaceae	Yersinia	Yersinia pseudotuberculosis complex
DTDA_THEAC	dtdA	D-aminoacyl-tRNA deacylase (EC 3.1.1.96) (D-tyrosyl-tRNA(Tyr) deacylase)	58.4694	7.35	4.29	13.95	104.75	138.155	159.5	19.185	4.205	74.84	D-aminoacyl-tRNA deacylase activity [GO:0051499]; metal ion binding [GO:0046872]; D-amino acid catabolic process [GO:0019478]	D-amino acid catabolic process [GO:0019478]		D-aminoacyl-tRNA deacylase activity [GO:0051499]; metal ion binding [GO:0046872]	K09716	Archaea	Euryarchaeota	Thermoplasmata	Thermoplasmatales	Thermoplasmataceae	Thermoplasma	Thermoplasma acidophilum
SDHD_PHOPR	dsdA	Probable D-serine dehydratase (EC 4.3.1.18) (D-serine deaminase) (DSD)	97.2678	0.185	0.145	0.13	0	567.82	80.365	0.1	0	226.665	D-serine ammonia-lyase activity [GO:0008721]; pyridoxal phosphate binding [GO:0030170]; D-amino acid metabolic process [GO:0046416]	D-amino acid metabolic process [GO:0046416]		D-serine ammonia-lyase activity [GO:0008721]; pyridoxal phosphate binding [GO:0030170]	K01753	Bacteria	Proteobacteria	Gammaproteobacteria	Vibrionales	Vibrionaceae	Photobacterium	Photobacterium profundum
PYRH_NEIMF	pyrH	Uridylate kinase (UK) (EC 2.7.4.22) (Uridine monophosphate kinase) (UMP kinase) (UMPK)	2690.21	9957.22	88.575	173.77	0.57	0.07	11243.9	1.79	0	2745.97	cytoplasm [GO:0005737]; ATP binding [GO:0005524]; UMP kinase activity [GO:0033862]; 'de novo' CTP biosynthetic process [GO:0044210]	'de novo' CTP biosynthetic process [GO:0044210]	cytoplasm [GO:0005737]	ATP binding [GO:0005524]; UMP kinase activity [GO:0033862]	K09903	Bacteria	Proteobacteria	Betaproteobacteria	Neisseriales	Neisseriaceae	Neisseria	Neisseria meningitidis
PYRH_NEIG1	pyrH	Uridylate kinase (UK) (EC 2.7.4.22) (Uridine monophosphate kinase) (UMP kinase) (UMPK)	1301.1	2297.16	53.14	112.89	0.755	0	6642.51	0.24	0	2603.18	cytoplasm [GO:0005737]; ATP binding [GO:0005524]; UMP kinase activity [GO:0033862]; 'de novo' CTP biosynthetic process [GO:0044210]	'de novo' CTP biosynthetic process [GO:0044210]	cytoplasm [GO:0005737]	ATP binding [GO:0005524]; UMP kinase activity [GO:0033862]	K09903	Bacteria	Proteobacteria	Betaproteobacteria	Neisseriales	Neisseriaceae	Neisseria	Neisseria gonorrhoeae
PYRG_EHRCJ	pyrG	CTP synthase (EC 6.3.4.2) (Cytidine 5'-triphosphate synthase) (Cytidine triphosphate synthetase) (CTP synthetase) (CTPS) (UTP--ammonia ligase)	105.982	0.1	1.22	170.295	399.48	0	1.24	360.41	19.285	1.81	ATP binding [GO:0005524]; CTP synthase activity [GO:0003883]; metal ion binding [GO:0046872]; 'de novo' CTP biosynthetic process [GO:0044210]; glutamine metabolic process [GO:0006541]	'de novo' CTP biosynthetic process [GO:0044210]; glutamine metabolic process [GO:0006541]		ATP binding [GO:0005524]; CTP synthase activity [GO:0003883]; metal ion binding [GO:0046872]	K01937	Bacteria	Proteobacteria	Alphaproteobacteria	Rickettsiales	Anaplasmataceae	Ehrlichia	Ehrlichia canis
PYRG_METST	pyrG	CTP synthase (EC 6.3.4.2) (Cytidine 5'-triphosphate synthase) (Cytidine triphosphate synthetase) (CTP synthetase) (CTPS) (UTP--ammonia ligase)	87.3306	0.165	1.75	423.45	140.62	1.605	0.57	48.56	139.53	29.725	ATP binding [GO:0005524]; CTP synthase activity [GO:0003883]; metal ion binding [GO:0046872]; 'de novo' CTP biosynthetic process [GO:0044210]; glutamine metabolic process [GO:0006541]	'de novo' CTP biosynthetic process [GO:0044210]; glutamine metabolic process [GO:0006541]		ATP binding [GO:0005524]; CTP synthase activity [GO:0003883]; metal ion binding [GO:0046872]	K01937	Archaea	Euryarchaeota	Methanobacteria	Methanobacteriales	Methanobacteriaceae	Methanosphaera	Methanosphaera stadtmanae
PUR9_RALSO	purH	Bifunctional purine biosynthesis protein PurH [Includes: Phosphoribosylaminoimidazolecarboxamide formyltransferase (EC 2.1.2.3) (AICAR transformylase); IMP cyclohydrolase (EC 3.5.4.10) (ATIC) (IMP synthase) (Inosinicase)]	81.6039	37.765	2.88	163.355	433.19	18.21	44.91	20.31	0	13.815	IMP cyclohydrolase activity [GO:0003937]; phosphoribosylaminoimidazolecarboxamide formyltransferase activity [GO:0004643]; 'de novo' IMP biosynthetic process [GO:0006189]	'de novo' IMP biosynthetic process [GO:0006189]		IMP cyclohydrolase activity [GO:0003937]; phosphoribosylaminoimidazolecarboxamide formyltransferase activity [GO:0004643]	K00602	Bacteria	Proteobacteria	Betaproteobacteria	Burkholderiales	Burkholderiaceae	Ralstonia	Ralstonia solanacearum (Pseudomonas solanacearum)
PURK_MYCTU	purK	N5-carboxyaminoimidazole ribonucleotide synthase (N5-CAIR synthase) (EC 6.3.4.18) (5-(carboxyamino)imidazole ribonucleotide synthetase)	49.3522	97.91	46.05	17.195	62.06	9.02	14	33.275	146.36	18.3	cytosol [GO:0005829]; plasma membrane [GO:0005886]; 5-(carboxyamino)imidazole ribonucleotide synthase activity [GO:0034028]; ATP binding [GO:0005524]; metal ion binding [GO:0046872]; phosphoribosylaminoimidazole carboxylase activity [GO:0004638]; 'de novo' IMP biosynthetic process [GO:0006189]	'de novo' IMP biosynthetic process [GO:0006189]	cytosol [GO:0005829]; plasma membrane [GO:0005886]	5-(carboxyamino)imidazole ribonucleotide synthase activity [GO:0034028]; ATP binding [GO:0005524]; metal ion binding [GO:0046872]; phosphoribosylaminoimidazole carboxylase activity [GO:0004638]	K01589	Bacteria	Actinobacteria	Actinobacteria (high G+C Gram-positive bacteria)	Corynebacteriales	Mycobacteriaceae	Mycobacterium	Mycobacterium tuberculosis complex
PUR5_ACIAD	purM	Phosphoribosylformylglycinamidine cyclo-ligase (EC 6.3.3.1) (AIR synthase) (AIRS) (Phosphoribosyl-aminoimidazole synthetase)	35.1083	0	0	0	0	0	0.225	0	0	315.75	cytoplasm [GO:0005737]; ATP binding [GO:0005524]; phosphoribosylformylglycinamidine cyclo-ligase activity [GO:0004641]; 'de novo' IMP biosynthetic process [GO:0006189]	'de novo' IMP biosynthetic process [GO:0006189]	cytoplasm [GO:0005737]	ATP binding [GO:0005524]; phosphoribosylformylglycinamidine cyclo-ligase activity [GO:0004641]	K01933	Bacteria	Proteobacteria	Gammaproteobacteria	Pseudomonadales	Moraxellaceae	Acinetobacter	Acinetobacter baylyi (strain ATCC 33305 / BD413 / ADP1)
PUR9_NATTJ	purH	Bifunctional purine biosynthesis protein PurH [Includes: Phosphoribosylaminoimidazolecarboxamide formyltransferase (EC 2.1.2.3) (AICAR transformylase); IMP cyclohydrolase (EC 3.5.4.10) (ATIC) (IMP synthase) (Inosinicase)]	32.8939	2.21	1.095	56.61	176.62	2.92	0.64	55.04	0.205	0.705	IMP cyclohydrolase activity [GO:0003937]; phosphoribosylaminoimidazolecarboxamide formyltransferase activity [GO:0004643]; 'de novo' IMP biosynthetic process [GO:0006189]	'de novo' IMP biosynthetic process [GO:0006189]		IMP cyclohydrolase activity [GO:0003937]; phosphoribosylaminoimidazolecarboxamide formyltransferase activity [GO:0004643]	K00602	Bacteria	Firmicutes	Clostridia	Natranaerobiales	Natranaerobiaceae	Natranaerobius	Natranaerobius thermophilus
PUR9_CHLCH	purH	Bifunctional purine biosynthesis protein PurH [Includes: Phosphoribosylaminoimidazolecarboxamide formyltransferase (EC 2.1.2.3) (AICAR transformylase); IMP cyclohydrolase (EC 3.5.4.10) (ATIC) (IMP synthase) (Inosinicase)]	26.4078	1.12	0.215	27.495	115.45	0.135	2.87	73.665	0	16.72	IMP cyclohydrolase activity [GO:0003937]; phosphoribosylaminoimidazolecarboxamide formyltransferase activity [GO:0004643]; 'de novo' IMP biosynthetic process [GO:0006189]	'de novo' IMP biosynthetic process [GO:0006189]		IMP cyclohydrolase activity [GO:0003937]; phosphoribosylaminoimidazolecarboxamide formyltransferase activity [GO:0004643]	K00602	Bacteria	Bacteroidetes/Chlorobi group	Chlorobi	Chlorobia	Chlorobiales	Chlorobiaceae	Chlorobium
PUR7_RHOE4	purC	Phosphoribosylaminoimidazole-succinocarboxamide synthase (EC 6.3.2.6) (SAICAR synthetase)	12.4311	0.095	0	0	0	0	0	0.065	2.615	109.105	ATP binding [GO:0005524]; phosphoribosylaminoimidazolesuccinocarboxamide synthase activity [GO:0004639]; 'de novo' IMP biosynthetic process [GO:0006189]	'de novo' IMP biosynthetic process [GO:0006189]		ATP binding [GO:0005524]; phosphoribosylaminoimidazolesuccinocarboxamide synthase activity [GO:0004639]	K01923	Bacteria	Actinobacteria	Actinobacteria (high G+C Gram-positive bacteria)	Corynebacteriales	Nocardiaceae	Rhodococcus	Rhodococcus erythropolis (Arthrobacter picolinophilus)
PUR7_METMJ	purC	Phosphoribosylaminoimidazole-succinocarboxamide synthase (EC 6.3.2.6) (SAICAR synthetase)	61.9706	50.96	20.005	0.11	0.25	216.9	232.69	0	0.075	36.745	ATP binding [GO:0005524]; phosphoribosylaminoimidazolesuccinocarboxamide synthase activity [GO:0004639]; 'de novo' IMP biosynthetic process [GO:0006189]; cobalamin biosynthetic process [GO:0009236]	'de novo' IMP biosynthetic process [GO:0006189]; cobalamin biosynthetic process [GO:0009236]		ATP binding [GO:0005524]; phosphoribosylaminoimidazolesuccinocarboxamide synthase activity [GO:0004639]	K01923	Archaea	Euryarchaeota	Methanomicrobia	Methanomicrobiales	Methanomicrobiaceae	Methanoculleus	Methanoculleus marisnigri
PURQ_ACAM1	purQ	Phosphoribosylformylglycinamidine synthase subunit PurQ (FGAM synthase) (EC 6.3.5.3) (Formylglycinamide ribonucleotide amidotransferase subunit I) (FGAR amidotransferase I) (FGAR-AT I) (Glutaminase PurQ) (EC 3.5.1.2) (Phosphoribosylformylglycinamidine synthase subunit I)	45.4822	264.63	135.635	0	0.07	3.715	3.405	0	0	1.885	cytoplasm [GO:0005737]; ATP binding [GO:0005524]; glutaminase activity [GO:0004359]; phosphoribosylformylglycinamidine synthase activity [GO:0004642]; 'de novo' IMP biosynthetic process [GO:0006189]; glutamine metabolic process [GO:0006541]	'de novo' IMP biosynthetic process [GO:0006189]; glutamine metabolic process [GO:0006541]	cytoplasm [GO:0005737]	ATP binding [GO:0005524]; glutaminase activity [GO:0004359]; phosphoribosylformylglycinamidine synthase activity [GO:0004642]	K01952	Bacteria	Cyanobacteria/Melainabacteria group	Cyanobacteria	Synechococcales	Acaryochloridaceae	Acaryochloris	Acaryochloris marina
PURQ_THEAC	purQ	Phosphoribosylformylglycinamidine synthase subunit PurQ (FGAM synthase) (EC 6.3.5.3) (Formylglycinamide ribonucleotide amidotransferase subunit I) (FGAR amidotransferase I) (FGAR-AT I) (Glutaminase PurQ) (EC 3.5.1.2) (Phosphoribosylformylglycinamidine synthase subunit I)	19.4667	19.75	33.425	0.06	0.115	106.75	3.495	0	0	11.605	cytoplasm [GO:0005737]; ATP binding [GO:0005524]; glutaminase activity [GO:0004359]; phosphoribosylformylglycinamidine synthase activity [GO:0004642]; 'de novo' IMP biosynthetic process [GO:0006189]; glutamine metabolic process [GO:0006541]	'de novo' IMP biosynthetic process [GO:0006189]; glutamine metabolic process [GO:0006541]	cytoplasm [GO:0005737]	ATP binding [GO:0005524]; glutaminase activity [GO:0004359]; phosphoribosylformylglycinamidine synthase activity [GO:0004642]	K01952	Archaea	Euryarchaeota	Thermoplasmata	Thermoplasmatales	Thermoplasmataceae	Thermoplasma	Thermoplasma acidophilum
PUR2_METVS	purD	Phosphoribosylamine--glycine ligase (EC 6.3.4.13) (GARS) (Glycinamide ribonucleotide synthetase) (Phosphoribosylglycinamide synthetase)	40.1728	8.595	21.795	294.865	24.18	2.46	3.14	5.79	0.435	0.295	ATP binding [GO:0005524]; metal ion binding [GO:0046872]; phosphoribosylamine-glycine ligase activity [GO:0004637]; 'de novo' IMP biosynthetic process [GO:0006189]; purine nucleobase biosynthetic process [GO:0009113]	'de novo' IMP biosynthetic process [GO:0006189]; purine nucleobase biosynthetic process [GO:0009113]		ATP binding [GO:0005524]; metal ion binding [GO:0046872]; phosphoribosylamine-glycine ligase activity [GO:0004637]	K01945	Archaea	Euryarchaeota	Methanococci	Methanococcales	Methanococcaceae	Methanococcus	Methanococcus vannielii
PYRF_CLOBH	pyrF	Orotidine 5'-phosphate decarboxylase (EC 4.1.1.23) (OMP decarboxylase) (OMPDCase) (OMPdecase)	348.251	6.11	15.36	12.73	3.605	2570.51	205.355	0	5.535	315.055	orotidine-5'-phosphate decarboxylase activity [GO:0004590]; 'de novo' pyrimidine nucleobase biosynthetic process [GO:0006207]; 'de novo' UMP biosynthetic process [GO:0044205]	'de novo' pyrimidine nucleobase biosynthetic process [GO:0006207]; 'de novo' UMP biosynthetic process [GO:0044205]		orotidine-5'-phosphate decarboxylase activity [GO:0004590]	K01591	Bacteria	Firmicutes	Clostridia	Clostridiales	Clostridiaceae	Clostridium	Clostridium botulinum
PYRD_COREF	pyrD	Dihydroorotate dehydrogenase (quinone) (EC 1.3.5.2) (DHOdehase) (DHOD) (DHODase) (Dihydroorotate oxidase)	88.92	0.29	0.45	2.135	0.885	289.62	164.275	2.275	15.355	324.995	cytoplasm [GO:0005737]; plasma membrane [GO:0005886]; dihydroorotate dehydrogenase activity [GO:0004152]; 'de novo' pyrimidine nucleobase biosynthetic process [GO:0006207]; 'de novo' UMP biosynthetic process [GO:0044205]	'de novo' pyrimidine nucleobase biosynthetic process [GO:0006207]; 'de novo' UMP biosynthetic process [GO:0044205]	cytoplasm [GO:0005737]; plasma membrane [GO:0005886]	dihydroorotate dehydrogenase activity [GO:0004152]	K00254	Bacteria	Actinobacteria	Actinobacteria (high G+C Gram-positive bacteria)	Corynebacteriales	Corynebacteriaceae	Corynebacterium	Corynebacterium efficiens
PYRB_NOCSJ	pyrB	Aspartate carbamoyltransferase (EC 2.1.3.2) (Aspartate transcarbamylase) (ATCase)	220.781	21.1	69.2	86.42	1095.94	1.105	12.365	477.665	67.655	155.57	amino acid binding [GO:0016597]; aspartate carbamoyltransferase activity [GO:0004070]; 'de novo' pyrimidine nucleobase biosynthetic process [GO:0006207]; 'de novo' UMP biosynthetic process [GO:0044205]; cellular amino acid metabolic process [GO:0006520]	'de novo' pyrimidine nucleobase biosynthetic process [GO:0006207]; 'de novo' UMP biosynthetic process [GO:0044205]; cellular amino acid metabolic process [GO:0006520]		amino acid binding [GO:0016597]; aspartate carbamoyltransferase activity [GO:0004070]	K00609	Bacteria	Actinobacteria	Actinobacteria (high G+C Gram-positive bacteria)	Propionibacteriales	Nocardioidaceae	Nocardioides	Nocardioides sp. (strain ATCC BAA-499 / JS614)
PYRB_STRGG	pyrB	Aspartate carbamoyltransferase (EC 2.1.3.2) (Aspartate transcarbamylase) (ATCase)	152.468	41.42	28.03	0.815	1.84	656.11	585.29	0.42	1.85	56.435	amino acid binding [GO:0016597]; aspartate carbamoyltransferase activity [GO:0004070]; 'de novo' pyrimidine nucleobase biosynthetic process [GO:0006207]; 'de novo' UMP biosynthetic process [GO:0044205]; cellular amino acid metabolic process [GO:0006520]	'de novo' pyrimidine nucleobase biosynthetic process [GO:0006207]; 'de novo' UMP biosynthetic process [GO:0044205]; cellular amino acid metabolic process [GO:0006520]		amino acid binding [GO:0016597]; aspartate carbamoyltransferase activity [GO:0004070]	K00609	Bacteria	Actinobacteria	Actinobacteria (high G+C Gram-positive bacteria)	Streptomycetales	Streptomycetaceae	Streptomyces	Streptomyces griseus
PYRB_THEFY	pyrB	Aspartate carbamoyltransferase (EC 2.1.3.2) (Aspartate transcarbamylase) (ATCase)	88.5278	77.335	104.935	167.995	89.16	4.54	18.21	331.65	0	2.925	amino acid binding [GO:0016597]; aspartate carbamoyltransferase activity [GO:0004070]; 'de novo' pyrimidine nucleobase biosynthetic process [GO:0006207]; 'de novo' UMP biosynthetic process [GO:0044205]; cellular amino acid metabolic process [GO:0006520]	'de novo' pyrimidine nucleobase biosynthetic process [GO:0006207]; 'de novo' UMP biosynthetic process [GO:0044205]; cellular amino acid metabolic process [GO:0006520]		amino acid binding [GO:0016597]; aspartate carbamoyltransferase activity [GO:0004070]	K00609	Bacteria	Actinobacteria	Actinobacteria (high G+C Gram-positive bacteria)	Streptosporangiales	Nocardiopsaceae	Thermobifida	Thermobifida fusca (Thermomonospora fusca)
PYRB_BACP2	pyrB	Aspartate carbamoyltransferase (EC 2.1.3.2) (Aspartate transcarbamylase) (ATCase)	85.2361	12.58	11.515	129.97	458.365	3.745	0.89	34.625	115.385	0.05	amino acid binding [GO:0016597]; aspartate carbamoyltransferase activity [GO:0004070]; 'de novo' pyrimidine nucleobase biosynthetic process [GO:0006207]; 'de novo' UMP biosynthetic process [GO:0044205]; cellular amino acid metabolic process [GO:0006520]	'de novo' pyrimidine nucleobase biosynthetic process [GO:0006207]; 'de novo' UMP biosynthetic process [GO:0044205]; cellular amino acid metabolic process [GO:0006520]		amino acid binding [GO:0016597]; aspartate carbamoyltransferase activity [GO:0004070]	K00609	Bacteria	Firmicutes	Bacilli	Bacillales	Bacillaceae	Bacillus	Bacillus pumilus (Bacillus mesentericus)
PYRB_DEHMB	pyrB	Aspartate carbamoyltransferase (EC 2.1.3.2) (Aspartate transcarbamylase) (ATCase)	20.1639	0.71	3.24	4.115	12.31	0.05	0.32	157.115	0	3.615	amino acid binding [GO:0016597]; aspartate carbamoyltransferase activity [GO:0004070]; 'de novo' pyrimidine nucleobase biosynthetic process [GO:0006207]; 'de novo' UMP biosynthetic process [GO:0044205]; cellular amino acid metabolic process [GO:0006520]	'de novo' pyrimidine nucleobase biosynthetic process [GO:0006207]; 'de novo' UMP biosynthetic process [GO:0044205]; cellular amino acid metabolic process [GO:0006520]		amino acid binding [GO:0016597]; aspartate carbamoyltransferase activity [GO:0004070]	K00609	Bacteria	Chloroflexi	Dehalococcoidia	Dehalococcoidales	Dehalococcoidaceae	Dehalococcoides	Dehalococcoides mccartyi
PYRE_THEEB	pyrE	Orotate phosphoribosyltransferase (OPRT) (OPRTase) (EC 2.4.2.10)	166.341	0.46	0.135	0.065	0.055	882.65	172.93	0	0	440.775	orotate phosphoribosyltransferase activity [GO:0004588]; 'de novo' UMP biosynthetic process [GO:0044205]	'de novo' UMP biosynthetic process [GO:0044205]		orotate phosphoribosyltransferase activity [GO:0004588]	K00762	Bacteria	Cyanobacteria/Melainabacteria group	Cyanobacteria	Synechococcales	Synechococcaceae	Thermosynechococcus	Thermosynechococcus elongatus
PYRE_LISIN	pyrE	Orotate phosphoribosyltransferase (OPRT) (OPRTase) (EC 2.4.2.10)	32.1167	2.705	5.02	0.165	0	55.985	179.2	0	0	45.975	orotate phosphoribosyltransferase activity [GO:0004588]; 'de novo' UMP biosynthetic process [GO:0044205]	'de novo' UMP biosynthetic process [GO:0044205]		orotate phosphoribosyltransferase activity [GO:0004588]	K00762	Bacteria	Firmicutes	Bacilli	Bacillales	Listeriaceae	Listeria	Listeria innocua
PYRE_COXBU	pyrE	Orotate phosphoribosyltransferase (OPRT) (OPRTase) (EC 2.4.2.10)	17.1033	0	0	0	0	0	0	0	0	153.93	orotate phosphoribosyltransferase activity [GO:0004588]; 'de novo' UMP biosynthetic process [GO:0044205]	'de novo' UMP biosynthetic process [GO:0044205]		orotate phosphoribosyltransferase activity [GO:0004588]	K00762	Bacteria	Proteobacteria	Gammaproteobacteria	Legionellales	Coxiellaceae	Coxiella	Coxiella burnetii
PYRC_NEIMB	pyrC	Dihydroorotase (DHOase) (EC 3.5.2.3)	45.5922	6.065	5.285	36.495	36.595	22.265	81.73	0	0	221.895	dihydroorotase activity [GO:0004151]; metal ion binding [GO:0046872]; 'de novo' UMP biosynthetic process [GO:0044205]; pyrimidine nucleobase biosynthetic process [GO:0019856]	'de novo' UMP biosynthetic process [GO:0044205]; pyrimidine nucleobase biosynthetic process [GO:0019856]		dihydroorotase activity [GO:0004151]; metal ion binding [GO:0046872]	K01465	Bacteria	Proteobacteria	Betaproteobacteria	Neisseriales	Neisseriaceae	Neisseria	Neisseria meningitidis
CAS9_STAAU	cas9	CRISPR-associated endonuclease Cas9 (EC 3.1.-.-) (SaCas9)	39.6783	0	0	0	0	0	0.205	356.9	0	0	DNA binding [GO:0003677]; endonuclease activity [GO:0004519]; metal ion binding [GO:0046872]; RNA binding [GO:0003723]; defense response to virus [GO:0051607]	defense response to virus [GO:0051607]		DNA binding [GO:0003677]; endonuclease activity [GO:0004519]; metal ion binding [GO:0046872]; RNA binding [GO:0003723]		Bacteria	Firmicutes	Bacilli	Bacillales	Staphylococcaceae	Staphylococcus	Staphylococcus aureus
CAS4_RHORT	cas4	CRISPR-associated exonuclease Cas4 (EC 3.1.12.1)	27.1439	0	5.145	0.05	0	0.02	0.625	0	34.14	204.315	4 iron, 4 sulfur cluster binding [GO:0051539]; manganese ion binding [GO:0030145]; single-stranded DNA 5'-3' exodeoxyribonuclease activity [GO:0045145]; defense response to virus [GO:0051607]; DNA catabolic process, exonucleolytic [GO:0000738]	defense response to virus [GO:0051607]; DNA catabolic process, exonucleolytic [GO:0000738]		4 iron, 4 sulfur cluster binding [GO:0051539]; manganese ion binding [GO:0030145]; single-stranded DNA 5'-3' exodeoxyribonuclease activity [GO:0045145]	K07464	Bacteria	Proteobacteria	Alphaproteobacteria	Rhodospirillales	Rhodospirillaceae (purple nonsulfur bacteria)	Rhodospirillum	Rhodospirillum rubrum
DEOC_HALLT	deoC	Deoxyribose-phosphate aldolase (DERA) (EC 4.1.2.4) (2-deoxy-D-ribose 5-phosphate aldolase) (Phosphodeoxyriboaldolase) (Deoxyriboaldolase)	371.43	1965.97	1363.36	2.595	0	7.615	0.885	0	0.055	2.395	cytoplasm [GO:0005737]; deoxyribose-phosphate aldolase activity [GO:0004139]; deoxyribonucleotide catabolic process [GO:0009264]; deoxyribose phosphate catabolic process [GO:0046386]	deoxyribonucleotide catabolic process [GO:0009264]; deoxyribose phosphate catabolic process [GO:0046386]	cytoplasm [GO:0005737]	deoxyribose-phosphate aldolase activity [GO:0004139]	K01619	Archaea	Euryarchaeota	Halobacteria	Haloferacales	Halorubraceae	Halorubrum	Halorubrum lacusprofundi
UPPP_METBU	uppP	Undecaprenyl-diphosphatase (EC 3.6.1.27) (Undecaprenyl pyrophosphate phosphatase)	1958.4	987.975	793.025	3797.18	4955.08	1065.17	1588.52	3111.12	710.18	617.375	integral component of membrane [GO:0016021]; plasma membrane [GO:0005886]; undecaprenyl-diphosphatase activity [GO:0050380]; dephosphorylation [GO:0016311]	dephosphorylation [GO:0016311]	integral component of membrane [GO:0016021]; plasma membrane [GO:0005886]	undecaprenyl-diphosphatase activity [GO:0050380]	K06153	Archaea	Euryarchaeota	Methanomicrobia	Methanosarcinales	Methanosarcinaceae	Methanococcoides	Methanococcoides burtonii
DAPD_CAUCR	dapD	2,3,4,5-tetrahydropyridine-2,6-dicarboxylate N-succinyltransferase (EC 2.3.1.117) (Tetrahydrodipicolinate N-succinyltransferase) (THDP succinyltransferase) (THP succinyltransferase) (Tetrahydropicolinate succinylase)	2363.92	3145.86	2948.28	5852.8	1425.68	1.81	4498.39	2528.37	111.06	763.065	cytoplasm [GO:0005737]; 2,3,4,5-tetrahydropyridine-2,6-dicarboxylate N-succinyltransferase activity [GO:0008666]; diaminopimelate biosynthetic process [GO:0019877]; lysine biosynthetic process via diaminopimelate [GO:0009089]	diaminopimelate biosynthetic process [GO:0019877]; lysine biosynthetic process via diaminopimelate [GO:0009089]	cytoplasm [GO:0005737]	2,3,4,5-tetrahydropyridine-2,6-dicarboxylate N-succinyltransferase activity [GO:0008666]	K00674	Bacteria	Proteobacteria	Alphaproteobacteria	Caulobacterales	Caulobacteraceae	Caulobacter	Caulobacter vibrioides (Caulobacter crescentus)
DAPB_SYNWW	dapB	4-hydroxy-tetrahydrodipicolinate reductase (HTPA reductase) (EC 1.17.1.8)	355.428	3.815	1.95	0.255	0.43	2433.27	442.43	0	1.54	315.17	cytoplasm [GO:0005737]; 4-hydroxy-tetrahydrodipicolinate reductase [GO:0008839]; diaminopimelate biosynthetic process [GO:0019877]; lysine biosynthetic process via diaminopimelate [GO:0009089]	diaminopimelate biosynthetic process [GO:0019877]; lysine biosynthetic process via diaminopimelate [GO:0009089]	cytoplasm [GO:0005737]	4-hydroxy-tetrahydrodipicolinate reductase [GO:0008839]	K00215	Bacteria	Firmicutes	Clostridia	Clostridiales	Syntrophomonadaceae	Syntrophomonas	Syntrophomonas wolfei
DAPE_CAMJR	dapE	Succinyl-diaminopimelate desuccinylase (SDAP desuccinylase) (EC 3.5.1.18) (N-succinyl-LL-2,6-diaminoheptanedioate amidohydrolase)	219.578	3.61	5.16	112.435	257.01	2.925	24.315	1495.22	40.805	34.725	metal ion binding [GO:0046872]; metallopeptidase activity [GO:0008237]; succinyl-diaminopimelate desuccinylase activity [GO:0009014]; diaminopimelate biosynthetic process [GO:0019877]; lysine biosynthetic process via diaminopimelate [GO:0009089]	diaminopimelate biosynthetic process [GO:0019877]; lysine biosynthetic process via diaminopimelate [GO:0009089]		metal ion binding [GO:0046872]; metallopeptidase activity [GO:0008237]; succinyl-diaminopimelate desuccinylase activity [GO:0009014]	K01439	Bacteria	Proteobacteria	Epsilonproteobacteria	Campylobacterales	Campylobacteraceae	Campylobacter	Campylobacter jejuni
DAPE_NOVAD	dapE	Succinyl-diaminopimelate desuccinylase (SDAP desuccinylase) (EC 3.5.1.18) (N-succinyl-LL-2,6-diaminoheptanedioate amidohydrolase)	90.1344	35.725	38.025	120.275	163.97	8.105	4.11	357.12	0.955	82.925	metal ion binding [GO:0046872]; metallopeptidase activity [GO:0008237]; succinyl-diaminopimelate desuccinylase activity [GO:0009014]; diaminopimelate biosynthetic process [GO:0019877]; lysine biosynthetic process via diaminopimelate [GO:0009089]	diaminopimelate biosynthetic process [GO:0019877]; lysine biosynthetic process via diaminopimelate [GO:0009089]		metal ion binding [GO:0046872]; metallopeptidase activity [GO:0008237]; succinyl-diaminopimelate desuccinylase activity [GO:0009014]	K01439	Bacteria	Proteobacteria	Alphaproteobacteria	Sphingomonadales	Sphingomonadaceae	Novosphingobium	Novosphingobium aromaticivorans (Sphingomonas aromaticivorans)
DAPDH_CLOTH	ddh	Meso-diaminopimelate D-dehydrogenase (DAPDH) (Meso-DAP dehydrogenase) (EC 1.4.1.16)	89.1144	324.82	344.47	8.47	4.305	34.575	22.46	21.43	0.275	41.225	diaminopimelate dehydrogenase activity [GO:0047850]; diaminopimelate biosynthetic process [GO:0019877]; lysine biosynthetic process via diaminopimelate [GO:0009089]	diaminopimelate biosynthetic process [GO:0019877]; lysine biosynthetic process via diaminopimelate [GO:0009089]		diaminopimelate dehydrogenase activity [GO:0047850]	K03340	Bacteria	Firmicutes	Clostridia	Clostridiales	Ruminococcaceae	Ruminiclostridium	Clostridium thermocellum (Ruminiclostridium thermocellum)
DAPA_HELMI	dapA	4-hydroxy-tetrahydrodipicolinate synthase (HTPA synthase) (EC 4.3.3.7)	56.4744	1.53	0.825	55.145	100.345	44.115	169.84	88.4	2.31	45.76	cytoplasm [GO:0005737]; 4-hydroxy-tetrahydrodipicolinate synthase [GO:0008840]; diaminopimelate biosynthetic process [GO:0019877]; lysine biosynthetic process via diaminopimelate [GO:0009089]	diaminopimelate biosynthetic process [GO:0019877]; lysine biosynthetic process via diaminopimelate [GO:0009089]	cytoplasm [GO:0005737]	4-hydroxy-tetrahydrodipicolinate synthase [GO:0008840]	K01714	Bacteria	Firmicutes	Clostridia	Clostridiales	Heliobacteriaceae	Heliobacterium	Heliobacterium modesticaldum
DAPE_PHEZH	dapE	Succinyl-diaminopimelate desuccinylase (SDAP desuccinylase) (EC 3.5.1.18) (N-succinyl-LL-2,6-diaminoheptanedioate amidohydrolase)	33.0689	33.685	40.12	153.485	39.015	3.09	1.145	22.16	3.365	1.555	metal ion binding [GO:0046872]; metallopeptidase activity [GO:0008237]; succinyl-diaminopimelate desuccinylase activity [GO:0009014]; diaminopimelate biosynthetic process [GO:0019877]; lysine biosynthetic process via diaminopimelate [GO:0009089]	diaminopimelate biosynthetic process [GO:0019877]; lysine biosynthetic process via diaminopimelate [GO:0009089]		metal ion binding [GO:0046872]; metallopeptidase activity [GO:0008237]; succinyl-diaminopimelate desuccinylase activity [GO:0009014]	K01439	Bacteria	Proteobacteria	Alphaproteobacteria	Caulobacterales	Caulobacteraceae	Phenylobacterium	Phenylobacterium zucineum
DAPA_PSEAE	dapA	4-hydroxy-tetrahydrodipicolinate synthase (HTPA synthase) (EC 4.3.3.7)	12.725	0	0	0	0	0	0	0	0	114.525	cytoplasm [GO:0005737]; 4-hydroxy-tetrahydrodipicolinate synthase [GO:0008840]; diaminopimelate biosynthetic process [GO:0019877]; lysine biosynthetic process via diaminopimelate [GO:0009089]	diaminopimelate biosynthetic process [GO:0019877]; lysine biosynthetic process via diaminopimelate [GO:0009089]	cytoplasm [GO:0005737]	4-hydroxy-tetrahydrodipicolinate synthase [GO:0008840]	K01714	Bacteria	Proteobacteria	Gammaproteobacteria	Pseudomonadales	Pseudomonadaceae	Pseudomonas	Pseudomonas aeruginosa
SOXC_RHOSG	soxC	Dibenzothiophene desulfurization enzyme C (DBT sulfur dioxygenase)	719.277	0.08	0.2	5874.94	365.34	0.49	0.17	231.865	0.34	0.075	flavin adenine dinucleotide binding [GO:0050660]; oxidoreductase activity, acting on the CH-CH group of donors [GO:0016627]; dibenzothiophene catabolic process [GO:0018896]	dibenzothiophene catabolic process [GO:0018896]		flavin adenine dinucleotide binding [GO:0050660]; oxidoreductase activity, acting on the CH-CH group of donors [GO:0016627]		Bacteria	Actinobacteria	Actinobacteria (high G+C Gram-positive bacteria)	Corynebacteriales	Nocardiaceae	Rhodococcus	Rhodococcus sp. (strain IGTS8)
IDI_HALHL	idi	Isopentenyl-diphosphate Delta-isomerase (IPP isomerase) (EC 5.3.3.2) (IPP:DMAPP isomerase) (Isopentenyl pyrophosphate isomerase)	58.1739	0.5	1.205	96.335	112.795	0.12	1.535	301.785	0.25	9.04	cytoplasm [GO:0005737]; hydrolase activity [GO:0016787]; isopentenyl-diphosphate delta-isomerase activity [GO:0004452]; metal ion binding [GO:0046872]; dimethylallyl diphosphate biosynthetic process [GO:0050992]; isoprenoid biosynthetic process [GO:0008299]	dimethylallyl diphosphate biosynthetic process [GO:0050992]; isoprenoid biosynthetic process [GO:0008299]	cytoplasm [GO:0005737]	hydrolase activity [GO:0016787]; isopentenyl-diphosphate delta-isomerase activity [GO:0004452]; metal ion binding [GO:0046872]	K01823	Bacteria	Proteobacteria	Gammaproteobacteria	Chromatiales	Ectothiorhodospiraceae (purple sulfur bacteria)	Halorhodospira	Halorhodospira halophila (Ectothiorhodospira halophila)
APRA_DESGI	aprA	Adenylylsulfate reductase subunit alpha (AdoPSO(4) reductase subunit A) (EC 1.8.99.2) (Adenosine 5'-phosphosulfate reductase subunit alpha) (APSR subunit A)	89.0594	68.485	90.945	68.92	9.205	14.5	26.325	492.005	0.07	31.08	cytoplasm [GO:0005737]; adenylyl-sulfate reductase activity [GO:0009973]; FAD binding [GO:0071949]; protein heterodimerization activity [GO:0046982]; dissimilatory sulfate reduction [GO:0019420]; protein heterotetramerization [GO:0051290]	dissimilatory sulfate reduction [GO:0019420]; protein heterotetramerization [GO:0051290]	cytoplasm [GO:0005737]	adenylyl-sulfate reductase activity [GO:0009973]; FAD binding [GO:0071949]; protein heterodimerization activity [GO:0046982]	K00394	Bacteria	Proteobacteria	Deltaproteobacteria	Desulfovibrionales	Desulfovibrionaceae	Desulfovibrio	Desulfovibrio gigas
EX7S_JANMA	xseB	Exodeoxyribonuclease 7 small subunit (EC 3.1.11.6) (Exodeoxyribonuclease VII small subunit) (Exonuclease VII small subunit)	275.78	729.875	482.795	162.16	119.065	218.265	67.82	436.57	146.975	118.495	cytoplasm [GO:0005737]; exodeoxyribonuclease VII complex [GO:0009318]; exodeoxyribonuclease VII activity [GO:0008855]; DNA catabolic process [GO:0006308]	DNA catabolic process [GO:0006308]	cytoplasm [GO:0005737]; exodeoxyribonuclease VII complex [GO:0009318]	exodeoxyribonuclease VII activity [GO:0008855]	K03602	Bacteria	Proteobacteria	Betaproteobacteria	Burkholderiales	Oxalobacteraceae	Janthinobacterium	Janthinobacterium sp. (strain Marseille) (Minibacterium massiliensis)
EX7L_DEIRA	xseA	Exodeoxyribonuclease 7 large subunit (EC 3.1.11.6) (Exodeoxyribonuclease VII large subunit) (Exonuclease VII large subunit)	28.5828	7.06	0.555	0	0	66.525	148.215	0	0	34.89	cytoplasm [GO:0005737]; exodeoxyribonuclease VII complex [GO:0009318]; exodeoxyribonuclease VII activity [GO:0008855]; nucleic acid binding [GO:0003676]; DNA catabolic process [GO:0006308]	DNA catabolic process [GO:0006308]	cytoplasm [GO:0005737]; exodeoxyribonuclease VII complex [GO:0009318]	exodeoxyribonuclease VII activity [GO:0008855]; nucleic acid binding [GO:0003676]	K03601	Bacteria	Deinococcus-Thermus	Deinococci	Deinococcales	Deinococcaceae	Deinococcus	Deinococcus radiodurans
EX7S_PSEF5	xseB	Exodeoxyribonuclease 7 small subunit (EC 3.1.11.6) (Exodeoxyribonuclease VII small subunit) (Exonuclease VII small subunit)	22.4172	0.15	0.135	18.11	27.405	0.15	0	155.805	0	0	cytoplasm [GO:0005737]; exodeoxyribonuclease VII complex [GO:0009318]; exodeoxyribonuclease VII activity [GO:0008855]; DNA catabolic process [GO:0006308]	DNA catabolic process [GO:0006308]	cytoplasm [GO:0005737]; exodeoxyribonuclease VII complex [GO:0009318]	exodeoxyribonuclease VII activity [GO:0008855]	K03602	Bacteria	Proteobacteria	Gammaproteobacteria	Pseudomonadales	Pseudomonadaceae	Pseudomonas	Pseudomonas protegens
TOP6A_METBF	top6A	Type 2 DNA topoisomerase 6 subunit A (EC 5.99.1.3) (Type II DNA topoisomerase VI subunit A)	81.9972	245.04	187.78	47.07	31.855	40.225	11.57	105.985	0	68.45	chromosome [GO:0005694]; ATP binding [GO:0005524]; DNA binding [GO:0003677]; DNA topoisomerase type II (ATP-hydrolyzing) activity [GO:0003918]; metal ion binding [GO:0046872]; DNA catabolic process, endonucleolytic [GO:0000737]; DNA topological change [GO:0006265]	DNA catabolic process, endonucleolytic [GO:0000737]; DNA topological change [GO:0006265]	chromosome [GO:0005694]	ATP binding [GO:0005524]; DNA binding [GO:0003677]; DNA topoisomerase type II (ATP-hydrolyzing) activity [GO:0003918]; metal ion binding [GO:0046872]	K03166	Archaea	Euryarchaeota	Methanomicrobia	Methanosarcinales	Methanosarcinaceae	Methanosarcina	Methanosarcina barkeri
INTS_ECOLI	intS	Prophage integrase IntS (Putative prophage CPS-53 integrase)	22.6272	0.04	0.04	0	0.965	131.055	41.54	0	0	30.005	identical protein binding [GO:0042802]; sequence-specific DNA binding [GO:0043565]; DNA integration [GO:0015074]; DNA recombination [GO:0006310]; establishment of integrated proviral latency [GO:0075713]; provirus excision [GO:0032359]; viral entry into host cell [GO:0046718]; viral genome integration into host DNA [GO:0044826]	DNA integration [GO:0015074]; DNA recombination [GO:0006310]; establishment of integrated proviral latency [GO:0075713]; provirus excision [GO:0032359]; viral entry into host cell [GO:0046718]; viral genome integration into host DNA [GO:0044826]		identical protein binding [GO:0042802]; sequence-specific DNA binding [GO:0043565]		Bacteria	Proteobacteria	Gammaproteobacteria	Enterobacterales	Enterobacteriaceae	Escherichia	Escherichia coli
INT2_MYCTU		Putative prophage phiRv2 integrase	14.3628	0	0	0	0	0	0	0	0	129.265	DNA binding [GO:0003677]; DNA integration [GO:0015074]; DNA recombination [GO:0006310]; establishment of integrated proviral latency [GO:0075713]; viral entry into host cell [GO:0046718]; viral genome integration into host DNA [GO:0044826]	DNA integration [GO:0015074]; DNA recombination [GO:0006310]; establishment of integrated proviral latency [GO:0075713]; viral entry into host cell [GO:0046718]; viral genome integration into host DNA [GO:0044826]		DNA binding [GO:0003677]		Bacteria	Actinobacteria	Actinobacteria (high G+C Gram-positive bacteria)	Corynebacteriales	Mycobacteriaceae	Mycobacterium	Mycobacterium tuberculosis complex
RLMG_STRCO	rlmG	Ribosomal RNA large subunit methyltransferase G (EC 2.1.1.174) (23S rRNA m2G1835 methyltransferase) (rRNA (guanine-N(2)-)-methyltransferase RlmG)	68.3033	5.895	4	60.82	543.895	0	0.12	0	0	0	cytosol [GO:0005829]; 23S rRNA (guanine(1835)-N(2))-methyltransferase activity [GO:0052916]; DNA binding [GO:0003677]; DNA methylation [GO:0006306]; rRNA base methylation [GO:0070475]	DNA methylation [GO:0006306]; rRNA base methylation [GO:0070475]	cytosol [GO:0005829]	23S rRNA (guanine(1835)-N(2))-methyltransferase activity [GO:0052916]; DNA binding [GO:0003677]	K00564	Bacteria	Actinobacteria	Actinobacteria (high G+C Gram-positive bacteria)	Streptomycetales	Streptomycetaceae	Streptomyces	Streptomyces coelicolor
RECR_BACAN	recR	Recombination protein RecR	209.263	75.8	106.785	98.95	118.51	204.195	367.81	330.96	236.805	343.55	DNA binding [GO:0003677]; metal ion binding [GO:0046872]; DNA recombination [GO:0006310]; DNA repair [GO:0006281]	DNA recombination [GO:0006310]; DNA repair [GO:0006281]		DNA binding [GO:0003677]; metal ion binding [GO:0046872]	K06187	Bacteria	Firmicutes	Bacilli	Bacillales	Bacillaceae	Bacillus	Bacillus anthracis
RUVC_BEII9	ruvC	Crossover junction endodeoxyribonuclease RuvC (EC 3.1.22.4) (Holliday junction nuclease RuvC) (Holliday junction resolvase RuvC)	144.744	26.94	14.335	144.195	630.79	6.125	14.875	432.14	21.045	12.255	crossover junction endodeoxyribonuclease activity [GO:0008821]; metal ion binding [GO:0046872]; nucleic acid binding [GO:0003676]; DNA recombination [GO:0006310]; DNA repair [GO:0006281]	DNA recombination [GO:0006310]; DNA repair [GO:0006281]		crossover junction endodeoxyribonuclease activity [GO:0008821]; metal ion binding [GO:0046872]; nucleic acid binding [GO:0003676]	K01159	Bacteria	Proteobacteria	Alphaproteobacteria	Rhizobiales	Beijerinckiaceae	Beijerinckia	Beijerinckia indica
RECR_LACF3	recR	Recombination protein RecR	121.853	0.45	0.09	0.415	0.12	311.7	322.54	0.035	34.055	427.27	DNA binding [GO:0003677]; metal ion binding [GO:0046872]; DNA recombination [GO:0006310]; DNA repair [GO:0006281]	DNA recombination [GO:0006310]; DNA repair [GO:0006281]		DNA binding [GO:0003677]; metal ion binding [GO:0046872]	K06187	Bacteria	Firmicutes	Bacilli	Lactobacillales	Lactobacillaceae	Lactobacillus	Lactobacillus fermentum
RECR_BACWK	recR	Recombination protein RecR	93.0967	8.12	11.26	78.365	94.855	21.61	23.54	537.025	1.715	61.38	DNA binding [GO:0003677]; metal ion binding [GO:0046872]; DNA recombination [GO:0006310]; DNA repair [GO:0006281]	DNA recombination [GO:0006310]; DNA repair [GO:0006281]		DNA binding [GO:0003677]; metal ion binding [GO:0046872]	K06187	Bacteria	Firmicutes	Bacilli	Bacillales	Bacillaceae	Bacillus	Bacillus weihenstephanensis
RECO_ALKMQ	recO	DNA repair protein RecO (Recombination protein O)	58.8711	0.055	0	2.09	17.83	438.55	61.91	0.65	0	8.755	DNA recombination [GO:0006310]; DNA repair [GO:0006281]	DNA recombination [GO:0006310]; DNA repair [GO:0006281]			K03584	Bacteria	Firmicutes	Clostridia	Clostridiales	Clostridiaceae	Alkaliphilus	Alkaliphilus metalliredigens
RECN_BACHD	recN	DNA repair protein RecN (Recombination protein N)	38.3328	0	0	0.66	0.59	0	0.585	343.16	0	0	ATP binding [GO:0005524]; DNA recombination [GO:0006310]; DNA repair [GO:0006281]	DNA recombination [GO:0006310]; DNA repair [GO:0006281]		ATP binding [GO:0005524]	K03631	Bacteria	Firmicutes	Bacilli	Bacillales	Bacillaceae	Bacillus	Bacillus halodurans
RECA_MYCGS	recA	Protein RecA (Recombinase A) [Cleaved into: Mga RecA intein] (Fragment)	20.6878	0.215	0	0	0	30.42	133.065	0	0	22.49	cytoplasm [GO:0005737]; ATP binding [GO:0005524]; DNA-dependent ATPase activity [GO:0008094]; endonuclease activity [GO:0004519]; single-stranded DNA binding [GO:0003697]; DNA recombination [GO:0006310]; DNA repair [GO:0006281]; intein-mediated protein splicing [GO:0016539]; SOS response [GO:0009432]	DNA recombination [GO:0006310]; DNA repair [GO:0006281]; intein-mediated protein splicing [GO:0016539]; SOS response [GO:0009432]	cytoplasm [GO:0005737]	ATP binding [GO:0005524]; DNA-dependent ATPase activity [GO:0008094]; endonuclease activity [GO:0004519]; single-stranded DNA binding [GO:0003697]		Bacteria	Actinobacteria	Actinobacteria (high G+C Gram-positive bacteria)	Corynebacteriales	Mycobacteriaceae	Mycobacterium	Mycobacterium gastri
RUVB_CHLTR	ruvB	Holliday junction ATP-dependent DNA helicase RuvB (EC 3.6.4.12)	954.991	52.72	54.985	4619.33	823.825	0.22	1.235	2556.51	485.89	0.195	ATP binding [GO:0005524]; DNA binding [GO:0003677]; four-way junction helicase activity [GO:0009378]; DNA recombination [GO:0006310]; DNA repair [GO:0006281]; SOS response [GO:0009432]	DNA recombination [GO:0006310]; DNA repair [GO:0006281]; SOS response [GO:0009432]		ATP binding [GO:0005524]; DNA binding [GO:0003677]; four-way junction helicase activity [GO:0009378]	K03551	Bacteria	PVC group	Chlamydiae	Chlamydiia	Chlamydiales	Chlamydiaceae	Chlamydia
RUVA_SYNS9	ruvA	Holliday junction ATP-dependent DNA helicase RuvA (EC 3.6.4.12)	34.6933	196.055	95.49	0.45	1.09	7.825	10.04	0	0	1.29	Holliday junction helicase complex [GO:0009379]; ATP binding [GO:0005524]; DNA binding [GO:0003677]; four-way junction helicase activity [GO:0009378]; DNA recombination [GO:0006310]; DNA repair [GO:0006281]; SOS response [GO:0009432]	DNA recombination [GO:0006310]; DNA repair [GO:0006281]; SOS response [GO:0009432]	Holliday junction helicase complex [GO:0009379]	ATP binding [GO:0005524]; DNA binding [GO:0003677]; four-way junction helicase activity [GO:0009378]	K03550	Bacteria	Cyanobacteria/Melainabacteria group	Cyanobacteria	Synechococcales	Synechococcaceae	Synechococcus	Synechococcus sp. (strain CC9902)
PRIA_CHLTR	priA	Primosomal protein N' (EC 3.6.4.-) (ATP-dependent helicase PriA)	77.9978	8.985	14.055	34.145	45.66	72.825	313.905	24.215	1.5	186.69	primosome complex [GO:1990077]; ATP binding [GO:0005524]; ATP-dependent 3'-5' DNA helicase activity [GO:0043140]; DNA binding [GO:0003677]; metal ion binding [GO:0046872]; DNA recombination [GO:0006310]; DNA replication initiation [GO:0006270]; DNA replication, synthesis of RNA primer [GO:0006269]; DNA unwinding involved in DNA replication [GO:0006268]; double-strand break repair [GO:0006302]	DNA recombination [GO:0006310]; DNA replication, synthesis of RNA primer [GO:0006269]; DNA replication initiation [GO:0006270]; DNA unwinding involved in DNA replication [GO:0006268]; double-strand break repair [GO:0006302]	primosome complex [GO:1990077]	ATP binding [GO:0005524]; ATP-dependent 3'-5' DNA helicase activity [GO:0043140]; DNA binding [GO:0003677]; metal ion binding [GO:0046872]	K04066	Bacteria	PVC group	Chlamydiae	Chlamydiia	Chlamydiales	Chlamydiaceae	Chlamydia
DNLJ_RENSM	ligA	DNA ligase (EC 6.5.1.2) (Polydeoxyribonucleotide synthase [NAD(+)])	770.203	7.055	4.61	1034.59	2407.78	452.11	1500.19	877.435	187.335	460.72	DNA ligase (NAD+) activity [GO:0003911]; metal ion binding [GO:0046872]; DNA repair [GO:0006281]; DNA replication [GO:0006260]	DNA repair [GO:0006281]; DNA replication [GO:0006260]		DNA ligase (NAD+) activity [GO:0003911]; metal ion binding [GO:0046872]	K01972	Bacteria	Actinobacteria	Actinobacteria (high G+C Gram-positive bacteria)	Micrococcales	Micrococcaceae	Renibacterium	Renibacterium salmoninarum
DPO4_MARHV	dinB	DNA polymerase IV (Pol IV) (EC 2.7.7.7)	146.042	0.605	0.61	54.395	37.475	224.18	478.96	1.47	22.66	494.02	cytoplasm [GO:0005737]; damaged DNA binding [GO:0003684]; DNA-directed DNA polymerase activity [GO:0003887]; metal ion binding [GO:0046872]; DNA repair [GO:0006281]; DNA replication [GO:0006260]	DNA repair [GO:0006281]; DNA replication [GO:0006260]	cytoplasm [GO:0005737]	damaged DNA binding [GO:0003684]; DNA-directed DNA polymerase activity [GO:0003887]; metal ion binding [GO:0046872]	K02346	Bacteria	Proteobacteria	Gammaproteobacteria	Alteromonadales	Alteromonadaceae	Marinobacter	Marinobacter hydrocarbonoclasticus (Pseudomonas nautica)
DNLJ_BIFLO	ligA	DNA ligase (EC 6.5.1.2) (Polydeoxyribonucleotide synthase [NAD(+)])	89.6044	10.745	8.18	6.32	4.66	543.02	89.825	1.415	19.59	122.685	DNA ligase (NAD+) activity [GO:0003911]; metal ion binding [GO:0046872]; DNA repair [GO:0006281]; DNA replication [GO:0006260]	DNA repair [GO:0006281]; DNA replication [GO:0006260]		DNA ligase (NAD+) activity [GO:0003911]; metal ion binding [GO:0046872]	K01972	Bacteria	Actinobacteria	Actinobacteria (high G+C Gram-positive bacteria)	Bifidobacteriales	Bifidobacteriaceae	Bifidobacterium	Bifidobacterium longum
DNLJ_STRE4	ligA	DNA ligase (EC 6.5.1.2) (Polydeoxyribonucleotide synthase [NAD(+)])	65.5883	0.04	0	0.02	0	221.485	292.865	0	0	75.885	DNA binding [GO:0003677]; DNA ligase (NAD+) activity [GO:0003911]; metal ion binding [GO:0046872]; DNA repair [GO:0006281]; DNA replication [GO:0006260]	DNA repair [GO:0006281]; DNA replication [GO:0006260]		DNA binding [GO:0003677]; DNA ligase (NAD+) activity [GO:0003911]; metal ion binding [GO:0046872]	K01972	Bacteria	Firmicutes	Bacilli	Lactobacillales	Streptococcaceae	Streptococcus	Streptococcus equi
DNLJ_PSEP1	ligA	DNA ligase (EC 6.5.1.2) (Polydeoxyribonucleotide synthase [NAD(+)])	58.84	0.32	0	0	0.04	112.55	363.565	0	0	53.085	DNA binding [GO:0003677]; DNA ligase (NAD+) activity [GO:0003911]; metal ion binding [GO:0046872]; DNA repair [GO:0006281]; DNA replication [GO:0006260]	DNA repair [GO:0006281]; DNA replication [GO:0006260]		DNA binding [GO:0003677]; DNA ligase (NAD+) activity [GO:0003911]; metal ion binding [GO:0046872]	K01972	Bacteria	Proteobacteria	Gammaproteobacteria	Pseudomonadales	Pseudomonadaceae	Pseudomonas	Pseudomonas putida (Arthrobacter siderocapsulatus)
DNLJ_NATPD	ligA	DNA ligase (EC 6.5.1.2) (Polydeoxyribonucleotide synthase [NAD(+)])	20.4872	0	0	0.195	0.765	0	0.715	0.385	0	182.325	DNA binding [GO:0003677]; DNA ligase (NAD+) activity [GO:0003911]; metal ion binding [GO:0046872]; DNA repair [GO:0006281]; DNA replication [GO:0006260]	DNA repair [GO:0006281]; DNA replication [GO:0006260]		DNA binding [GO:0003677]; DNA ligase (NAD+) activity [GO:0003911]; metal ion binding [GO:0046872]	K01972	Archaea	Euryarchaeota	Halobacteria	Halobacteriales	Haloarculaceae	Natronomonas	Natronomonas pharaonis (Natronobacterium pharaonis)
DNLJ_RHOPB	ligA	DNA ligase (EC 6.5.1.2) (Polydeoxyribonucleotide synthase [NAD(+)])	16.7128	0.51	0.795	1.335	7.95	1.255	17.29	2.23	0.025	119.025	DNA ligase (NAD+) activity [GO:0003911]; metal ion binding [GO:0046872]; DNA repair [GO:0006281]; DNA replication [GO:0006260]	DNA repair [GO:0006281]; DNA replication [GO:0006260]		DNA ligase (NAD+) activity [GO:0003911]; metal ion binding [GO:0046872]	K01972	Bacteria	Proteobacteria	Alphaproteobacteria	Rhizobiales	Bradyrhizobiaceae	Rhodopseudomonas	Rhodopseudomonas palustris
LEXA_LEPBL	lexA	LexA repressor (EC 3.4.21.88)	70.6894	0	0	0	0	196.27	437.28	0	0	2.655	DNA binding [GO:0003677]; serine-type endopeptidase activity [GO:0004252]; DNA repair [GO:0006281]; DNA replication [GO:0006260]; negative regulation of transcription, DNA-templated [GO:0045892]; SOS response [GO:0009432]; transcription, DNA-templated [GO:0006351]	DNA repair [GO:0006281]; DNA replication [GO:0006260]; negative regulation of transcription, DNA-templated [GO:0045892]; SOS response [GO:0009432]; transcription, DNA-templated [GO:0006351]		DNA binding [GO:0003677]; serine-type endopeptidase activity [GO:0004252]	K01356	Bacteria	Spirochaetes	Spirochaetia	Leptospirales	Leptospiraceae	Leptospira	Leptospira borgpetersenii
CRYD_RHOBA	cry	Cryptochrome DASH	41.6617	53.215	284.545	2.26	3.145	5.34	3.28	7.73	0	15.44	DNA binding [GO:0003677]; DNA photolyase activity [GO:0003913]; DNA repair [GO:0006281]; protein-chromophore linkage [GO:0018298]; regulation of transcription, DNA-templated [GO:0006355]; transcription, DNA-templated [GO:0006351]	DNA repair [GO:0006281]; protein-chromophore linkage [GO:0018298]; regulation of transcription, DNA-templated [GO:0006355]; transcription, DNA-templated [GO:0006351]		DNA binding [GO:0003677]; DNA photolyase activity [GO:0003913]	K01669	Bacteria	PVC group	Planctomycetes	Planctomycetia	Planctomycetales	Planctomycetaceae	Rhodopirellula
UVRC_DEHMB	uvrC	UvrABC system protein C (Protein UvrC) (Excinuclease ABC subunit C)	364.195	9.305	7.755	3.985	11.075	1224.64	1380.64	0.395	0	639.96	cytoplasm [GO:0005737]; excinuclease repair complex [GO:0009380]; excinuclease ABC activity [GO:0009381]; DNA repair [GO:0006281]; SOS response [GO:0009432]	DNA repair [GO:0006281]; SOS response [GO:0009432]	cytoplasm [GO:0005737]; excinuclease repair complex [GO:0009380]	excinuclease ABC activity [GO:0009381]	K03703	Bacteria	Chloroflexi	Dehalococcoidia	Dehalococcoidales	Dehalococcoidaceae	Dehalococcoides	Dehalococcoides mccartyi
UVRC_RUBXD	uvrC	UvrABC system protein C (Protein UvrC) (Excinuclease ABC subunit C)	40.1417	1.86	1.265	82.475	58.175	0.05	1.255	215.58	0	0.615	cytoplasm [GO:0005737]; excinuclease repair complex [GO:0009380]; excinuclease ABC activity [GO:0009381]; DNA repair [GO:0006281]; SOS response [GO:0009432]	DNA repair [GO:0006281]; SOS response [GO:0009432]	cytoplasm [GO:0005737]; excinuclease repair complex [GO:0009380]	excinuclease ABC activity [GO:0009381]	K03703	Bacteria	Actinobacteria	Rubrobacteria	Rubrobacterales	Rubrobacteraceae	Rubrobacter	Rubrobacter xylanophilus
UVRC_PSEA7	uvrC	UvrABC system protein C (Protein UvrC) (Excinuclease ABC subunit C)	22.6994	1.41	3.575	1.525	17.965	13.69	134.395	1.195	0.62	29.92	cytoplasm [GO:0005737]; excinuclease repair complex [GO:0009380]; DNA binding [GO:0003677]; excinuclease ABC activity [GO:0009381]; DNA repair [GO:0006281]; SOS response [GO:0009432]	DNA repair [GO:0006281]; SOS response [GO:0009432]	cytoplasm [GO:0005737]; excinuclease repair complex [GO:0009380]	DNA binding [GO:0003677]; excinuclease ABC activity [GO:0009381]	K03703	Bacteria	Proteobacteria	Gammaproteobacteria	Pseudomonadales	Pseudomonadaceae	Pseudomonas	Pseudomonas aeruginosa
UVRC_BARQU	uvrC	UvrABC system protein C (Protein UvrC) (Excinuclease ABC subunit C)	20.3628	0.13	0.07	20.315	146.18	0.03	0.315	13.785	0	2.44	cytoplasm [GO:0005737]; excinuclease repair complex [GO:0009380]; DNA binding [GO:0003677]; excinuclease ABC activity [GO:0009381]; DNA repair [GO:0006281]; SOS response [GO:0009432]	DNA repair [GO:0006281]; SOS response [GO:0009432]	cytoplasm [GO:0005737]; excinuclease repair complex [GO:0009380]	DNA binding [GO:0003677]; excinuclease ABC activity [GO:0009381]	K03703	Bacteria	Proteobacteria	Alphaproteobacteria	Rhizobiales	Bartonellaceae	Bartonella	Bartonella quintana (Rochalimaea quintana)
DPOL2_AERPE	polB	DNA polymerase 2 (EC 2.7.7.7) (DNA polymerase II)	415.807	3.94	0.83	0.29	0.205	0.075	3155.68	0	0	581.245	3'-5' exonuclease activity [GO:0008408]; DNA binding [GO:0003677]; DNA-directed DNA polymerase activity [GO:0003887]; nucleotide binding [GO:0000166]; DNA replication [GO:0006260]	DNA replication [GO:0006260]		3'-5' exonuclease activity [GO:0008408]; DNA binding [GO:0003677]; DNA-directed DNA polymerase activity [GO:0003887]; nucleotide binding [GO:0000166]	K02319	Archaea	Crenarchaeota	Thermoprotei	Desulfurococcales	Desulfurococcaceae	Aeropyrum	Aeropyrum pernix
TRAC4_ECOLX	traC	DNA primase TraC (EC 2.7.7.-) (Replication primase)	73.7261	0	1.15	84.01	96.16	0.105	2.515	469.04	0.11	10.445	DNA-directed 5'-3' RNA polymerase activity [GO:0003899]; DNA replication [GO:0006260]	DNA replication [GO:0006260]		DNA-directed 5'-3' RNA polymerase activity [GO:0003899]		Bacteria	Proteobacteria	Gammaproteobacteria	Enterobacterales	Enterobacteriaceae	Escherichia	Escherichia coli
DPO3A_PASMU	dnaE	DNA polymerase III subunit alpha (EC 2.7.7.7)	37.2028	203.505	130.685	0.03	0	0.07	0.535	0	0	0	cytoplasm [GO:0005737]; 3'-5' exonuclease activity [GO:0008408]; DNA-directed DNA polymerase activity [GO:0003887]; nucleic acid binding [GO:0003676]; DNA replication [GO:0006260]	DNA replication [GO:0006260]	cytoplasm [GO:0005737]	3'-5' exonuclease activity [GO:0008408]; DNA-directed DNA polymerase activity [GO:0003887]; nucleic acid binding [GO:0003676]	K02337	Bacteria	Proteobacteria	Gammaproteobacteria	Pasteurellales	Pasteurellaceae	Pasteurella	Pasteurella multocida
DPO3A_STRPY	dnaE	DNA polymerase III subunit alpha (EC 2.7.7.7)	34.98	0	0	0.58	0	0	7.825	306.415	0	0	cytoplasm [GO:0005737]; 3'-5' exonuclease activity [GO:0008408]; DNA-directed DNA polymerase activity [GO:0003887]; nucleic acid binding [GO:0003676]; DNA replication [GO:0006260]	DNA replication [GO:0006260]	cytoplasm [GO:0005737]	3'-5' exonuclease activity [GO:0008408]; DNA-directed DNA polymerase activity [GO:0003887]; nucleic acid binding [GO:0003676]		Bacteria	Firmicutes	Bacilli	Lactobacillales	Streptococcaceae	Streptococcus	Streptococcus pyogenes
DPOL1_AERPE	polA	DNA polymerase 1 (EC 2.7.7.7) (DNA polymerase I)	29.7211	0	0.695	0	0	23.125	26.05	0	0	217.62	3'-5' exonuclease activity [GO:0008408]; DNA binding [GO:0003677]; DNA-directed DNA polymerase activity [GO:0003887]; nucleotide binding [GO:0000166]; DNA replication [GO:0006260]	DNA replication [GO:0006260]		3'-5' exonuclease activity [GO:0008408]; DNA binding [GO:0003677]; DNA-directed DNA polymerase activity [GO:0003887]; nucleotide binding [GO:0000166]	K02319	Archaea	Crenarchaeota	Thermoprotei	Desulfurococcales	Desulfurococcaceae	Aeropyrum	Aeropyrum pernix
RIR1_CHLMU	nrdA	Ribonucleoside-diphosphate reductase subunit alpha (EC 1.17.4.1) (Ribonucleotide reductase)	13.4811	0	0.1	0.875	0	0	0	0	119.99	0.365	ATP binding [GO:0005524]; ribonucleoside-diphosphate reductase activity, thioredoxin disulfide as acceptor [GO:0004748]; DNA replication [GO:0006260]	DNA replication [GO:0006260]		ATP binding [GO:0005524]; ribonucleoside-diphosphate reductase activity, thioredoxin disulfide as acceptor [GO:0004748]	K00525	Bacteria	PVC group	Chlamydiae	Chlamydiia	Chlamydiales	Chlamydiaceae	Chlamydia
RECF_GEOSL	recF	DNA replication and repair protein RecF	11.8239	0	0	0	0	0.035	0.125	0	0	106.255	cytoplasm [GO:0005737]; ATP binding [GO:0005524]; single-stranded DNA binding [GO:0003697]; DNA replication [GO:0006260]; DNA synthesis involved in DNA repair [GO:0000731]; double-strand break repair [GO:0006302]; SOS response [GO:0009432]	DNA replication [GO:0006260]; DNA synthesis involved in DNA repair [GO:0000731]; double-strand break repair [GO:0006302]; SOS response [GO:0009432]	cytoplasm [GO:0005737]	ATP binding [GO:0005524]; single-stranded DNA binding [GO:0003697]	K03629	Bacteria	Proteobacteria	Deltaproteobacteria	Desulfuromonadales	Geobacteraceae	Geobacter	Geobacter sulfurreducens
REP8_ECOLX	repA	Replication initiation protein (Replication-associated protein)	321.367	0.15	0.34	2054.38	352.4	3.905	20.98	439.49	0.29	20.375	DNA replication [GO:0006260]; plasmid maintenance [GO:0006276]	DNA replication [GO:0006260]; plasmid maintenance [GO:0006276]				Bacteria	Proteobacteria	Gammaproteobacteria	Enterobacterales	Enterobacteriaceae	Escherichia	Escherichia coli
DNAJ_MICAN	dnaJ	Chaperone protein DnaJ	668.457	0.89	0	0	2.33	13.395	874.755	0.225	1.445	5123.07	cytoplasm [GO:0005737]; ATP binding [GO:0005524]; heat shock protein binding [GO:0031072]; metal ion binding [GO:0046872]; unfolded protein binding [GO:0051082]; DNA replication [GO:0006260]; protein folding [GO:0006457]; response to heat [GO:0009408]	DNA replication [GO:0006260]; protein folding [GO:0006457]; response to heat [GO:0009408]	cytoplasm [GO:0005737]	ATP binding [GO:0005524]; heat shock protein binding [GO:0031072]; metal ion binding [GO:0046872]; unfolded protein binding [GO:0051082]	K03686	Bacteria	Cyanobacteria/Melainabacteria group	Cyanobacteria	Oscillatoriophycideae	Chroococcales	Microcystaceae	Microcystis
DNAJ_ACHLA	dnaJ	Chaperone protein DnaJ	169.542	342.92	25.415	12.305	0.035	7.75	994.95	0	0	142.5	cytoplasm [GO:0005737]; ATP binding [GO:0005524]; heat shock protein binding [GO:0031072]; metal ion binding [GO:0046872]; unfolded protein binding [GO:0051082]; DNA replication [GO:0006260]; protein folding [GO:0006457]; response to heat [GO:0009408]	DNA replication [GO:0006260]; protein folding [GO:0006457]; response to heat [GO:0009408]	cytoplasm [GO:0005737]	ATP binding [GO:0005524]; heat shock protein binding [GO:0031072]; metal ion binding [GO:0046872]; unfolded protein binding [GO:0051082]		Bacteria	Tenericutes	Mollicutes	Acholeplasmatales	Acholeplasmataceae	Acholeplasma	Acholeplasma laidlawii
DNAJ_FRATW	dnaJ	Chaperone protein DnaJ	56.6033	1.24	0.88	14.045	9.305	2.6	4.345	476.16	0.17	0.685	cytoplasm [GO:0005737]; ATP binding [GO:0005524]; heat shock protein binding [GO:0031072]; metal ion binding [GO:0046872]; unfolded protein binding [GO:0051082]; DNA replication [GO:0006260]; protein folding [GO:0006457]; response to heat [GO:0009408]	DNA replication [GO:0006260]; protein folding [GO:0006457]; response to heat [GO:0009408]	cytoplasm [GO:0005737]	ATP binding [GO:0005524]; heat shock protein binding [GO:0031072]; metal ion binding [GO:0046872]; unfolded protein binding [GO:0051082]	K03686	Bacteria	Proteobacteria	Gammaproteobacteria	Thiotrichales	Francisellaceae	Francisella	Francisella tularensis
DNAJ_BEII9	dnaJ	Chaperone protein DnaJ	24.2217	2.985	10.67	0.06	0	0	54.74	0	0	149.54	cytoplasm [GO:0005737]; ATP binding [GO:0005524]; heat shock protein binding [GO:0031072]; metal ion binding [GO:0046872]; unfolded protein binding [GO:0051082]; DNA replication [GO:0006260]; protein folding [GO:0006457]; response to heat [GO:0009408]	DNA replication [GO:0006260]; protein folding [GO:0006457]; response to heat [GO:0009408]	cytoplasm [GO:0005737]	ATP binding [GO:0005524]; heat shock protein binding [GO:0031072]; metal ion binding [GO:0046872]; unfolded protein binding [GO:0051082]	K03686	Bacteria	Proteobacteria	Alphaproteobacteria	Rhizobiales	Beijerinckiaceae	Beijerinckia	Beijerinckia indica
DNAA_NEIMB	dnaA	Chromosomal replication initiator protein DnaA	21.0989	2.795	2.91	9.83	14.54	0.51	35.26	116.24	0.07	7.735	cytoplasm [GO:0005737]; ATP binding [GO:0005524]; DNA replication origin binding [GO:0003688]; DNA replication initiation [GO:0006270]; regulation of DNA replication [GO:0006275]	DNA replication initiation [GO:0006270]; regulation of DNA replication [GO:0006275]	cytoplasm [GO:0005737]	ATP binding [GO:0005524]; DNA replication origin binding [GO:0003688]	K02313	Bacteria	Proteobacteria	Betaproteobacteria	Neisseriales	Neisseriaceae	Neisseria	Neisseria meningitidis
DNAD_BACSU	dnaD	DNA replication protein DnaD	95.1861	0	0	0	0	0	0	856.675	0	0	primosome complex [GO:1990077]; DNA replication, synthesis of RNA primer [GO:0006269]	DNA replication, synthesis of RNA primer [GO:0006269]	primosome complex [GO:1990077]		K02086	Bacteria	Firmicutes	Bacilli	Bacillales	Bacillaceae	Bacillus	Bacillus subtilis
DNAB_MYCIT	dnaB	Replicative DNA helicase (EC 3.6.4.12) [Cleaved into: Min DnaB intein] (Fragment)	479.132	423.19	537.875	537.925	1957.45	0.13	5.185	834.51	0	15.92	primosome complex [GO:1990077]; ATP binding [GO:0005524]; DNA binding [GO:0003677]; DNA helicase activity [GO:0003678]; endonuclease activity [GO:0004519]; DNA replication, synthesis of RNA primer [GO:0006269]; intein-mediated protein splicing [GO:0016539]	DNA replication, synthesis of RNA primer [GO:0006269]; intein-mediated protein splicing [GO:0016539]	primosome complex [GO:1990077]	ATP binding [GO:0005524]; DNA binding [GO:0003677]; DNA helicase activity [GO:0003678]; endonuclease activity [GO:0004519]		Bacteria	Actinobacteria	Actinobacteria (high G+C Gram-positive bacteria)	Corynebacteriales	Mycobacteriaceae	Mycobacterium	Mycobacterium avium complex (MAC)
MT1A_MORBO	mboIAM	Modification methylase MboIA (M.MboIA) (EC 2.1.1.72) (Adenine-specific methyltransferase MboIA)	72.6517	2.155	6.13	94.225	134.86	76.315	31.12	72.63	50.11	186.32	site-specific DNA-methyltransferase (adenine-specific) activity [GO:0009007]; DNA restriction-modification system [GO:0009307]	DNA restriction-modification system [GO:0009307]		site-specific DNA-methyltransferase (adenine-specific) activity [GO:0009007]		Bacteria	Proteobacteria	Gammaproteobacteria	Pseudomonadales	Moraxellaceae	Moraxella	Moraxella bovis
T1SB_ECOLX	hsdS	Type-1 restriction enzyme EcoBI specificity protein (S.EcoBI) (Type I restriction enzyme EcoBI specificity protein) (S protein)	19.9417	11.255	9.88	0.185	0	142.74	9.335	0	0	6.08	DNA binding [GO:0003677]; DNA restriction-modification system [GO:0009307]	DNA restriction-modification system [GO:0009307]		DNA binding [GO:0003677]		Bacteria	Proteobacteria	Gammaproteobacteria	Enterobacterales	Enterobacteriaceae	Escherichia	Escherichia coli
MTS2_SHISO	ssoIIM	Modification methylase SsoII (M.SsoII) (EC 2.1.1.37) (Cytosine-specific methyltransferase SsoII)	44.77	1.395	1.015	4.045	7.715	50.96	211	0.37	7.45	118.98	DNA (cytosine-5-)-methyltransferase activity [GO:0003886]; sequence-specific DNA binding [GO:0043565]; DNA restriction-modification system [GO:0009307]; regulation of transcription, DNA-templated [GO:0006355]; transcription, DNA-templated [GO:0006351]	DNA restriction-modification system [GO:0009307]; regulation of transcription, DNA-templated [GO:0006355]; transcription, DNA-templated [GO:0006351]		DNA (cytosine-5-)-methyltransferase activity [GO:0003886]; sequence-specific DNA binding [GO:0043565]		Bacteria	Proteobacteria	Gammaproteobacteria	Enterobacterales	Enterobacteriaceae	Shigella	Shigella sonnei
Y3427_MYCTU		Putative ATP-binding protein Rv3427c in insertion sequence	26.3878	0.35	0	0	0	19.36	186.5	0	0	31.28	cytoplasm [GO:0005737]; plasma membrane [GO:0005886]; ATP binding [GO:0005524]; DNA strand elongation involved in DNA replication [GO:0006271]; growth [GO:0040007]	DNA strand elongation involved in DNA replication [GO:0006271]; growth [GO:0040007]	cytoplasm [GO:0005737]; plasma membrane [GO:0005886]	ATP binding [GO:0005524]		Bacteria	Actinobacteria	Actinobacteria (high G+C Gram-positive bacteria)	Corynebacteriales	Mycobacteriaceae	Mycobacterium	Mycobacterium tuberculosis complex
PARE_RICBR	parE	DNA topoisomerase 4 subunit B (EC 5.99.1.3) (Topoisomerase IV subunit B)	246.369	236.02	119.65	586.26	888.775	16.27	23.615	223.94	0	122.795	chromosome [GO:0005694]; ATP binding [GO:0005524]; DNA binding [GO:0003677]; DNA topoisomerase type II (ATP-hydrolyzing) activity [GO:0003918]; metal ion binding [GO:0046872]; DNA topological change [GO:0006265]	DNA topological change [GO:0006265]	chromosome [GO:0005694]	ATP binding [GO:0005524]; DNA binding [GO:0003677]; DNA topoisomerase type II (ATP-hydrolyzing) activity [GO:0003918]; metal ion binding [GO:0046872]	K02622	Bacteria	Proteobacteria	Alphaproteobacteria	Rickettsiales	Rickettsiaceae	Rickettsieae	Rickettsia
GYRA_LAWIP	gyrA	DNA gyrase subunit A (EC 5.99.1.3)	19.4772	0	0	70.21	0	0	0.44	3.6	0	101.045	chromosome [GO:0005694]; cytoplasm [GO:0005737]; ATP binding [GO:0005524]; DNA binding [GO:0003677]; DNA topoisomerase type II (ATP-hydrolyzing) activity [GO:0003918]; DNA topological change [GO:0006265]	DNA topological change [GO:0006265]	chromosome [GO:0005694]; cytoplasm [GO:0005737]	ATP binding [GO:0005524]; DNA binding [GO:0003677]; DNA topoisomerase type II (ATP-hydrolyzing) activity [GO:0003918]	K02469	Bacteria	Proteobacteria	Deltaproteobacteria	Desulfovibrionales	Desulfovibrionaceae	Lawsonia	Lawsonia intracellularis
RPOA_RHOBA	rpoA	DNA-directed RNA polymerase subunit alpha (RNAP subunit alpha) (EC 2.7.7.6) (RNA polymerase subunit alpha) (Transcriptase subunit alpha)	514.483	61.615	80.53	46.925	52.7	1490.02	1163.25	7.565	86.635	1641.11	cytoplasm [GO:0005737]; DNA binding [GO:0003677]; DNA-directed 5'-3' RNA polymerase activity [GO:0003899]; protein dimerization activity [GO:0046983]; DNA-templated transcription, elongation [GO:0006354]	DNA-templated transcription, elongation [GO:0006354]	cytoplasm [GO:0005737]	DNA binding [GO:0003677]; DNA-directed 5'-3' RNA polymerase activity [GO:0003899]; protein dimerization activity [GO:0046983]	K03040	Bacteria	PVC group	Planctomycetes	Planctomycetia	Planctomycetales	Planctomycetaceae	Rhodopirellula
NUSB_MYCTU	nusB	Transcription antitermination protein NusB (Antitermination factor NusB)	236.65	1273.38	604.145	0.665	1.97	95.62	72.345	1.665	0	80.065	RNA binding [GO:0003723]; DNA-templated transcription, termination [GO:0006353]; growth [GO:0040007]; regulation of transcription, DNA-templated [GO:0006355]	DNA-templated transcription, termination [GO:0006353]; growth [GO:0040007]; regulation of transcription, DNA-templated [GO:0006355]		RNA binding [GO:0003723]	K03625	Bacteria	Actinobacteria	Actinobacteria (high G+C Gram-positive bacteria)	Corynebacteriales	Mycobacteriaceae	Mycobacterium	Mycobacterium tuberculosis complex
NUSB_AGRVS	nusB	Transcription antitermination protein NusB (Antitermination factor NusB)	45.7572	4.085	3.035	247.035	71.875	5.67	13.82	47.95	0	18.345	RNA binding [GO:0003723]; DNA-templated transcription, termination [GO:0006353]; regulation of transcription, DNA-templated [GO:0006355]	DNA-templated transcription, termination [GO:0006353]; regulation of transcription, DNA-templated [GO:0006355]		RNA binding [GO:0003723]	K03625	Bacteria	Proteobacteria	Alphaproteobacteria	Rhizobiales	Rhizobiaceae	Agrobacterium	Agrobacterium vitis (Rhizobium vitis)
NUSB_NITEU	nusB	Transcription antitermination protein NusB (Antitermination factor NusB)	37.2172	13.245	9.845	25.105	41.92	60.545	105.27	17.23	0.21	61.585	RNA binding [GO:0003723]; DNA-templated transcription, termination [GO:0006353]; regulation of transcription, DNA-templated [GO:0006355]	DNA-templated transcription, termination [GO:0006353]; regulation of transcription, DNA-templated [GO:0006355]		RNA binding [GO:0003723]	K03625	Bacteria	Proteobacteria	Betaproteobacteria	Nitrosomonadales	Nitrosomonadaceae	Nitrosomonas	Nitrosomonas europaea
RHO_HELPJ	rho	Transcription termination factor Rho (EC 3.6.4.-) (ATP-dependent helicase Rho)	27.1128	35.435	20.85	0.14	0	156.225	19.685	0	0.425	11.255	ATP binding [GO:0005524]; helicase activity [GO:0004386]; RNA binding [GO:0003723]; RNA-dependent ATPase activity [GO:0008186]; DNA-templated transcription, termination [GO:0006353]; regulation of transcription, DNA-templated [GO:0006355]	DNA-templated transcription, termination [GO:0006353]; regulation of transcription, DNA-templated [GO:0006355]		ATP binding [GO:0005524]; helicase activity [GO:0004386]; RNA binding [GO:0003723]; RNA-dependent ATPase activity [GO:0008186]	K03628	Bacteria	Proteobacteria	Epsilonproteobacteria	Campylobacterales	Helicobacteraceae	Helicobacter	Helicobacter pylori (Campylobacter pylori)
ADDA_LACP3	addA	ATP-dependent helicase/nuclease subunit A (EC 3.1.-.-) (EC 3.6.4.12) (ATP-dependent helicase/nuclease AddA)	254.766	1064.77	1062.72	91.225	0.03	0.03	0.875	71.025	2.21	0	ATP binding [GO:0005524]; ATP-dependent DNA helicase activity [GO:0004003]; DNA binding [GO:0003677]; exonuclease activity [GO:0004527]; double-strand break repair [GO:0006302]	double-strand break repair [GO:0006302]		ATP binding [GO:0005524]; ATP-dependent DNA helicase activity [GO:0004003]; DNA binding [GO:0003677]; exonuclease activity [GO:0004527]	K16898	Bacteria	Firmicutes	Bacilli	Lactobacillales	Lactobacillaceae	Lactobacillus	Lactobacillus paracasei
ADDB_GEOKA	addB	ATP-dependent helicase/deoxyribonuclease subunit B (EC 3.1.-.-) (EC 3.6.4.12) (ATP-dependent helicase/nuclease AddB)	24.0372	0.05	0.89	0	0.185	8.285	39.02	0	133.125	34.78	4 iron, 4 sulfur cluster binding [GO:0051539]; ATP binding [GO:0005524]; DNA binding [GO:0003677]; exonuclease activity [GO:0004527]; metal ion binding [GO:0046872]; double-strand break repair via homologous recombination [GO:0000724]	double-strand break repair via homologous recombination [GO:0000724]		4 iron, 4 sulfur cluster binding [GO:0051539]; ATP binding [GO:0005524]; DNA binding [GO:0003677]; exonuclease activity [GO:0004527]; metal ion binding [GO:0046872]	K16899	Bacteria	Firmicutes	Bacilli	Bacillales	Bacillaceae	Geobacillus	Geobacillus kaustophilus
ADDB_CLOCE	addB	ATP-dependent helicase/deoxyribonuclease subunit B (EC 3.1.-.-) (EC 3.6.4.12) (ATP-dependent helicase/nuclease AddB)	15.0128	9.695	102.145	0.22	0.09	12.6	3.7	0	0	6.665	4 iron, 4 sulfur cluster binding [GO:0051539]; ATP binding [GO:0005524]; DNA binding [GO:0003677]; exonuclease activity [GO:0004527]; metal ion binding [GO:0046872]; double-strand break repair via homologous recombination [GO:0000724]	double-strand break repair via homologous recombination [GO:0000724]		4 iron, 4 sulfur cluster binding [GO:0051539]; ATP binding [GO:0005524]; DNA binding [GO:0003677]; exonuclease activity [GO:0004527]; metal ion binding [GO:0046872]	K16899	Bacteria	Firmicutes	Clostridia	Clostridiales	Ruminococcaceae	Ruminiclostridium	[Clostridium] cellulolyticum
LACD_STRA5	lacD	Tagatose 1,6-diphosphate aldolase (EC 4.1.2.40) (D-tagatose-1,6-bisphosphate aldolase) (Tagatose-bisphosphate aldolase)	608.258	137.555	4.315	3.085	0.56	0.195	4887.2	0	0	441.42	tagatose-6-phosphate kinase activity [GO:0009024]; tagatose-bisphosphate aldolase activity [GO:0009025]; D-tagatose 6-phosphate catabolic process [GO:2001059]; lactose catabolic process via tagatose-6-phosphate [GO:0019512]	D-tagatose 6-phosphate catabolic process [GO:2001059]; lactose catabolic process via tagatose-6-phosphate [GO:0019512]		tagatose-6-phosphate kinase activity [GO:0009024]; tagatose-bisphosphate aldolase activity [GO:0009025]	K01635	Bacteria	Firmicutes	Bacilli	Lactobacillales	Streptococcaceae	Streptococcus	Streptococcus agalactiae
KTHY_ANAVT	tmk	Thymidylate kinase (EC 2.7.4.9) (dTMP kinase)	529.504	6.04	8.265	9.285	10.865	617.105	2531.38	5.975	193.895	1382.73	ATP binding [GO:0005524]; thymidylate kinase activity [GO:0004798]; dTDP biosynthetic process [GO:0006233]	dTDP biosynthetic process [GO:0006233]		ATP binding [GO:0005524]; thymidylate kinase activity [GO:0004798]	K00943	Bacteria	Cyanobacteria/Melainabacteria group	Cyanobacteria	Nostocales	Nostocaceae	Anabaena	Anabaena variabilis
KTHY_RUEPO	tmk	Thymidylate kinase (EC 2.7.4.9) (dTMP kinase)	99.6511	91.98	65.86	39.965	84.22	11.55	3.605	142.72	452.2	4.76	ATP binding [GO:0005524]; thymidylate kinase activity [GO:0004798]; dTDP biosynthetic process [GO:0006233]	dTDP biosynthetic process [GO:0006233]		ATP binding [GO:0005524]; thymidylate kinase activity [GO:0004798]	K00943	Bacteria	Proteobacteria	Alphaproteobacteria	Rhodobacterales	Rhodobacteraceae	Ruegeria	Ruegeria pomeroyi
KTHY_PYRFU	tmk	Probable thymidylate kinase (EC 2.7.4.9) (dTMP kinase)	13.6356	0	0	0.16	0.48	0	0.535	121.545	0	0	ATP binding [GO:0005524]; thymidylate kinase activity [GO:0004798]; dTDP biosynthetic process [GO:0006233]	dTDP biosynthetic process [GO:0006233]		ATP binding [GO:0005524]; thymidylate kinase activity [GO:0004798]	K00943	Archaea	Euryarchaeota	Thermococci	Thermococcales	Thermococcaceae	Pyrococcus	Pyrococcus furiosus
Y632_CHLTR		UPF0159 protein CT_632	567.276	1.435	1.21	2.9	1.535	4470.77	248.575	1.26	1.305	376.49	flavin adenine dinucleotide binding [GO:0050660]; thymidylate synthase (FAD) activity [GO:0050797]; dTMP biosynthetic process [GO:0006231]	dTMP biosynthetic process [GO:0006231]		flavin adenine dinucleotide binding [GO:0050660]; thymidylate synthase (FAD) activity [GO:0050797]		Bacteria	PVC group	Chlamydiae	Chlamydiia	Chlamydiales	Chlamydiaceae	Chlamydia
TYSY_MARMS	thyA	Thymidylate synthase (TS) (TSase) (EC 2.1.1.45)	118.241	29.41	66.105	197.91	545.645	0.165	1.505	222.785	0	0.64	cytoplasm [GO:0005737]; thymidylate synthase activity [GO:0004799]; dTMP biosynthetic process [GO:0006231]; dTTP biosynthetic process [GO:0006235]	dTMP biosynthetic process [GO:0006231]; dTTP biosynthetic process [GO:0006235]	cytoplasm [GO:0005737]	thymidylate synthase activity [GO:0004799]	K00560	Bacteria	Proteobacteria	Gammaproteobacteria	Oceanospirillales	Oceanospirillaceae	Marinomonas	Marinomonas sp. (strain MWYL1)
DCD_MYCVP	dcd	dCTP deaminase (EC 3.5.4.13) (Deoxycytidine triphosphate deaminase)	287.926	55.555	137.365	23.74	22.39	459.87	831.835	4.065	468.415	588.1	dCTP deaminase activity [GO:0008829]; dUMP biosynthetic process [GO:0006226]; dUTP biosynthetic process [GO:0006229]	dUMP biosynthetic process [GO:0006226]; dUTP biosynthetic process [GO:0006229]		dCTP deaminase activity [GO:0008829]	K01494	Bacteria	Actinobacteria	Actinobacteria (high G+C Gram-positive bacteria)	Corynebacteriales	Mycobacteriaceae	Mycobacterium	Mycobacterium vanbaalenii
DCD_RHOE4	dcd	dCTP deaminase (EC 3.5.4.13) (Deoxycytidine triphosphate deaminase)	274.392	189.115	352.18	623.56	282.715	24.07	51.58	846.76	81.59	17.96	dCTP deaminase activity [GO:0008829]; dUMP biosynthetic process [GO:0006226]; dUTP biosynthetic process [GO:0006229]	dUMP biosynthetic process [GO:0006226]; dUTP biosynthetic process [GO:0006229]		dCTP deaminase activity [GO:0008829]	K01494	Bacteria	Actinobacteria	Actinobacteria (high G+C Gram-positive bacteria)	Corynebacteriales	Nocardiaceae	Rhodococcus	Rhodococcus erythropolis (Arthrobacter picolinophilus)
DCD_BIFA0	dcd	dCTP deaminase (EC 3.5.4.13) (Deoxycytidine triphosphate deaminase)	63.9794	6.85	28.965	119.94	357.005	12.71	0.19	38.23	11.84	0.085	dCTP deaminase activity [GO:0008829]; dUMP biosynthetic process [GO:0006226]; dUTP biosynthetic process [GO:0006229]	dUMP biosynthetic process [GO:0006226]; dUTP biosynthetic process [GO:0006229]		dCTP deaminase activity [GO:0008829]	K01494	Bacteria	Actinobacteria	Actinobacteria (high G+C Gram-positive bacteria)	Bifidobacteriales	Bifidobacteriaceae	Bifidobacterium	Bifidobacterium animalis
DUT_SHEAM	dut	Deoxyuridine 5'-triphosphate nucleotidohydrolase (dUTPase) (EC 3.6.1.23) (dUTP pyrophosphatase)	61.4967	0.97	0	0	0	85.755	322.335	0	0	144.41	dUTP diphosphatase activity [GO:0004170]; metal ion binding [GO:0046872]; dUMP biosynthetic process [GO:0006226]; dUTP metabolic process [GO:0046080]	dUMP biosynthetic process [GO:0006226]; dUTP metabolic process [GO:0046080]		dUTP diphosphatase activity [GO:0004170]; metal ion binding [GO:0046872]	K01520	Bacteria	Proteobacteria	Gammaproteobacteria	Alteromonadales	Shewanellaceae	Shewanella	Shewanella amazonensis
ECTA_BORPA	ectA	L-2,4-diaminobutyric acid acetyltransferase (DABA acetyltransferase) (EC 2.3.1.178)	1303.87	150.73	127.185	2610.95	1131.96	724.42	459.77	6073.91	420.22	35.64	diaminobutyrate acetyltransferase activity [GO:0033816]; N-acetyltransferase activity [GO:0008080]; ectoine biosynthetic process [GO:0019491]	ectoine biosynthetic process [GO:0019491]		diaminobutyrate acetyltransferase activity [GO:0033816]; N-acetyltransferase activity [GO:0008080]	K06718	Bacteria	Proteobacteria	Betaproteobacteria	Burkholderiales	Alcaligenaceae	Bordetella	Bordetella parapertussis
ETCG_SHEON	rnfG	Electron transport complex subunit G	119.633	4.245	2.315	110.045	913.115	0.815	0.255	39.615	6.295	0	integral component of membrane [GO:0016021]; plasma membrane [GO:0005886]; electron carrier activity [GO:0009055]; FMN binding [GO:0010181]; electron transport chain [GO:0022900]	electron transport chain [GO:0022900]	integral component of membrane [GO:0016021]; plasma membrane [GO:0005886]	electron carrier activity [GO:0009055]; FMN binding [GO:0010181]	K03612	Bacteria	Proteobacteria	Gammaproteobacteria	Alteromonadales	Shewanellaceae	Shewanella	Shewanella oneidensis
SOXA_CHLTE	soxA	SoxAX cytochrome complex subunit A (EC 1.8.2.-) (Cytochrome c551 subunit monoheme) (Protein SoxA) (Sulfur oxidizing protein A) (Thiosulfate-oxidizing multienzyme system protein SoxA) (TOMES protein SoxA)	164.681	42.04	61.37	70.37	5.53	0.275	0.75	1072.69	152.56	76.545	cytochrome complex [GO:0070069]; periplasmic space [GO:0042597]; electron carrier activity [GO:0009055]; heme binding [GO:0020037]; iron ion binding [GO:0005506]; metal ion binding [GO:0046872]; oxidoreductase activity [GO:0016491]; oxidoreductase activity, acting on a sulfur group of donors, cytochrome as acceptor [GO:0016669]; protein heterodimerization activity [GO:0046982]; enzyme active site…	enzyme active site formation via cysteine modification to L-cysteine persulfide [GO:0018192]; oxidation-reduction process [GO:0055114]; sulfur oxidation [GO:0019417]	cytochrome complex [GO:0070069]; periplasmic space [GO:0042597]	electron carrier activity [GO:0009055]; heme binding [GO:0020037]; iron ion binding [GO:0005506]; metal ion binding [GO:0046872]; oxidoreductase activity [GO:0016491]; oxidoreductase activity, acting on a sulfur group of donors, cytochrome as acceptor [GO:0016669]; protein heterodimerization activity [GO:0046982]	K17222	Bacteria	Bacteroidetes/Chlorobi group	Chlorobi	Chlorobia	Chlorobiales	Chlorobiaceae	Chlorobaculum
RIBL_HALJB	ribL	FAD synthase (EC 2.7.7.2) (FMN adenylyltransferase) (Flavin adenine dinucleotide synthase)	63.4744	0.08	0	0	0	233.415	187.325	0	5.375	145.075	ATP binding [GO:0005524]; FMN adenylyltransferase activity [GO:0003919]; FAD biosynthetic process [GO:0006747]; FMN metabolic process [GO:0046444]	FAD biosynthetic process [GO:0006747]; FMN metabolic process [GO:0046444]		ATP binding [GO:0005524]; FMN adenylyltransferase activity [GO:0003919]	K14656	Archaea	Euryarchaeota	Halobacteria	Halobacteriales	Halobacteriaceae	Halalkalicoccus	Halalkalicoccus jeotgali
RIBL_METB6	ribL	FAD synthase (EC 2.7.7.2) (FMN adenylyltransferase) (Flavin adenine dinucleotide synthase)	23.7811	0	0	0.03	0.055	183.985	19.89	0	0	10.07	ATP binding [GO:0005524]; FMN adenylyltransferase activity [GO:0003919]; FAD biosynthetic process [GO:0006747]; FMN metabolic process [GO:0046444]	FAD biosynthetic process [GO:0006747]; FMN metabolic process [GO:0046444]		ATP binding [GO:0005524]; FMN adenylyltransferase activity [GO:0003919]	K14656	Archaea	Euryarchaeota	Methanomicrobia	Methanomicrobiales	Methanoregulaceae	Methanoregula	Methanoregula boonei
ACPS_PELPB	acpS	Holo-[acyl-carrier-protein] synthase (Holo-ACP synthase) (EC 2.7.8.7) (4'-phosphopantetheinyl transferase AcpS)	2777.62	2707.45	22269	19.65	0.035	0.505	1.495	0.39	0	0	cytoplasm [GO:0005737]; holo-[acyl-carrier-protein] synthase activity [GO:0008897]; magnesium ion binding [GO:0000287]; fatty acid biosynthetic process [GO:0006633]	fatty acid biosynthetic process [GO:0006633]	cytoplasm [GO:0005737]	holo-[acyl-carrier-protein] synthase activity [GO:0008897]; magnesium ion binding [GO:0000287]	K00997	Bacteria	Chlorobi	Chlorobia	Chlorobiales	Chlorobiaceae	Pelodictyon	Pelodictyon phaeoclathratiforme
ACPS_KOCRD	acpS	Holo-[acyl-carrier-protein] synthase (Holo-ACP synthase) (EC 2.7.8.7) (4'-phosphopantetheinyl transferase AcpS)	783.906	3.295	29.72	0.065	0.215	4726.88	144.8	0.43	3.375	2146.38	cytoplasm [GO:0005737]; holo-[acyl-carrier-protein] synthase activity [GO:0008897]; magnesium ion binding [GO:0000287]; fatty acid biosynthetic process [GO:0006633]	fatty acid biosynthetic process [GO:0006633]	cytoplasm [GO:0005737]	holo-[acyl-carrier-protein] synthase activity [GO:0008897]; magnesium ion binding [GO:0000287]	K00997	Bacteria	Actinobacteria	Actinobacteria (high G+C Gram-positive bacteria)	Micrococcales	Micrococcaceae	Kocuria	Kocuria rhizophila
ACPS_PARDP	acpS	Holo-[acyl-carrier-protein] synthase (Holo-ACP synthase) (EC 2.7.8.7) (4'-phosphopantetheinyl transferase AcpS)	164.507	213.335	159.785	179.225	141.79	26.54	33.185	699.48	18.57	8.65	cytoplasm [GO:0005737]; holo-[acyl-carrier-protein] synthase activity [GO:0008897]; magnesium ion binding [GO:0000287]; fatty acid biosynthetic process [GO:0006633]	fatty acid biosynthetic process [GO:0006633]	cytoplasm [GO:0005737]	holo-[acyl-carrier-protein] synthase activity [GO:0008897]; magnesium ion binding [GO:0000287]	K00997	Bacteria	Proteobacteria	Alphaproteobacteria	Rhodobacterales	Rhodobacteraceae	Paracoccus	Paracoccus denitrificans
ACPS_GEOSM	acpS	Holo-[acyl-carrier-protein] synthase (Holo-ACP synthase) (EC 2.7.8.7) (4'-phosphopantetheinyl transferase AcpS)	23.4261	0	0	0	0	0	0	210.835	0	0	cytoplasm [GO:0005737]; holo-[acyl-carrier-protein] synthase activity [GO:0008897]; magnesium ion binding [GO:0000287]; fatty acid biosynthetic process [GO:0006633]	fatty acid biosynthetic process [GO:0006633]	cytoplasm [GO:0005737]	holo-[acyl-carrier-protein] synthase activity [GO:0008897]; magnesium ion binding [GO:0000287]	K00997	Bacteria	Proteobacteria	Deltaproteobacteria	Desulfuromonadales	Geobacteraceae	Geobacter	Geobacter sp. (strain M21)
ACCA_TREDE	accA	Acetyl-coenzyme A carboxylase carboxyl transferase subunit alpha (ACCase subunit alpha) (Acetyl-CoA carboxylase carboxyltransferase subunit alpha) (EC 6.4.1.2)	169.723	8.66	16.64	770.545	285.2	0	0.92	431.795	6.545	7.2	acetyl-CoA carboxylase complex [GO:0009317]; acetyl-CoA carboxylase activity [GO:0003989]; ATP binding [GO:0005524]; fatty acid biosynthetic process [GO:0006633]; malonyl-CoA biosynthetic process [GO:2001295]	fatty acid biosynthetic process [GO:0006633]; malonyl-CoA biosynthetic process [GO:2001295]	acetyl-CoA carboxylase complex [GO:0009317]	acetyl-CoA carboxylase activity [GO:0003989]; ATP binding [GO:0005524]	K01962	Bacteria	Spirochaetes	Spirochaetia	Spirochaetales	Spirochaetaceae	Treponema	Treponema denticola
ACCA_CHLCV	accA	Acetyl-coenzyme A carboxylase carboxyl transferase subunit alpha (ACCase subunit alpha) (Acetyl-CoA carboxylase carboxyltransferase subunit alpha) (EC 6.4.1.2)	15.9089	0	0.39	0.615	0	0	0	142.175	0	0	acetyl-CoA carboxylase complex [GO:0009317]; acetyl-CoA carboxylase activity [GO:0003989]; ATP binding [GO:0005524]; fatty acid biosynthetic process [GO:0006633]; malonyl-CoA biosynthetic process [GO:2001295]	fatty acid biosynthetic process [GO:0006633]; malonyl-CoA biosynthetic process [GO:2001295]	acetyl-CoA carboxylase complex [GO:0009317]	acetyl-CoA carboxylase activity [GO:0003989]; ATP binding [GO:0005524]	K01962	Bacteria	PVC group	Chlamydiae	Chlamydiia	Chlamydiales	Chlamydiaceae	Chlamydia
PLSX_RUBXD	plsX	Phosphate acyltransferase (EC 2.3.1.n2) (Acyl-ACP phosphotransacylase) (Acyl-[acyl-carrier-protein]--phosphate acyltransferase) (Phosphate-acyl-ACP acyltransferase)	16.695	2.07	1.94	3.215	17.135	3.63	3.15	117.835	0	1.28	cytoplasm [GO:0005737]; transferase activity, transferring acyl groups other than amino-acyl groups [GO:0016747]; fatty acid biosynthetic process [GO:0006633]; phospholipid biosynthetic process [GO:0008654]	fatty acid biosynthetic process [GO:0006633]; phospholipid biosynthetic process [GO:0008654]	cytoplasm [GO:0005737]	transferase activity, transferring acyl groups other than amino-acyl groups [GO:0016747]	K03621	Bacteria	Actinobacteria	Rubrobacteria	Rubrobacterales	Rubrobacteraceae	Rubrobacter	Rubrobacter xylanophilus
HBCL1_METS5		4-hydroxybutyrate--CoA ligase 1 (EC 6.2.1.40) (Acetate--CoA ligase) (EC 6.2.1.1) (Butyrate--CoA ligase) (EC 6.2.1.2) (Propionate--CoA ligase) (EC 6.2.1.17)	35.4594	2.315	3.565	1.985	0.515	61.655	189.885	3.595	1.225	54.395	integral component of membrane [GO:0016021]; acetate-CoA ligase activity [GO:0003987]; ATP binding [GO:0005524]; butyrate-CoA ligase activity [GO:0047760]; propionate-CoA ligase activity [GO:0050218]; fatty acid metabolic process [GO:0006631]	fatty acid metabolic process [GO:0006631]	integral component of membrane [GO:0016021]	acetate-CoA ligase activity [GO:0003987]; ATP binding [GO:0005524]; butyrate-CoA ligase activity [GO:0047760]; propionate-CoA ligase activity [GO:0050218]	K14466	Archaea	Crenarchaeota	Thermoprotei	Sulfolobales	Sulfolobaceae	Metallosphaera	Metallosphaera sedula
AAS_PECAS	aas	Bifunctional protein Aas [Includes: 2-acylglycerophosphoethanolamine acyltransferase (EC 2.3.1.40) (2-acyl-GPE acyltransferase) (Acyl-[acyl-carrier-protein]--phospholipid O-acyltransferase); Acyl-[acyl-carrier-protein] synthetase (EC 6.2.1.20) (Acyl-ACP synthetase) (Long-chain-fatty-acid--[acyl-carrier-protein] ligase)]	38.62	2.395	2.035	20.62	72.315	0.435	0.65	248.68	0.245	0.205	integral component of membrane [GO:0016021]; plasma membrane [GO:0005886]; acyl-[acyl-carrier-protein]-phospholipid O-acyltransferase activity [GO:0008779]; ATP binding [GO:0005524]; long-chain fatty acid [acyl-carrier-protein] ligase activity [GO:0008922]; fatty acid metabolic process [GO:0006631]; phospholipid biosynthetic process [GO:0008654]	fatty acid metabolic process [GO:0006631]; phospholipid biosynthetic process [GO:0008654]	integral component of membrane [GO:0016021]; plasma membrane [GO:0005886]	acyl-[acyl-carrier-protein]-phospholipid O-acyltransferase activity [GO:0008779]; ATP binding [GO:0005524]; long-chain fatty acid [acyl-carrier-protein] ligase activity [GO:0008922]	K05939	Bacteria	Proteobacteria	Gammaproteobacteria	Enterobacterales	Pectobacteriaceae	Pectobacterium	Pectobacterium atrosepticum (Erwinia carotovora subsp. atroseptica)
PABB_ECOLI	pabB	Aminodeoxychorismate synthase component 1 (ADC synthase) (ADCS) (EC 2.6.1.85) (4-amino-4-deoxychorismate synthase component 1)	164.67	231.34	205.965	275.605	263.935	9.935	7.69	179.725	301.07	6.765	cytoplasm [GO:0005737]; 4-amino-4-deoxychorismate synthase activity [GO:0046820]; magnesium ion binding [GO:0000287]; folic acid biosynthetic process [GO:0046656]; tetrahydrofolate biosynthetic process [GO:0046654]	folic acid biosynthetic process [GO:0046656]; tetrahydrofolate biosynthetic process [GO:0046654]	cytoplasm [GO:0005737]	4-amino-4-deoxychorismate synthase activity [GO:0046820]; magnesium ion binding [GO:0000287]	K01665	Bacteria	Proteobacteria	Gammaproteobacteria	Enterobacterales	Enterobacteriaceae	Escherichia	Escherichia coli
FHCC_METEA	fhcC	Formyltransferase/hydrolase complex Fhc subunit C	16.9861	0.695	0.905	20.975	125.745	2.58	0	0.8	0.515	0.66	cytoplasm [GO:0005737]; formylmethanofuran dehydrogenase activity [GO:0018493]; transition metal ion binding [GO:0046914]; formaldehyde catabolic process [GO:0046294]; methanogenesis [GO:0015948]; one-carbon metabolic process [GO:0006730]	formaldehyde catabolic process [GO:0046294]; methanogenesis [GO:0015948]; one-carbon metabolic process [GO:0006730]	cytoplasm [GO:0005737]	formylmethanofuran dehydrogenase activity [GO:0018493]; transition metal ion binding [GO:0046914]	K00202	Bacteria	Proteobacteria	Alphaproteobacteria	Rhizobiales	Methylobacteriaceae	Methylobacterium	Methylobacterium extorquens (Methylobacterium dichloromethanicum) (Protomonas extorquens)
FDHA_METFO	fdhA	Formate dehydrogenase subunit alpha (EC 1.2.1.2)	320.564	4.56	5.475	88.52	386.25	0.435	3.09	2393.59	3.16	0	4 iron, 4 sulfur cluster binding [GO:0051539]; electron carrier activity [GO:0009055]; formate dehydrogenase (coenzyme F420) activity [GO:0043794]; formate dehydrogenase (NAD+) activity [GO:0008863]; molybdenum ion binding [GO:0030151]; formate metabolic process [GO:0015942]	formate metabolic process [GO:0015942]		4 iron, 4 sulfur cluster binding [GO:0051539]; electron carrier activity [GO:0009055]; formate dehydrogenase (coenzyme F420) activity [GO:0043794]; formate dehydrogenase (NAD+) activity [GO:0008863]; molybdenum ion binding [GO:0030151]		Archaea	Euryarchaeota	Methanobacteria	Methanobacteriales	Methanobacteriaceae	Methanobacterium	Methanobacterium formicicum
ALF_TREPA	fba	Fructose-bisphosphate aldolase (FBP aldolase) (FBPA) (EC 4.1.2.13) (Fructose-1,6-bisphosphate aldolase)	45.0033	0	0.265	0	0	4.38	3.535	3.58	0	393.27	fructose-bisphosphate aldolase activity [GO:0004332]; zinc ion binding [GO:0008270]; fructose 1,6-bisphosphate metabolic process [GO:0030388]; glycolytic process [GO:0006096]	fructose 1,6-bisphosphate metabolic process [GO:0030388]; glycolytic process [GO:0006096]		fructose-bisphosphate aldolase activity [GO:0004332]; zinc ion binding [GO:0008270]	K01624	Bacteria	Spirochaetes	Spirochaetia	Spirochaetales	Spirochaetaceae	Treponema	Treponema pallidum
K6PF_METAC	pfkC	ADP-specific phosphofructokinase (EC 2.7.1.146) (ADP-dependent phosphofructokinase) (ADP-Pfk)	59.2	0	0.105	36.26	226.66	16.62	59.865	43.45	8.23	141.61	cytoplasm [GO:0005737]; ADP-specific phosphofructokinase activity [GO:0043844]; magnesium ion binding [GO:0000287]; phosphofructokinase activity [GO:0008443]; fructose metabolic process [GO:0006000]; glycolytic process [GO:0006096]	fructose metabolic process [GO:0006000]; glycolytic process [GO:0006096]	cytoplasm [GO:0005737]	ADP-specific phosphofructokinase activity [GO:0043844]; magnesium ion binding [GO:0000287]; phosphofructokinase activity [GO:0008443]	K00918	Archaea	Euryarchaeota	Methanomicrobia	Methanosarcinales	Methanosarcinaceae	Methanosarcina	Methanosarcina acetivorans
ZAPD_COXBU	zapD	Cell division protein ZapD (Z ring-associated protein D)	37.0633	72.435	172.325	0.505	0	70.425	7.325	0	0	10.555	cell division site [GO:0032153]; cytoplasm [GO:0005737]; FtsZ-dependent cytokinesis [GO:0043093]	FtsZ-dependent cytokinesis [GO:0043093]	cell division site [GO:0032153]; cytoplasm [GO:0005737]		K18778	Bacteria	Proteobacteria	Gammaproteobacteria	Legionellales	Coxiellaceae	Coxiella	Coxiella burnetii
GAL1_ROSCS	galK	Galactokinase (EC 2.7.1.6) (Galactose kinase)	233.069	2.495	3.18	0.05	0	733.545	933.88	0.03	0	424.445	cytoplasm [GO:0005737]; ATP binding [GO:0005524]; galactokinase activity [GO:0004335]; galactose binding [GO:0005534]; metal ion binding [GO:0046872]; galactose metabolic process [GO:0006012]	galactose metabolic process [GO:0006012]	cytoplasm [GO:0005737]	ATP binding [GO:0005524]; galactokinase activity [GO:0004335]; galactose binding [GO:0005534]; metal ion binding [GO:0046872]	K00849	Bacteria	Chloroflexi	Chloroflexia	Chloroflexales	Roseiflexineae	Roseiflexaceae	Roseiflexus
OPGB_CITK8	mdoB	Phosphoglycerol transferase I (EC 2.7.8.20) (Phosphatidylglycerol--membrane-oligosaccharide glycerophosphotransferase)	584.181	34.57	15.645	383.11	3274.39	6.875	17.125	1414.3	26.51	85.105	integral component of membrane [GO:0016021]; plasma membrane [GO:0005886]; phosphatidylglycerol-membrane-oligosaccharide glycerophosphotransferase activity [GO:0008960]; sulfuric ester hydrolase activity [GO:0008484]; glucan biosynthetic process [GO:0009250]	glucan biosynthetic process [GO:0009250]	integral component of membrane [GO:0016021]; plasma membrane [GO:0005886]	phosphatidylglycerol-membrane-oligosaccharide glycerophosphotransferase activity [GO:0008960]; sulfuric ester hydrolase activity [GO:0008484]	K01002	Bacteria	Proteobacteria	Gammaproteobacteria	Enterobacterales	Enterobacteriaceae	Citrobacter	Citrobacter koseri (Citrobacter diversus)
PCKG_SULSO	pckG	Phosphoenolpyruvate carboxykinase [GTP] (PEP carboxykinase) (PEPCK) (EC 4.1.1.32)	316.041	1.9	7.905	789.73	230.07	35.285	31.765	148.37	1165.28	434.065	cytoplasm [GO:0005737]; GTP binding [GO:0005525]; metal ion binding [GO:0046872]; phosphoenolpyruvate carboxykinase (GTP) activity [GO:0004613]; gluconeogenesis [GO:0006094]	gluconeogenesis [GO:0006094]	cytoplasm [GO:0005737]	GTP binding [GO:0005525]; metal ion binding [GO:0046872]; phosphoenolpyruvate carboxykinase (GTP) activity [GO:0004613]	K01596	Archaea	Crenarchaeota	Thermoprotei	Sulfolobales	Sulfolobaceae	Sulfolobus	Sulfolobus solfataricus
PCKA_STAHJ	pckA	Phosphoenolpyruvate carboxykinase (ATP) (PCK) (PEP carboxykinase) (PEPCK) (EC 4.1.1.49)	275.463	747.465	821.695	44.815	98.91	146.865	122.51	286.94	0	209.97	cytoplasm [GO:0005737]; ATP binding [GO:0005524]; metal ion binding [GO:0046872]; phosphoenolpyruvate carboxykinase (ATP) activity [GO:0004612]; gluconeogenesis [GO:0006094]	gluconeogenesis [GO:0006094]	cytoplasm [GO:0005737]	ATP binding [GO:0005524]; metal ion binding [GO:0046872]; phosphoenolpyruvate carboxykinase (ATP) activity [GO:0004612]	K01610	Bacteria	Firmicutes	Bacilli	Bacillales	Staphylococcaceae	Staphylococcus	Staphylococcus haemolyticus
F16PA_DESAG	fbp	Fructose-1,6-bisphosphatase class 1 (FBPase class 1) (EC 3.1.3.11) (D-fructose-1,6-bisphosphate 1-phosphohydrolase class 1)	60.2994	0.115	0	0.305	0.86	282.255	31.195	0	0	227.965	cytoplasm [GO:0005737]; fructose 1,6-bisphosphate 1-phosphatase activity [GO:0042132]; metal ion binding [GO:0046872]; gluconeogenesis [GO:0006094]	gluconeogenesis [GO:0006094]	cytoplasm [GO:0005737]	fructose 1,6-bisphosphate 1-phosphatase activity [GO:0042132]; metal ion binding [GO:0046872]	K03841	Bacteria	Proteobacteria	Deltaproteobacteria	Desulfovibrionales	Desulfovibrionaceae	Desulfovibrio	Desulfovibrio alaskensis
PCKA_BACSU	pckA	Phosphoenolpyruvate carboxykinase (ATP) (PCK) (PEP carboxykinase) (PEPCK) (EC 4.1.1.49)	23.3494	8.635	12.28	1.275	0.96	22.755	141.425	0.2	0	22.615	cytosol [GO:0005829]; ATP binding [GO:0005524]; metal ion binding [GO:0046872]; phosphoenolpyruvate carboxykinase (ATP) activity [GO:0004612]; gluconeogenesis [GO:0006094]	gluconeogenesis [GO:0006094]	cytosol [GO:0005829]	ATP binding [GO:0005524]; metal ion binding [GO:0046872]; phosphoenolpyruvate carboxykinase (ATP) activity [GO:0004612]	K01610	Bacteria	Firmicutes	Bacilli	Bacillales	Bacillaceae	Bacillus	Bacillus subtilis
F16A2_SALRD	fbp2	Fructose-1,6-bisphosphatase class 1 2 (FBPase class 1 2) (EC 3.1.3.11) (D-fructose-1,6-bisphosphate 1-phosphohydrolase class 1 2)	22.7633	128.49	74.875	0	0	0.61	0.68	0	0	0.215	cytoplasm [GO:0005737]; fructose 1,6-bisphosphate 1-phosphatase activity [GO:0042132]; metal ion binding [GO:0046872]; gluconeogenesis [GO:0006094]	gluconeogenesis [GO:0006094]	cytoplasm [GO:0005737]	fructose 1,6-bisphosphate 1-phosphatase activity [GO:0042132]; metal ion binding [GO:0046872]	K03841	Bacteria	Bacteroidetes/Chlorobi group	Bacteroidetes	Bacteroidetes Order II. Incertae sedis	Rhodothermaceae	Salinibacter	Salinibacter ruber
G6PI_METCA	pgi	Glucose-6-phosphate isomerase (GPI) (EC 5.3.1.9) (Phosphoglucose isomerase) (PGI) (Phosphohexose isomerase) (PHI)	397.346	819.795	517.55	15.33	18.335	1715.48	334.61	0	44.01	111	cytoplasm [GO:0005737]; glucose-6-phosphate isomerase activity [GO:0004347]; gluconeogenesis [GO:0006094]; glycolytic process [GO:0006096]	gluconeogenesis [GO:0006094]; glycolytic process [GO:0006096]	cytoplasm [GO:0005737]	glucose-6-phosphate isomerase activity [GO:0004347]	K01810	Bacteria	Proteobacteria	Gammaproteobacteria	Methylococcales	Methylococcaceae	Methylococcus	Methylococcus capsulatus
GPMA_BACCQ	gpmA	2,3-bisphosphoglycerate-dependent phosphoglycerate mutase (BPG-dependent PGAM) (PGAM) (Phosphoglyceromutase) (dPGM) (EC 5.4.2.11)	286.084	4.215	1.97	0.48	0.765	2283.26	81.35	0	25.33	177.385	phosphoglycerate mutase activity [GO:0004619]; gluconeogenesis [GO:0006094]; glycolytic process [GO:0006096]	gluconeogenesis [GO:0006094]; glycolytic process [GO:0006096]		phosphoglycerate mutase activity [GO:0004619]	K01834	Bacteria	Firmicutes	Bacilli	Bacillales	Bacillaceae	Bacillus	Bacillus cereus
G6PI_LACP7	pgi	Glucose-6-phosphate isomerase (GPI) (EC 5.3.1.9) (Phosphoglucose isomerase) (PGI) (Phosphohexose isomerase) (PHI)	237.531	15.92	15.06	377.37	1.545	0.135	2.735	41.76	1422.63	260.62	cytoplasm [GO:0005737]; glucose-6-phosphate isomerase activity [GO:0004347]; gluconeogenesis [GO:0006094]; glycolytic process [GO:0006096]	gluconeogenesis [GO:0006094]; glycolytic process [GO:0006096]	cytoplasm [GO:0005737]	glucose-6-phosphate isomerase activity [GO:0004347]	K01810	Bacteria	Firmicutes	Clostridia	Clostridiales	Lachnospiraceae	Lachnoclostridium	Lachnoclostridium phytofermentans
G6PI_AGRVS	pgi	Glucose-6-phosphate isomerase (GPI) (EC 5.3.1.9) (Phosphoglucose isomerase) (PGI) (Phosphohexose isomerase) (PHI)	62.4278	155.315	128.07	65.715	138.36	0.015	0.915	45.765	20.36	7.335	cytoplasm [GO:0005737]; glucose-6-phosphate isomerase activity [GO:0004347]; gluconeogenesis [GO:0006094]; glycolytic process [GO:0006096]	gluconeogenesis [GO:0006094]; glycolytic process [GO:0006096]	cytoplasm [GO:0005737]	glucose-6-phosphate isomerase activity [GO:0004347]	K01810	Bacteria	Proteobacteria	Alphaproteobacteria	Rhizobiales	Rhizobiaceae	Agrobacterium	Agrobacterium vitis (Rhizobium vitis)
G6PI_BIFLO	pgi	Glucose-6-phosphate isomerase (GPI) (EC 5.3.1.9) (Phosphoglucose isomerase) (PGI) (Phosphohexose isomerase) (PHI)	56.1272	12.12	9.865	58.755	79.925	65.05	186.89	17.985	10.055	64.5	cytoplasm [GO:0005737]; glucose-6-phosphate isomerase activity [GO:0004347]; gluconeogenesis [GO:0006094]; glycolytic process [GO:0006096]	gluconeogenesis [GO:0006094]; glycolytic process [GO:0006096]	cytoplasm [GO:0005737]	glucose-6-phosphate isomerase activity [GO:0004347]	K01810	Bacteria	Actinobacteria	Actinobacteria (high G+C Gram-positive bacteria)	Bifidobacteriales	Bifidobacteriaceae	Bifidobacterium	Bifidobacterium longum
G6PI_ANASK	pgi	Glucose-6-phosphate isomerase (GPI) (EC 5.3.1.9) (Phosphoglucose isomerase) (PGI) (Phosphohexose isomerase) (PHI)	55.9961	127.125	77.745	0.395	1.115	90.615	149.335	0.195	0	57.44	cytoplasm [GO:0005737]; glucose-6-phosphate isomerase activity [GO:0004347]; gluconeogenesis [GO:0006094]; glycolytic process [GO:0006096]	gluconeogenesis [GO:0006094]; glycolytic process [GO:0006096]	cytoplasm [GO:0005737]	glucose-6-phosphate isomerase activity [GO:0004347]	K01810	Bacteria	Proteobacteria	Deltaproteobacteria	Myxococcales (fruiting gliding bacteria)	Cystobacterineae	Anaeromyxobacteraceae	Anaeromyxobacter
GPMA2_LACPL	gpmA2	2,3-bisphosphoglycerate-dependent phosphoglycerate mutase 2 (BPG-dependent PGAM 2) (PGAM 2) (Phosphoglyceromutase 2) (dPGM 2) (EC 5.4.2.11)	44.9789	106.195	95.01	3.565	6.505	142.665	24.86	0.535	0	25.475	phosphoglycerate mutase activity [GO:0004619]; gluconeogenesis [GO:0006094]; glycolytic process [GO:0006096]	gluconeogenesis [GO:0006094]; glycolytic process [GO:0006096]		phosphoglycerate mutase activity [GO:0004619]	K01834	Bacteria	Firmicutes	Bacilli	Lactobacillales	Lactobacillaceae	Lactobacillus	Lactobacillus plantarum
GPMA_BACC2	gpmA	2,3-bisphosphoglycerate-dependent phosphoglycerate mutase (BPG-dependent PGAM) (PGAM) (Phosphoglyceromutase) (dPGM) (EC 5.4.2.11)	16.1972	16.25	122.79	0.035	0.105	6.335	0.26	0	0	0	phosphoglycerate mutase activity [GO:0004619]; gluconeogenesis [GO:0006094]; glycolytic process [GO:0006096]	gluconeogenesis [GO:0006094]; glycolytic process [GO:0006096]		phosphoglycerate mutase activity [GO:0004619]	K01834	Bacteria	Firmicutes	Bacilli	Bacillales	Bacillaceae	Bacillus	Bacillus cereus
GPMI_YERPS	gpmI	2,3-bisphosphoglycerate-independent phosphoglycerate mutase (BPG-independent PGAM) (Phosphoglyceromutase) (iPGM) (EC 5.4.2.12)	56.1383	6.495	17.96	64.075	245.885	0	1.485	167.13	0	2.215	cytoplasm [GO:0005737]; manganese ion binding [GO:0030145]; phosphoglycerate mutase activity [GO:0004619]; glucose catabolic process [GO:0006007]; glycolytic process [GO:0006096]	glucose catabolic process [GO:0006007]; glycolytic process [GO:0006096]	cytoplasm [GO:0005737]	manganese ion binding [GO:0030145]; phosphoglycerate mutase activity [GO:0004619]	K15633	Bacteria	Proteobacteria	Gammaproteobacteria	Enterobacterales	Yersiniaceae	Yersinia	Yersinia pseudotuberculosis complex
GPMI_PSEPG	gpmI	2,3-bisphosphoglycerate-independent phosphoglycerate mutase (BPG-independent PGAM) (Phosphoglyceromutase) (iPGM) (EC 5.4.2.12)	54.6606	16.345	6.84	221.96	67.9	1.105	1.8	163.695	11.215	1.085	cytoplasm [GO:0005737]; manganese ion binding [GO:0030145]; phosphoglycerate mutase activity [GO:0004619]; glucose catabolic process [GO:0006007]; glycolytic process [GO:0006096]	glucose catabolic process [GO:0006007]; glycolytic process [GO:0006096]	cytoplasm [GO:0005737]	manganese ion binding [GO:0030145]; phosphoglycerate mutase activity [GO:0004619]	K15633	Bacteria	Proteobacteria	Gammaproteobacteria	Pseudomonadales	Pseudomonadaceae	Pseudomonas	Pseudomonas putida (Arthrobacter siderocapsulatus)
GLN1B_HAEIN	glnA	Glutamine synthetase (GS) (EC 6.3.1.2) (Glutamate--ammonia ligase) (Glutamine synthetase I beta) (GSI beta)	275.266	0.68	0	1.435	1.02	2072.07	265.59	0	2.02	134.58	cytoplasm [GO:0005737]; ATP binding [GO:0005524]; glutamate-ammonia ligase activity [GO:0004356]; metal ion binding [GO:0046872]; glutamine biosynthetic process [GO:0006542]; nitrogen fixation [GO:0009399]	glutamine biosynthetic process [GO:0006542]; nitrogen fixation [GO:0009399]	cytoplasm [GO:0005737]	ATP binding [GO:0005524]; glutamate-ammonia ligase activity [GO:0004356]; metal ion binding [GO:0046872]	K01915	Bacteria	Proteobacteria	Gammaproteobacteria	Pasteurellales	Pasteurellaceae	Haemophilus	Haemophilus influenzae
GLN1B_MICDP	glnA	Glutamine synthetase (GS) (EC 6.3.1.2) (Glutamate--ammonia ligase) (Glutamine synthetase I beta) (GSI beta)	59.7633	0	0	0.115	0.375	3.395	0.805	532.625	0	0.555	cytoplasm [GO:0005737]; ATP binding [GO:0005524]; glutamate-ammonia ligase activity [GO:0004356]; metal ion binding [GO:0046872]; glutamine biosynthetic process [GO:0006542]; nitrogen fixation [GO:0009399]	glutamine biosynthetic process [GO:0006542]; nitrogen fixation [GO:0009399]	cytoplasm [GO:0005737]	ATP binding [GO:0005524]; glutamate-ammonia ligase activity [GO:0004356]; metal ion binding [GO:0046872]		Bacteria	Cyanobacteria/Melainabacteria group	Cyanobacteria	Nostocales	Rivulariaceae	Microchaete	Microchaete diplosiphon (Fremyella diplosiphon)
GLN1B_METCA	glnA	Glutamine synthetase (GS) (EC 6.3.1.2) (Glutamate--ammonia ligase) (Glutamine synthetase I beta) (GSI beta)	35.3583	0	0	0	45.845	0.065	0	0	272.315	0	cytoplasm [GO:0005737]; ATP binding [GO:0005524]; glutamate-ammonia ligase activity [GO:0004356]; metal ion binding [GO:0046872]; glutamine biosynthetic process [GO:0006542]; nitrogen fixation [GO:0009399]	glutamine biosynthetic process [GO:0006542]; nitrogen fixation [GO:0009399]	cytoplasm [GO:0005737]	ATP binding [GO:0005524]; glutamate-ammonia ligase activity [GO:0004356]; metal ion binding [GO:0046872]	K01915	Bacteria	Proteobacteria	Gammaproteobacteria	Methylococcales	Methylococcaceae	Methylococcus	Methylococcus capsulatus
HIS5_EXIS2	hisH	Imidazole glycerol phosphate synthase subunit HisH (EC 2.4.2.-) (IGP synthase glutamine amidotransferase subunit) (IGP synthase subunit HisH) (ImGP synthase subunit HisH) (IGPS subunit HisH)	36.855	0	0	0	0	0	0	331.695	0	0	cytoplasm [GO:0005737]; transferase activity, transferring pentosyl groups [GO:0016763]; glutamine metabolic process [GO:0006541]; histidine biosynthetic process [GO:0000105]	glutamine metabolic process [GO:0006541]; histidine biosynthetic process [GO:0000105]	cytoplasm [GO:0005737]	transferase activity, transferring pentosyl groups [GO:0016763]	K02501	Bacteria	Firmicutes	Bacilli	Bacillales	Bacillales incertae sedis	Bacillales Family XII. Incertae Sedis	Exiguobacterium
ASNB_BACSU	asnB	Asparagine synthetase [glutamine-hydrolyzing] 1 (EC 6.3.5.4)	94.3267	0.085	0.42	0.065	2.015	0.84	2.97	841.73	0.815	0	asparagine synthase (glutamine-hydrolyzing) activity [GO:0004066]; ATP binding [GO:0005524]; glutamine metabolic process [GO:0006541]; L-asparagine biosynthetic process [GO:0070981]	glutamine metabolic process [GO:0006541]; L-asparagine biosynthetic process [GO:0070981]		asparagine synthase (glutamine-hydrolyzing) activity [GO:0004066]; ATP binding [GO:0005524]	K01953	Bacteria	Firmicutes	Bacilli	Bacillales	Bacillaceae	Bacillus	Bacillus subtilis
PDXT_BACVZ	pdxT	Pyridoxal 5'-phosphate synthase subunit PdxT (EC 4.3.3.6) (Pdx2) (Pyridoxal 5'-phosphate synthase glutaminase subunit) (EC 3.5.1.2)	102.106	10.29	1.89	417.34	34.305	11.425	367.49	34.26	10.86	31.09	glutaminase activity [GO:0004359]; pyridoxal 5'-phosphate synthase (glutamine hydrolysing) activity [GO:0036381]; glutamine metabolic process [GO:0006541]; pyridoxal phosphate biosynthetic process [GO:0042823]	glutamine metabolic process [GO:0006541]; pyridoxal phosphate biosynthetic process [GO:0042823]		glutaminase activity [GO:0004359]; pyridoxal 5'-phosphate synthase (glutamine hydrolysing) activity [GO:0036381]	K08681	Bacteria	Firmicutes	Bacilli	Bacillales	Bacillaceae	Bacillus	Bacillus velezensis
SYE_PYRAR	gltX	Glutamate--tRNA ligase (EC 6.1.1.17) (Glutamyl-tRNA synthetase) (GluRS)	820.1	153.345	239.175	6025.68	309.23	0.06	2.495	636.355	14.14	0.42	cytoplasm [GO:0005737]; ATP binding [GO:0005524]; glutamate-tRNA ligase activity [GO:0004818]; glutamyl-tRNA aminoacylation [GO:0006424]	glutamyl-tRNA aminoacylation [GO:0006424]	cytoplasm [GO:0005737]	ATP binding [GO:0005524]; glutamate-tRNA ligase activity [GO:0004818]	K01885	Archaea	Crenarchaeota	Thermoprotei	Thermoproteales	Thermoproteaceae	Pyrobaculum	Pyrobaculum arsenaticum
SYE_MOOTA	gltX	Glutamate--tRNA ligase (EC 6.1.1.17) (Glutamyl-tRNA synthetase) (GluRS)	267.267	68.905	78.635	449.715	568.045	0.1	2.335	953.68	283.645	0.34	cytoplasm [GO:0005737]; ATP binding [GO:0005524]; glutamate-tRNA ligase activity [GO:0004818]; tRNA binding [GO:0000049]; zinc ion binding [GO:0008270]; glutamyl-tRNA aminoacylation [GO:0006424]	glutamyl-tRNA aminoacylation [GO:0006424]	cytoplasm [GO:0005737]	ATP binding [GO:0005524]; glutamate-tRNA ligase activity [GO:0004818]; tRNA binding [GO:0000049]; zinc ion binding [GO:0008270]	K01885	Bacteria	Firmicutes	Clostridia	Thermoanaerobacterales	Thermoanaerobacteraceae	Moorella	Moorella thermoacetica (Clostridium thermoaceticum)
SYE_CHLPD	gltX	Glutamate--tRNA ligase (EC 6.1.1.17) (Glutamyl-tRNA synthetase) (GluRS)	42.8378	41.1	33.975	24.14	33.76	12.72	5.195	41.995	0	192.655	cytoplasm [GO:0005737]; ATP binding [GO:0005524]; glutamate-tRNA ligase activity [GO:0004818]; tRNA binding [GO:0000049]; zinc ion binding [GO:0008270]; glutamyl-tRNA aminoacylation [GO:0006424]	glutamyl-tRNA aminoacylation [GO:0006424]	cytoplasm [GO:0005737]	ATP binding [GO:0005524]; glutamate-tRNA ligase activity [GO:0004818]; tRNA binding [GO:0000049]; zinc ion binding [GO:0008270]	K01885	Bacteria	Bacteroidetes/Chlorobi group	Chlorobi	Chlorobia	Chlorobiales	Chlorobiaceae	Chlorobium
SYE1_HALHL	gltX1	Glutamate--tRNA ligase 1 (EC 6.1.1.17) (Glutamyl-tRNA synthetase 1) (GluRS 1)	27.8783	64.255	117.12	22.3	12.165	15.835	8.92	0	0	10.31	cytoplasm [GO:0005737]; ATP binding [GO:0005524]; glutamate-tRNA ligase activity [GO:0004818]; tRNA binding [GO:0000049]; zinc ion binding [GO:0008270]; glutamyl-tRNA aminoacylation [GO:0006424]	glutamyl-tRNA aminoacylation [GO:0006424]	cytoplasm [GO:0005737]	ATP binding [GO:0005524]; glutamate-tRNA ligase activity [GO:0004818]; tRNA binding [GO:0000049]; zinc ion binding [GO:0008270]	K01885	Bacteria	Proteobacteria	Gammaproteobacteria	Chromatiales	Ectothiorhodospiraceae (purple sulfur bacteria)	Halorhodospira	Halorhodospira halophila (Ectothiorhodospira halophila)
GLPK_GEOMG	glpK	Glycerol kinase (EC 2.7.1.30) (ATP:glycerol 3-phosphotransferase) (Glycerokinase) (GK)	11.6056	0.405	0.17	0	0	0.045	2.445	0	100.54	0.845	ATP binding [GO:0005524]; glycerol kinase activity [GO:0004370]; glycerol catabolic process [GO:0019563]; glycerol metabolic process [GO:0006071]; glycerol-3-phosphate metabolic process [GO:0006072]	glycerol-3-phosphate metabolic process [GO:0006072]; glycerol catabolic process [GO:0019563]; glycerol metabolic process [GO:0006071]		ATP binding [GO:0005524]; glycerol kinase activity [GO:0004370]	K00864	Bacteria	Proteobacteria	Deltaproteobacteria	Desulfuromonadales	Geobacteraceae	Geobacter	Geobacter metallireducens
GLYA_CALS4	glyA	Serine hydroxymethyltransferase (SHMT) (Serine methylase) (EC 2.1.2.1)	136.161	543.555	616.68	57.965	0.01	0.005	3.955	2.215	0	1.065	cytoplasm [GO:0005737]; glycine hydroxymethyltransferase activity [GO:0004372]; pyridoxal phosphate binding [GO:0030170]; glycine biosynthetic process [GO:0006545]; tetrahydrofolate interconversion [GO:0035999]	glycine biosynthetic process [GO:0006545]; tetrahydrofolate interconversion [GO:0035999]	cytoplasm [GO:0005737]	glycine hydroxymethyltransferase activity [GO:0004372]; pyridoxal phosphate binding [GO:0030170]	K00600	Bacteria	Firmicutes	Clostridia	Thermoanaerobacterales	Thermoanaerobacteraceae	Caldanaerobacter	Caldanaerobacter subterraneus
GCST_SHESH	gcvT	Aminomethyltransferase (EC 2.1.2.10) (Glycine cleavage system T protein)	1015.74	2.475	17.625	5084.65	79.875	67.275	16.99	1608.54	209.71	2054.53	aminomethyltransferase activity [GO:0004047]; transaminase activity [GO:0008483]; glycine catabolic process [GO:0006546]	glycine catabolic process [GO:0006546]		aminomethyltransferase activity [GO:0004047]; transaminase activity [GO:0008483]	K00605	Bacteria	Proteobacteria	Gammaproteobacteria	Alteromonadales	Shewanellaceae	Shewanella	Shewanella sediminis
GCSP_BRADU	gcvP	Glycine dehydrogenase (decarboxylating) (EC 1.4.4.2) (Glycine cleavage system P-protein) (Glycine decarboxylase) (Glycine dehydrogenase (aminomethyl-transferring))	588.198	1.56	0.965	618.845	4236.97	9.355	2.34	377.53	42.855	3.37	glycine dehydrogenase (decarboxylating) activity [GO:0004375]; glycine catabolic process [GO:0006546]	glycine catabolic process [GO:0006546]		glycine dehydrogenase (decarboxylating) activity [GO:0004375]	K00281	Bacteria	Proteobacteria	Alphaproteobacteria	Rhizobiales	Bradyrhizobiaceae	Bradyrhizobium	Bradyrhizobium diazoefficiens
GCSP_PROM1	gcvP	Glycine dehydrogenase (decarboxylating) (EC 1.4.4.2) (Glycine cleavage system P-protein) (Glycine decarboxylase) (Glycine dehydrogenase (aminomethyl-transferring))	108.433	452.665	186.26	12.965	19.43	230.415	66.88	0	0	7.28	glycine dehydrogenase (decarboxylating) activity [GO:0004375]; glycine catabolic process [GO:0006546]	glycine catabolic process [GO:0006546]		glycine dehydrogenase (decarboxylating) activity [GO:0004375]	K00281	Bacteria	Cyanobacteria/Melainabacteria group	Cyanobacteria	Synechococcales	Prochloraceae	Prochlorococcus	Prochlorococcus marinus
GCST_SACEN	gcvT	Aminomethyltransferase (EC 2.1.2.10) (Glycine cleavage system T protein)	61.6578	276.075	277.155	0	0	1.245	0.34	0	0	0.105	aminomethyltransferase activity [GO:0004047]; transaminase activity [GO:0008483]; glycine catabolic process [GO:0006546]	glycine catabolic process [GO:0006546]		aminomethyltransferase activity [GO:0004047]; transaminase activity [GO:0008483]	K00605	Bacteria	Actinobacteria	Actinobacteria (high G+C Gram-positive bacteria)	Pseudonocardiales	Pseudonocardiaceae	Saccharopolyspora	Saccharopolyspora erythraea (Streptomyces erythraeus)
GCSH_HALSA	gcvH	Probable glycine cleavage system H protein	127.865	14.65	12.615	116.4	659.165	4.275	0.535	30.58	312.555	0.01	glycine cleavage complex [GO:0005960]; glycine decarboxylation via glycine cleavage system [GO:0019464]	glycine decarboxylation via glycine cleavage system [GO:0019464]	glycine cleavage complex [GO:0005960]		K02437	Archaea	Euryarchaeota	Halobacteria	Halobacteriales	Halobacteriaceae	Halobacterium	Halobacterium salinarum (Halobacterium halobium)
GLGA_DESRM	glgA	Glycogen synthase (EC 2.4.1.21) (Starch [bacterial glycogen] synthase)	765.549	6.785	4.895	4779.89	758.57	0.13	0.755	1137.62	200.945	0.35	alpha-1,4-glucan synthase activity [GO:0033201]; glycogen (starch) synthase activity [GO:0004373]; starch synthase activity [GO:0009011]; glycogen biosynthetic process [GO:0005978]	glycogen biosynthetic process [GO:0005978]		alpha-1,4-glucan synthase activity [GO:0033201]; glycogen (starch) synthase activity [GO:0004373]; starch synthase activity [GO:0009011]	K00703	Bacteria	Firmicutes	Clostridia	Clostridiales	Peptococcaceae	Desulfotomaculum	Desulfotomaculum reducens
GLGA_ALKEH	glgA	Glycogen synthase (EC 2.4.1.21) (Starch [bacterial glycogen] synthase)	232.223	7.73	1.595	0.03	0	177.94	1653.76	0	0	248.95	alpha-1,4-glucan synthase activity [GO:0033201]; glycogen (starch) synthase activity [GO:0004373]; starch synthase activity [GO:0009011]; glycogen biosynthetic process [GO:0005978]	glycogen biosynthetic process [GO:0005978]		alpha-1,4-glucan synthase activity [GO:0033201]; glycogen (starch) synthase activity [GO:0004373]; starch synthase activity [GO:0009011]	K00703	Bacteria	Proteobacteria	Gammaproteobacteria	Chromatiales	Ectothiorhodospiraceae (purple sulfur bacteria)	Alkalilimnicola	Alkalilimnicola ehrlichii
GLGA_ACIAC	glgA	Glycogen synthase (EC 2.4.1.21) (Starch [bacterial glycogen] synthase)	164.687	375.09	242.875	88.72	137.875	120.43	110.87	307.975	32.66	65.685	alpha-1,4-glucan synthase activity [GO:0033201]; glycogen (starch) synthase activity [GO:0004373]; starch synthase activity [GO:0009011]; glycogen biosynthetic process [GO:0005978]	glycogen biosynthetic process [GO:0005978]		alpha-1,4-glucan synthase activity [GO:0033201]; glycogen (starch) synthase activity [GO:0004373]; starch synthase activity [GO:0009011]	K00703	Bacteria	Proteobacteria	Betaproteobacteria	Burkholderiales	Comamonadaceae	Acidovorax	Acidovorax citrulli (Acidovorax avenae subsp. citrulli)
GLGA2_METCA	glgA2	Glycogen synthase 2 (EC 2.4.1.21) (Starch [bacterial glycogen] synthase 2)	137.912	5	3.08	350.845	281.945	131.685	15.405	127.23	303.665	22.35	alpha-1,4-glucan synthase activity [GO:0033201]; glycogen (starch) synthase activity [GO:0004373]; starch synthase activity [GO:0009011]; glycogen biosynthetic process [GO:0005978]	glycogen biosynthetic process [GO:0005978]		alpha-1,4-glucan synthase activity [GO:0033201]; glycogen (starch) synthase activity [GO:0004373]; starch synthase activity [GO:0009011]	K00703	Bacteria	Proteobacteria	Gammaproteobacteria	Methylococcales	Methylococcaceae	Methylococcus	Methylococcus capsulatus
GLGA_STRPJ	glgA	Glycogen synthase (EC 2.4.1.21) (Starch [bacterial glycogen] synthase)	91.7406	10.405	12.38	78.59	702.855	7.975	0.665	3.585	0	9.21	alpha-1,4-glucan synthase activity [GO:0033201]; glycogen (starch) synthase activity [GO:0004373]; starch synthase activity [GO:0009011]; glycogen biosynthetic process [GO:0005978]	glycogen biosynthetic process [GO:0005978]		alpha-1,4-glucan synthase activity [GO:0033201]; glycogen (starch) synthase activity [GO:0004373]; starch synthase activity [GO:0009011]	K00703	Bacteria	Firmicutes	Bacilli	Lactobacillales	Streptococcaceae	Streptococcus	Streptococcus pneumoniae
GLGA_ESCF3	glgA	Glycogen synthase (EC 2.4.1.21) (Starch [bacterial glycogen] synthase)	90.1383	0	0	0	0	0	0	0	811.245	0	alpha-1,4-glucan synthase activity [GO:0033201]; glycogen (starch) synthase activity [GO:0004373]; starch synthase activity [GO:0009011]; glycogen biosynthetic process [GO:0005978]	glycogen biosynthetic process [GO:0005978]		alpha-1,4-glucan synthase activity [GO:0033201]; glycogen (starch) synthase activity [GO:0004373]; starch synthase activity [GO:0009011]	K00703	Bacteria	Proteobacteria	Gammaproteobacteria	Enterobacterales	Enterobacteriaceae	Escherichia	Escherichia fergusonii
GLGB_PROM2	glgB	1,4-alpha-glucan branching enzyme GlgB (EC 2.4.1.18) (1,4-alpha-D-glucan:1,4-alpha-D-glucan 6-glucosyl-transferase) (Alpha-(1->4)-glucan branching enzyme) (Glycogen branching enzyme) (BE)	76.5261	283.14	402.805	0.345	0.35	0.13	1.845	0	0	0.12	1,4-alpha-glucan branching enzyme activity [GO:0003844]; 1,4-alpha-glucan branching enzyme activity (using a glucosylated glycogenin as primer for glycogen synthesis) [GO:0102752]; cation binding [GO:0043169]; hydrolase activity, hydrolyzing O-glycosyl compounds [GO:0004553]; glycogen biosynthetic process [GO:0005978]	glycogen biosynthetic process [GO:0005978]		1,4-alpha-glucan branching enzyme activity [GO:0003844]; 1,4-alpha-glucan branching enzyme activity (using a glucosylated glycogenin as primer for glycogen synthesis) [GO:0102752]; cation binding [GO:0043169]; hydrolase activity, hydrolyzing O-glycosyl compounds [GO:0004553]	K00700	Bacteria	Cyanobacteria/Melainabacteria group	Cyanobacteria	Synechococcales	Prochloraceae	Prochlorococcus	Prochlorococcus marinus
GLGA_BACHK	glgA	Glycogen synthase (EC 2.4.1.21) (Starch [bacterial glycogen] synthase)	53.9972	0.16	0.155	0	0	257.385	113.22	0	0	115.055	alpha-1,4-glucan synthase activity [GO:0033201]; glycogen (starch) synthase activity [GO:0004373]; starch synthase activity [GO:0009011]; glycogen biosynthetic process [GO:0005978]	glycogen biosynthetic process [GO:0005978]		alpha-1,4-glucan synthase activity [GO:0033201]; glycogen (starch) synthase activity [GO:0004373]; starch synthase activity [GO:0009011]	K00703	Bacteria	Firmicutes	Bacilli	Bacillales	Bacillaceae	Bacillus	Bacillus thuringiensis
GLGB_MYCS2	glgB	1,4-alpha-glucan branching enzyme GlgB (EC 2.4.1.18) (1,4-alpha-D-glucan:1,4-alpha-D-glucan 6-glucosyl-transferase) (Glycogen-branching enzyme) (BE)	46.7872	0.89	0.53	0.07	0.035	65.79	346.175	0	0	7.595	1,4-alpha-glucan branching enzyme activity [GO:0003844]; 1,4-alpha-glucan branching enzyme activity (using a glucosylated glycogenin as primer for glycogen synthesis) [GO:0102752]; cation binding [GO:0043169]; hydrolase activity, hydrolyzing O-glycosyl compounds [GO:0004553]; glycogen biosynthetic process [GO:0005978]	glycogen biosynthetic process [GO:0005978]		1,4-alpha-glucan branching enzyme activity [GO:0003844]; 1,4-alpha-glucan branching enzyme activity (using a glucosylated glycogenin as primer for glycogen synthesis) [GO:0102752]; cation binding [GO:0043169]; hydrolase activity, hydrolyzing O-glycosyl compounds [GO:0004553]	K00700	Bacteria	Actinobacteria	Actinobacteria (high G+C Gram-positive bacteria)	Corynebacteriales	Mycobacteriaceae	Mycobacterium	Mycobacterium smegmatis
GLGX_ENT38	glgX	Glycogen debranching enzyme (EC 3.2.1.196) (Limit dextrin alpha-1,6-maltotetraose-hydrolase)	25.2089	0.15	0.61	0	0	28.35	19.825	0	0	177.945	glycogen debranching enzyme activity [GO:0004133]; hydrolase activity, hydrolyzing O-glycosyl compounds [GO:0004553]; glycogen catabolic process [GO:0005980]	glycogen catabolic process [GO:0005980]		glycogen debranching enzyme activity [GO:0004133]; hydrolase activity, hydrolyzing O-glycosyl compounds [GO:0004553]	K02438	Bacteria	Proteobacteria	Gammaproteobacteria	Enterobacterales	Enterobacteriaceae	Enterobacter	Enterobacter sp. (strain 638)
ODP1_BUCAI	aceE	Pyruvate dehydrogenase E1 component (PDH E1 component) (EC 1.2.4.1)	418.194	3.47	0	0.305	0.34	1157.49	1508.48	0	0	1093.66	pyruvate dehydrogenase (acetyl-transferring) activity [GO:0004739]; glycolytic process [GO:0006096]	glycolytic process [GO:0006096]		pyruvate dehydrogenase (acetyl-transferring) activity [GO:0004739]	K00163	Bacteria	Proteobacteria	Gammaproteobacteria	Enterobacterales	Erwiniaceae	Buchnera (aphid P-endosymbionts)	Buchnera aphidicola
SYGB_LACSS	glyS	Glycine--tRNA ligase beta subunit (EC 6.1.1.14) (Glycyl-tRNA synthetase beta subunit) (GlyRS)	5404.09	20.055	98.33	9781.44	444.205	435.985	88.085	8391.17	16015.6	13361.9	cytoplasm [GO:0005737]; ATP binding [GO:0005524]; glycine-tRNA ligase activity [GO:0004820]; glycyl-tRNA aminoacylation [GO:0006426]	glycyl-tRNA aminoacylation [GO:0006426]	cytoplasm [GO:0005737]	ATP binding [GO:0005524]; glycine-tRNA ligase activity [GO:0004820]	K01879	Bacteria	Firmicutes	Bacilli	Lactobacillales	Lactobacillaceae	Lactobacillus	Lactobacillus sakei
SYGA_SACD2	glyQ	Glycine--tRNA ligase alpha subunit (EC 6.1.1.14) (Glycyl-tRNA synthetase alpha subunit) (GlyRS)	205.39	19.61	10.495	107.92	256.61	7.755	4.935	398.41	1035.47	7.3	cytoplasm [GO:0005737]; ATP binding [GO:0005524]; glycine-tRNA ligase activity [GO:0004820]; glycyl-tRNA aminoacylation [GO:0006426]	glycyl-tRNA aminoacylation [GO:0006426]	cytoplasm [GO:0005737]	ATP binding [GO:0005524]; glycine-tRNA ligase activity [GO:0004820]	K01878	Bacteria	Proteobacteria	Gammaproteobacteria	Cellvibrionales	Cellvibrionaceae	Saccharophagus	Saccharophagus degradans
SYGB_STRMU	glyS	Glycine--tRNA ligase beta subunit (EC 6.1.1.14) (Glycyl-tRNA synthetase beta subunit) (GlyRS)	83.5411	3.205	1.53	0.02	0.07	654.34	42.06	0.03	0	50.615	cytoplasm [GO:0005737]; ATP binding [GO:0005524]; glycine-tRNA ligase activity [GO:0004820]; glycyl-tRNA aminoacylation [GO:0006426]	glycyl-tRNA aminoacylation [GO:0006426]	cytoplasm [GO:0005737]	ATP binding [GO:0005524]; glycine-tRNA ligase activity [GO:0004820]	K01879	Bacteria	Firmicutes	Bacilli	Lactobacillales	Streptococcaceae	Streptococcus	Streptococcus mutans
IDH_CALNO	icd	Isocitrate dehydrogenase [NADP] (IDH) (EC 1.1.1.42) (IDP) (NADP(+)-specific ICDH) (Oxalosuccinate decarboxylase)	298.351	3.29	0.25	0.315	0.05	0	2100.56	0	2.23	578.465	isocitrate dehydrogenase (NADP+) activity [GO:0004450]; magnesium ion binding [GO:0000287]; NAD binding [GO:0051287]; glyoxylate cycle [GO:0006097]; tricarboxylic acid cycle [GO:0006099]	glyoxylate cycle [GO:0006097]; tricarboxylic acid cycle [GO:0006099]		isocitrate dehydrogenase (NADP+) activity [GO:0004450]; magnesium ion binding [GO:0000287]; NAD binding [GO:0051287]		Archaea	Crenarchaeota	Thermoprotei	Desulfurococcales	unclassified Desulfurococcales	Caldococcus	Caldococcus noboribetus
MASZ_PSEPK	glcB	Malate synthase G (EC 2.3.3.9)	77.6183	1.035	1.275	38.33	2.705	4.025	12.245	91.545	346.45	200.955	cytoplasm [GO:0005737]; malate synthase activity [GO:0004474]; metal ion binding [GO:0046872]; glyoxylate cycle [GO:0006097]; tricarboxylic acid cycle [GO:0006099]	glyoxylate cycle [GO:0006097]; tricarboxylic acid cycle [GO:0006099]	cytoplasm [GO:0005737]	malate synthase activity [GO:0004474]; metal ion binding [GO:0046872]	K01638	Bacteria	Proteobacteria	Gammaproteobacteria	Pseudomonadales	Pseudomonadaceae	Pseudomonas	Pseudomonas putida (Arthrobacter siderocapsulatus)
IDH_PSEAB	icd	Isocitrate dehydrogenase [NADP] (IDH) (EC 1.1.1.42) (IDP) (NADP(+)-specific ICDH) (Oxalosuccinate decarboxylase)	54.5094	0	0	0.155	0	0.19	2.775	0	484.52	2.945	extracellular region [GO:0005576]; isocitrate dehydrogenase (NADP+) activity [GO:0004450]; magnesium ion binding [GO:0000287]; NAD binding [GO:0051287]; glyoxylate cycle [GO:0006097]; tricarboxylic acid cycle [GO:0006099]	glyoxylate cycle [GO:0006097]; tricarboxylic acid cycle [GO:0006099]	extracellular region [GO:0005576]	isocitrate dehydrogenase (NADP+) activity [GO:0004450]; magnesium ion binding [GO:0000287]; NAD binding [GO:0051287]	K00031	Bacteria	Proteobacteria	Gammaproteobacteria	Pseudomonadales	Pseudomonadaceae	Pseudomonas	Pseudomonas aeruginosa
LPTD_ACISJ	lptD	LPS-assembly protein LptD	821.025	3925.99	2566.23	602.31	10.885	0.065	7.2	172.735	13.84	89.965	cell outer membrane [GO:0009279]; Gram-negative-bacterium-type cell outer membrane assembly [GO:0043165]; lipopolysaccharide transport [GO:0015920]; response to organic substance [GO:0010033]	Gram-negative-bacterium-type cell outer membrane assembly [GO:0043165]; lipopolysaccharide transport [GO:0015920]; response to organic substance [GO:0010033]	cell outer membrane [GO:0009279]		K04744	Bacteria	Proteobacteria	Betaproteobacteria	Burkholderiales	Comamonadaceae	Acidovorax	Acidovorax sp. (strain JS42)
LPTD_HAEIN	lptD	LPS-assembly protein LptD	31.6678	0	0.91	124.76	52.36	11.515	29.785	27.235	27.675	10.77	cell outer membrane [GO:0009279]; Gram-negative-bacterium-type cell outer membrane assembly [GO:0043165]; lipopolysaccharide transport [GO:0015920]; response to organic substance [GO:0010033]	Gram-negative-bacterium-type cell outer membrane assembly [GO:0043165]; lipopolysaccharide transport [GO:0015920]; response to organic substance [GO:0010033]	cell outer membrane [GO:0009279]		K04744	Bacteria	Proteobacteria	Gammaproteobacteria	Pasteurellales	Pasteurellaceae	Haemophilus	Haemophilus influenzae
LPTD_BURPS	lptD	LPS-assembly protein LptD	27.0156	1.44	1.545	1.2	9.055	0.58	0.425	213.17	0	15.725	cell outer membrane [GO:0009279]; Gram-negative-bacterium-type cell outer membrane assembly [GO:0043165]; lipopolysaccharide transport [GO:0015920]; response to organic substance [GO:0010033]	Gram-negative-bacterium-type cell outer membrane assembly [GO:0043165]; lipopolysaccharide transport [GO:0015920]; response to organic substance [GO:0010033]	cell outer membrane [GO:0009279]		K04744	Bacteria	Proteobacteria	Betaproteobacteria	Burkholderiales	Burkholderiaceae	Burkholderia	Burkholderia pseudomallei (Pseudomonas pseudomallei)
CTAA_METPB	ctaA	Heme A synthase (HAS) (EC 1.3.-.-) (Cytochrome aa3-controlling protein)	65.4333	0	0	0	0	0	0	0	0	588.9	integral component of membrane [GO:0016021]; plasma membrane [GO:0005886]; oxidoreductase activity, acting on the CH-CH group of donors [GO:0016627]; heme a biosynthetic process [GO:0006784]	heme a biosynthetic process [GO:0006784]	integral component of membrane [GO:0016021]; plasma membrane [GO:0005886]	oxidoreductase activity, acting on the CH-CH group of donors [GO:0016627]	K02259	Bacteria	Proteobacteria	Alphaproteobacteria	Rhizobiales	Methylobacteriaceae	Methylobacterium	Methylobacterium populi
CYOE1_VIBCB	cyoE1	Protoheme IX farnesyltransferase 1 (EC 2.5.1.-) (Heme B farnesyltransferase 1) (Heme O synthase 1)	284.32	0.26	2.085	273.97	215.345	0.175	0	20.81	2041.2	5.03	integral component of membrane [GO:0016021]; plasma membrane [GO:0005886]; protoheme IX farnesyltransferase activity [GO:0008495]; heme O biosynthetic process [GO:0048034]	heme O biosynthetic process [GO:0048034]	integral component of membrane [GO:0016021]; plasma membrane [GO:0005886]	protoheme IX farnesyltransferase activity [GO:0008495]	K02301	Bacteria	Proteobacteria	Gammaproteobacteria	Vibrionales	Vibrionaceae	Vibrio	Vibrio campbellii
CYOE1_SHEB8	cyoE1	Protoheme IX farnesyltransferase 1 (EC 2.5.1.-) (Heme B farnesyltransferase 1) (Heme O synthase 1)	19.1528	0.11	0.235	30.885	119.085	0	0	21.24	0.82	0	integral component of membrane [GO:0016021]; plasma membrane [GO:0005886]; protoheme IX farnesyltransferase activity [GO:0008495]; heme O biosynthetic process [GO:0048034]	heme O biosynthetic process [GO:0048034]	integral component of membrane [GO:0016021]; plasma membrane [GO:0005886]	protoheme IX farnesyltransferase activity [GO:0008495]	K02301	Bacteria	Proteobacteria	Gammaproteobacteria	Alteromonadales	Shewanellaceae	Shewanella	Shewanella baltica
PHLC_CLONO	plc	Phospholipase C (PLC) (EC 3.1.4.3) (Gamma-toxin) (Phosphatidylcholine cholinephosphohydrolase)	155.986	28.745	22.125	200.29	616.355	3.2	1.145	517.12	14.64	0.25	extracellular region [GO:0005576]; phosphatidylcholine phospholipase C activity [GO:0034480]; zinc ion binding [GO:0008270]; hemolysis in other organism [GO:0044179]	hemolysis in other organism [GO:0044179]	extracellular region [GO:0005576]	phosphatidylcholine phospholipase C activity [GO:0034480]; zinc ion binding [GO:0008270]		Bacteria	Firmicutes	Clostridia	Clostridiales	Clostridiaceae	Clostridium	Clostridium novyi
CYAA_BORPE	cya	Bifunctional hemolysin/adenylate cyclase (AC-HLY) (ACT) (Cyclolysin) [Cleaved into: Calmodulin-sensitive adenylate cyclase (EC 4.6.1.1) (ATP pyrophosphate-lyase) (Adenylyl cyclase); Hemolysin]	30.0772	127.59	67.99	1.015	12.3	46.7	5.185	3.38	0	6.535	cell [GO:0005623]; extracellular region [GO:0005576]; adenylate cyclase activity [GO:0004016]; ATP binding [GO:0005524]; calcium ion binding [GO:0005509]; calcium- and calmodulin-responsive adenylate cyclase activity [GO:0008294]; calmodulin binding [GO:0005516]; hemolysis in other organism [GO:0044179]; pathogenesis [GO:0009405]; positive regulation of cytosolic calcium ion concentration [GO:000…	hemolysis in other organism [GO:0044179]; pathogenesis [GO:0009405]; positive regulation of cytosolic calcium ion concentration [GO:0007204]	cell [GO:0005623]; extracellular region [GO:0005576]	adenylate cyclase activity [GO:0004016]; ATP binding [GO:0005524]; calcium- and calmodulin-responsive adenylate cyclase activity [GO:0008294]; calcium ion binding [GO:0005509]; calmodulin binding [GO:0005516]	K11005K11029	Bacteria	Proteobacteria	Betaproteobacteria	Burkholderiales	Alcaligenaceae	Bordetella	Bordetella pertussis
MGP3_MYCPN		Mgp-operon protein 3 (Mgp3) (ORF-3 protein)	113.038	3.01	1.84	2.395	0.565	565.655	303.915	0.185	3.605	136.175	integral component of membrane [GO:0016021]; plasma membrane [GO:0005886]; heterophilic cell-cell adhesion via plasma membrane cell adhesion molecules [GO:0007157]; pathogenesis [GO:0009405]	heterophilic cell-cell adhesion via plasma membrane cell adhesion molecules [GO:0007157]; pathogenesis [GO:0009405]	integral component of membrane [GO:0016021]; plasma membrane [GO:0005886]			Bacteria	Tenericutes	Mollicutes	Mycoplasmatales	Mycoplasmataceae	Mycoplasma	Mycoplasma pneumoniae
HIS8_RHOPS	hisC	Histidinol-phosphate aminotransferase (EC 2.6.1.9) (Imidazole acetol-phosphate transaminase)	97.8767	439.81	221.39	19.645	87.19	41.375	40.085	2.27	0.965	28.16	histidinol-phosphate transaminase activity [GO:0004400]; L-phenylalanine:2-oxoglutarate aminotransferase activity [GO:0080130]; pyridoxal phosphate binding [GO:0030170]; histidine biosynthetic process [GO:0000105]	histidine biosynthetic process [GO:0000105]		histidinol-phosphate transaminase activity [GO:0004400]; L-phenylalanine:2-oxoglutarate aminotransferase activity [GO:0080130]; pyridoxal phosphate binding [GO:0030170]	K00817	Bacteria	Proteobacteria	Alphaproteobacteria	Rhizobiales	Bradyrhizobiaceae	Rhodopseudomonas	Rhodopseudomonas palustris
HIS3_LEPIC	hisI	Phosphoribosyl-AMP cyclohydrolase (PRA-CH) (EC 3.5.4.19)	65.2228	21.545	22.475	102.965	111.41	0	0.13	323.09	5.39	0	cytoplasm [GO:0005737]; phosphoribosyl-AMP cyclohydrolase activity [GO:0004635]; histidine biosynthetic process [GO:0000105]	histidine biosynthetic process [GO:0000105]	cytoplasm [GO:0005737]	phosphoribosyl-AMP cyclohydrolase activity [GO:0004635]	K01496	Bacteria	Spirochaetes	Spirochaetia	Leptospirales	Leptospiraceae	Leptospira	Leptospira interrogans
HIS8_AGRFC	hisC	Histidinol-phosphate aminotransferase (EC 2.6.1.9) (Imidazole acetol-phosphate transaminase)	55.0472	154.37	68.395	6.245	57.675	20.74	34.85	106.945	11.2	35.005	histidinol-phosphate transaminase activity [GO:0004400]; L-phenylalanine:2-oxoglutarate aminotransferase activity [GO:0080130]; pyridoxal phosphate binding [GO:0030170]; histidine biosynthetic process [GO:0000105]	histidine biosynthetic process [GO:0000105]		histidinol-phosphate transaminase activity [GO:0004400]; L-phenylalanine:2-oxoglutarate aminotransferase activity [GO:0080130]; pyridoxal phosphate binding [GO:0030170]	K00817	Bacteria	Proteobacteria	Alphaproteobacteria	Rhizobiales	Rhizobiaceae	Agrobacterium	Agrobacterium tumefaciens complex
HIS7_MYCGI	hisB	Imidazoleglycerol-phosphate dehydratase (IGPD) (EC 4.2.1.19)	52.3367	0.39	0	0.05	1.59	272.875	132.07	0	0	64.055	cytoplasm [GO:0005737]; imidazoleglycerol-phosphate dehydratase activity [GO:0004424]; histidine biosynthetic process [GO:0000105]	histidine biosynthetic process [GO:0000105]	cytoplasm [GO:0005737]	imidazoleglycerol-phosphate dehydratase activity [GO:0004424]	K01693	Bacteria	Actinobacteria	Actinobacteria (high G+C Gram-positive bacteria)	Corynebacteriales	Mycobacteriaceae	Mycobacterium	Mycobacterium gilvum
HISZ_VEREI	hisZ	ATP phosphoribosyltransferase regulatory subunit	33.7622	3.53	9.265	0.135	0	47.395	195.19	0	0.02	48.325	cytoplasm [GO:0005737]; histidine biosynthetic process [GO:0000105]	histidine biosynthetic process [GO:0000105]	cytoplasm [GO:0005737]		K02502	Bacteria	Proteobacteria	Betaproteobacteria	Burkholderiales	Comamonadaceae	Verminephrobacter	Verminephrobacter eiseniae
HIS6_CAMC1	hisF	Imidazole glycerol phosphate synthase subunit HisF (EC 4.1.3.-) (IGP synthase cyclase subunit) (IGP synthase subunit HisF) (ImGP synthase subunit HisF) (IGPS subunit HisF)	29.7156	0.365	0.025	0	0.16	60.77	177.24	0	0	28.88	cytoplasm [GO:0005737]; imidazoleglycerol-phosphate synthase activity [GO:0000107]; lyase activity [GO:0016829]; histidine biosynthetic process [GO:0000105]	histidine biosynthetic process [GO:0000105]	cytoplasm [GO:0005737]	imidazoleglycerol-phosphate synthase activity [GO:0000107]; lyase activity [GO:0016829]	K02500	Bacteria	Proteobacteria	Epsilonproteobacteria	Campylobacterales	Campylobacteraceae	Campylobacter	Campylobacter concisus
HIS7_DESPS	hisB	Imidazoleglycerol-phosphate dehydratase (IGPD) (EC 4.2.1.19)	23.9567	0	0	0	0	0.255	0.375	0	0	214.98	cytoplasm [GO:0005737]; imidazoleglycerol-phosphate dehydratase activity [GO:0004424]; histidine biosynthetic process [GO:0000105]	histidine biosynthetic process [GO:0000105]	cytoplasm [GO:0005737]	imidazoleglycerol-phosphate dehydratase activity [GO:0004424]	K01693	Bacteria	Proteobacteria	Deltaproteobacteria	Desulfobacterales	Desulfobulbaceae	Desulfotalea	Desulfotalea psychrophila
HIS4_THET8	hisA	1-(5-phosphoribosyl)-5-[(5-phosphoribosylamino)methylideneamino] imidazole-4-carboxamide isomerase (EC 5.3.1.16) (Phosphoribosylformimino-5-aminoimidazole carboxamide ribotide isomerase)	17.8739	2.815	0.305	14.86	27.985	0.09	0.065	114.695	0	0.05	cytoplasm [GO:0005737]; 1-(5-phosphoribosyl)-5-[(5-phosphoribosylamino)methylideneamino]imidazole-4-carboxamide isomerase activity [GO:0003949]; histidine biosynthetic process [GO:0000105]	histidine biosynthetic process [GO:0000105]	cytoplasm [GO:0005737]	1-(5-phosphoribosyl)-5-[(5-phosphoribosylamino)methylideneamino]imidazole-4-carboxamide isomerase activity [GO:0003949]	K01814	Bacteria	Deinococcus-Thermus	Deinococci	Thermales	Thermaceae	Thermus	Thermus thermophilus
HIS8_DESPS	hisC	Histidinol-phosphate aminotransferase (EC 2.6.1.9) (Imidazole acetol-phosphate transaminase)	13.625	0	0	0	0	0	0.325	0	0	122.3	histidinol-phosphate transaminase activity [GO:0004400]; L-phenylalanine:2-oxoglutarate aminotransferase activity [GO:0080130]; pyridoxal phosphate binding [GO:0030170]; histidine biosynthetic process [GO:0000105]	histidine biosynthetic process [GO:0000105]		histidinol-phosphate transaminase activity [GO:0004400]; L-phenylalanine:2-oxoglutarate aminotransferase activity [GO:0080130]; pyridoxal phosphate binding [GO:0030170]	K00817	Bacteria	Proteobacteria	Deltaproteobacteria	Desulfobacterales	Desulfobulbaceae	Desulfotalea	Desulfotalea psychrophila
FOLD_DESMR	folD	Bifunctional protein FolD [Includes: Methylenetetrahydrofolate dehydrogenase (EC 1.5.1.5); Methenyltetrahydrofolate cyclohydrolase (EC 3.5.4.9)]	8374.32	34152.3	27479.1	3800.13	3751.73	0.755	401.185	5209.59	340.345	233.725	methenyltetrahydrofolate cyclohydrolase activity [GO:0004477]; methylenetetrahydrofolate dehydrogenase (NADP+) activity [GO:0004488]; histidine biosynthetic process [GO:0000105]; methionine biosynthetic process [GO:0009086]; purine nucleotide biosynthetic process [GO:0006164]; tetrahydrofolate interconversion [GO:0035999]	histidine biosynthetic process [GO:0000105]; methionine biosynthetic process [GO:0009086]; purine nucleotide biosynthetic process [GO:0006164]; tetrahydrofolate interconversion [GO:0035999]		methenyltetrahydrofolate cyclohydrolase activity [GO:0004477]; methylenetetrahydrofolate dehydrogenase (NADP+) activity [GO:0004488]	K01491	Bacteria	Proteobacteria	Deltaproteobacteria	Desulfovibrionales	Desulfovibrionaceae	Desulfovibrio	Desulfovibrio magneticus
FOLD_ACIF5	folD	Bifunctional protein FolD [Includes: Methylenetetrahydrofolate dehydrogenase (EC 1.5.1.5); Methenyltetrahydrofolate cyclohydrolase (EC 3.5.4.9)]	279.511	15.98	6.875	66.785	19.005	2.09	0.475	85.92	2316.28	2.19	methenyltetrahydrofolate cyclohydrolase activity [GO:0004477]; methylenetetrahydrofolate dehydrogenase (NADP+) activity [GO:0004488]; histidine biosynthetic process [GO:0000105]; methionine biosynthetic process [GO:0009086]; purine nucleotide biosynthetic process [GO:0006164]; tetrahydrofolate interconversion [GO:0035999]	histidine biosynthetic process [GO:0000105]; methionine biosynthetic process [GO:0009086]; purine nucleotide biosynthetic process [GO:0006164]; tetrahydrofolate interconversion [GO:0035999]		methenyltetrahydrofolate cyclohydrolase activity [GO:0004477]; methylenetetrahydrofolate dehydrogenase (NADP+) activity [GO:0004488]	K01491	Bacteria	Proteobacteria	Acidithiobacillia	Acidithiobacillales	Acidithiobacillaceae	Acidithiobacillus	Acidithiobacillus ferrooxidans (Thiobacillus ferrooxidans)
FOLD_ARTS2	folD	Bifunctional protein FolD [Includes: Methylenetetrahydrofolate dehydrogenase (EC 1.5.1.5); Methenyltetrahydrofolate cyclohydrolase (EC 3.5.4.9)]	21.2117	2.805	5.385	12.175	10.285	13.41	126.86	12.765	0	7.22	methenyltetrahydrofolate cyclohydrolase activity [GO:0004477]; methylenetetrahydrofolate dehydrogenase (NADP+) activity [GO:0004488]; histidine biosynthetic process [GO:0000105]; methionine biosynthetic process [GO:0009086]; purine nucleotide biosynthetic process [GO:0006164]; tetrahydrofolate interconversion [GO:0035999]	histidine biosynthetic process [GO:0000105]; methionine biosynthetic process [GO:0009086]; purine nucleotide biosynthetic process [GO:0006164]; tetrahydrofolate interconversion [GO:0035999]		methenyltetrahydrofolate cyclohydrolase activity [GO:0004477]; methylenetetrahydrofolate dehydrogenase (NADP+) activity [GO:0004488]	K01491	Bacteria	Actinobacteria	Actinobacteria (high G+C Gram-positive bacteria)	Micrococcales	Micrococcaceae	Arthrobacter	Arthrobacter sp. (strain FB24)
HIS4_RHOBA	hisA	1-(5-phosphoribosyl)-5-[(5-phosphoribosylamino)methylideneamino] imidazole-4-carboxamide isomerase (EC 5.3.1.16) (Phosphoribosylformimino-5-aminoimidazole carboxamide ribotide isomerase)	56.2494	35.58	41.33	220.62	109.67	0.015	4.09	93.5	1.44	0	cytoplasm [GO:0005737]; 1-(5-phosphoribosyl)-5-[(5-phosphoribosylamino)methylideneamino]imidazole-4-carboxamide isomerase activity [GO:0003949]; histidine biosynthetic process [GO:0000105]; tryptophan biosynthetic process [GO:0000162]	histidine biosynthetic process [GO:0000105]; tryptophan biosynthetic process [GO:0000162]	cytoplasm [GO:0005737]	1-(5-phosphoribosyl)-5-[(5-phosphoribosylamino)methylideneamino]imidazole-4-carboxamide isomerase activity [GO:0003949]	K01814	Bacteria	PVC group	Planctomycetes	Planctomycetia	Planctomycetales	Planctomycetaceae	Rhodopirellula
HUTI_VIBCB	hutI	Imidazolonepropionase (EC 3.5.2.7) (Imidazolone-5-propionate hydrolase)	125.242	13.49	12.145	227.18	518.18	18.85	34.835	230.99	46.9	24.61	cytoplasm [GO:0005737]; imidazolonepropionase activity [GO:0050480]; metal ion binding [GO:0046872]; histidine catabolic process to glutamate and formamide [GO:0019556]; histidine catabolic process to glutamate and formate [GO:0019557]	histidine catabolic process to glutamate and formamide [GO:0019556]; histidine catabolic process to glutamate and formate [GO:0019557]	cytoplasm [GO:0005737]	imidazolonepropionase activity [GO:0050480]; metal ion binding [GO:0046872]	K01468	Bacteria	Proteobacteria	Gammaproteobacteria	Vibrionales	Vibrionaceae	Vibrio	Vibrio campbellii
HUTU_RALSO	hutU	Urocanate hydratase (Urocanase) (EC 4.2.1.49) (Imidazolonepropionate hydrolase)	54.8756	14.89	19.5	0.045	0	245.875	55.26	0.03	0	158.28	cytoplasm [GO:0005737]; urocanate hydratase activity [GO:0016153]; histidine catabolic process to glutamate and formamide [GO:0019556]; histidine catabolic process to glutamate and formate [GO:0019557]	histidine catabolic process to glutamate and formamide [GO:0019556]; histidine catabolic process to glutamate and formate [GO:0019557]	cytoplasm [GO:0005737]	urocanate hydratase activity [GO:0016153]	K01712	Bacteria	Proteobacteria	Betaproteobacteria	Burkholderiales	Burkholderiaceae	Ralstonia	Ralstonia solanacearum (Pseudomonas solanacearum)
SYH_PARDP	hisS	Histidine--tRNA ligase (EC 6.1.1.21) (Histidyl-tRNA synthetase) (HisRS)	960.844	16.46	12.505	1428.72	3772.97	474.815	831.42	792.795	241.545	1076.37	cytoplasm [GO:0005737]; ATP binding [GO:0005524]; histidine-tRNA ligase activity [GO:0004821]; histidyl-tRNA aminoacylation [GO:0006427]	histidyl-tRNA aminoacylation [GO:0006427]	cytoplasm [GO:0005737]	ATP binding [GO:0005524]; histidine-tRNA ligase activity [GO:0004821]	K01892	Bacteria	Proteobacteria	Alphaproteobacteria	Rhodobacterales	Rhodobacteraceae	Paracoccus	Paracoccus denitrificans
SYH_EHRRG	hisS	Histidine--tRNA ligase (EC 6.1.1.21) (Histidyl-tRNA synthetase) (HisRS)	155.705	14.765	11.1	254.595	421.47	115.925	230.565	214.935	46.155	91.835	cytoplasm [GO:0005737]; ATP binding [GO:0005524]; histidine-tRNA ligase activity [GO:0004821]; histidyl-tRNA aminoacylation [GO:0006427]	histidyl-tRNA aminoacylation [GO:0006427]	cytoplasm [GO:0005737]	ATP binding [GO:0005524]; histidine-tRNA ligase activity [GO:0004821]	K01892	Bacteria	Proteobacteria	Alphaproteobacteria	Rickettsiales	Anaplasmataceae	Ehrlichia	Ehrlichia ruminantium (Cowdria ruminantium)
SYH_CLOTE	hisS	Histidine--tRNA ligase (EC 6.1.1.21) (Histidyl-tRNA synthetase) (HisRS)	146.539	0.23	2.55	0	0	342.325	69.57	0	0	904.175	cytoplasm [GO:0005737]; ATP binding [GO:0005524]; histidine-tRNA ligase activity [GO:0004821]; histidyl-tRNA aminoacylation [GO:0006427]	histidyl-tRNA aminoacylation [GO:0006427]	cytoplasm [GO:0005737]	ATP binding [GO:0005524]; histidine-tRNA ligase activity [GO:0004821]	K01892	Bacteria	Firmicutes	Clostridia	Clostridiales	Clostridiaceae	Clostridium	Clostridium tetani
SYH_EHRRW	hisS	Histidine--tRNA ligase (EC 6.1.1.21) (Histidyl-tRNA synthetase) (HisRS)	75.9761	8.29	3.025	40.8	570.46	0.285	2.65	57.26	0	1.015	cytoplasm [GO:0005737]; ATP binding [GO:0005524]; histidine-tRNA ligase activity [GO:0004821]; histidyl-tRNA aminoacylation [GO:0006427]	histidyl-tRNA aminoacylation [GO:0006427]	cytoplasm [GO:0005737]	ATP binding [GO:0005524]; histidine-tRNA ligase activity [GO:0004821]	K01892	Bacteria	Proteobacteria	Alphaproteobacteria	Rickettsiales	Anaplasmataceae	Ehrlichia	Ehrlichia ruminantium (Cowdria ruminantium)
SYH_RUEST	hisS	Histidine--tRNA ligase (EC 6.1.1.21) (Histidyl-tRNA synthetase) (HisRS)	32.9283	41.425	33.38	101.81	67.69	8.445	2.13	38.305	0.215	2.955	cytoplasm [GO:0005737]; ATP binding [GO:0005524]; histidine-tRNA ligase activity [GO:0004821]; histidyl-tRNA aminoacylation [GO:0006427]	histidyl-tRNA aminoacylation [GO:0006427]	cytoplasm [GO:0005737]	ATP binding [GO:0005524]; histidine-tRNA ligase activity [GO:0004821]	K01892	Bacteria	Proteobacteria	Alphaproteobacteria	Rhodobacterales	Rhodobacteraceae	Ruegeria	Ruegeria sp. (strain TM1040) (Silicibacter sp.)
SYH_SYNJA	hisS	Histidine--tRNA ligase (EC 6.1.1.21) (Histidyl-tRNA synthetase) (HisRS)	13.7622	19.715	103.87	0	0	0	0.275	0	0	0	cytoplasm [GO:0005737]; ATP binding [GO:0005524]; histidine-tRNA ligase activity [GO:0004821]; histidyl-tRNA aminoacylation [GO:0006427]	histidyl-tRNA aminoacylation [GO:0006427]	cytoplasm [GO:0005737]	ATP binding [GO:0005524]; histidine-tRNA ligase activity [GO:0004821]	K01892	Bacteria	Cyanobacteria/Melainabacteria group	Cyanobacteria	Synechococcales	Synechococcaceae	Synechococcus	Synechococcus sp. (strain JA-3-3Ab) (Cyanobacteria bacterium Yellowstone A-Prime)
CYSNC_XYLFT	cysNC	Bifunctional enzyme CysN/CysC [Includes: Sulfate adenylyltransferase subunit 1 (EC 2.7.7.4) (ATP-sulfurylase large subunit) (Sulfate adenylate transferase) (SAT); Adenylyl-sulfate kinase (EC 2.7.1.25) (APS kinase) (ATP adenosine-5'-phosphosulfate 3'-phosphotransferase)]	69.565	135.74	128.265	80.725	199.695	26.675	23.485	15.245	0.76	15.495	adenylylsulfate kinase activity [GO:0004020]; ATP binding [GO:0005524]; GTP binding [GO:0005525]; GTPase activity [GO:0003924]; sulfate adenylyltransferase (ATP) activity [GO:0004781]; hydrogen sulfide biosynthetic process [GO:0070814]; sulfate assimilation [GO:0000103]	hydrogen sulfide biosynthetic process [GO:0070814]; sulfate assimilation [GO:0000103]		adenylylsulfate kinase activity [GO:0004020]; ATP binding [GO:0005524]; GTPase activity [GO:0003924]; GTP binding [GO:0005525]; sulfate adenylyltransferase (ATP) activity [GO:0004781]	K00955	Bacteria	Proteobacteria	Gammaproteobacteria	Xanthomonadales	Xanthomonadaceae	Xylella	Xylella fastidiosa
CYSC1_BACHD		Probable adenylyl-sulfate kinase (EC 2.7.1.25) (APS kinase) (ATP adenosine-5'-phosphosulfate 3'-phosphotransferase) (Adenosine-5'-phosphosulfate kinase)	39.8256	0	0	35.75	0	0	0.17	0	0	322.51	adenylylsulfate kinase activity [GO:0004020]; ATP binding [GO:0005524]; hydrogen sulfide biosynthetic process [GO:0070814]; sulfate assimilation [GO:0000103]	hydrogen sulfide biosynthetic process [GO:0070814]; sulfate assimilation [GO:0000103]		adenylylsulfate kinase activity [GO:0004020]; ATP binding [GO:0005524]	K00860	Bacteria	Firmicutes	Bacilli	Bacillales	Bacillaceae	Bacillus	Bacillus halodurans
CYSD_MYXXD	cysD	Sulfate adenylyltransferase subunit 2 (EC 2.7.7.4) (ATP-sulfurylase small subunit) (Sulfate adenylate transferase) (SAT)	33.7622	0	0	0	302.37	0	0	0	0	1.49	ATP binding [GO:0005524]; sulfate adenylyltransferase (ATP) activity [GO:0004781]; hydrogen sulfide biosynthetic process [GO:0070814]; sulfate reduction [GO:0019419]	hydrogen sulfide biosynthetic process [GO:0070814]; sulfate reduction [GO:0019419]		ATP binding [GO:0005524]; sulfate adenylyltransferase (ATP) activity [GO:0004781]	K00957	Bacteria	Proteobacteria	Deltaproteobacteria	Myxococcales (fruiting gliding bacteria)	Cystobacterineae	Myxococcaceae	Myxococcus
CYSD_ARCB4	cysD	Sulfate adenylyltransferase subunit 2 (EC 2.7.7.4) (ATP-sulfurylase small subunit) (Sulfate adenylate transferase) (SAT)	21.9611	6.845	10.23	1.345	4.615	7.905	0.91	41.24	101.705	22.855	ATP binding [GO:0005524]; sulfate adenylyltransferase (ATP) activity [GO:0004781]; hydrogen sulfide biosynthetic process [GO:0070814]; sulfate reduction [GO:0019419]	hydrogen sulfide biosynthetic process [GO:0070814]; sulfate reduction [GO:0019419]		ATP binding [GO:0005524]; sulfate adenylyltransferase (ATP) activity [GO:0004781]	K00957	Bacteria	Proteobacteria	Epsilonproteobacteria	Campylobacterales	Campylobacteraceae	Arcobacter	Arcobacter butzleri
BXE_CLOBU		Botulinum neurotoxin type E (BoNT/E) (EC 3.4.24.69) (Bontoxilysin-E) [Cleaved into: Botulinum neurotoxin E light chain; Botulinum neurotoxin E heavy chain]	47.8639	0.175	0.98	0	0	262.585	111.645	0	0	55.39	extracellular region [GO:0005576]; host cell cytosol [GO:0044164]; host cell junction [GO:0044156]; host cell presynaptic membrane [GO:0044231]; integral component of membrane [GO:0016021]; metalloendopeptidase activity [GO:0004222]; toxin activity [GO:0090729]; zinc ion binding [GO:0008270]; inhibition of neurotransmitter uptake [GO:0051609]	inhibition of neurotransmitter uptake [GO:0051609]	extracellular region [GO:0005576]; host cell cytosol [GO:0044164]; host cell junction [GO:0044156]; host cell presynaptic membrane [GO:0044231]; integral component of membrane [GO:0016021]	metalloendopeptidase activity [GO:0004222]; toxin activity [GO:0090729]; zinc ion binding [GO:0008270]		Bacteria	Firmicutes	Clostridia	Clostridiales	Clostridiaceae	Clostridium	Clostridium butyricum
BXC1_CLOBO		Botulinum neurotoxin type C1 (BoNT/C1) (EC 3.4.24.69) (Bontoxilysin-C1) [Cleaved into: Botulinum neurotoxin C1 light chain; Botulinum neurotoxin C1 heavy chain]	39.6889	0.225	0.265	0	0	124.395	75.11	0	0	157.205	extracellular region [GO:0005576]; host cell cytosol [GO:0044164]; host cell junction [GO:0044156]; host cell presynaptic membrane [GO:0044231]; integral component of membrane [GO:0016021]; metalloendopeptidase activity [GO:0004222]; toxin activity [GO:0090729]; zinc ion binding [GO:0008270]; inhibition of neurotransmitter uptake [GO:0051609]; membrane protein proteolysis [GO:0033619]; negative r…	inhibition of neurotransmitter uptake [GO:0051609]; membrane protein proteolysis [GO:0033619]; negative regulation of calcium ion-dependent exocytosis [GO:0045955]	extracellular region [GO:0005576]; host cell cytosol [GO:0044164]; host cell junction [GO:0044156]; host cell presynaptic membrane [GO:0044231]; integral component of membrane [GO:0016021]	metalloendopeptidase activity [GO:0004222]; toxin activity [GO:0090729]; zinc ion binding [GO:0008270]		Bacteria	Firmicutes	Clostridia	Clostridiales	Clostridiaceae	Clostridium	Clostridium botulinum
IOLB_GEOTN	iolB	5-deoxy-glucuronate isomerase (5DG isomerase) (EC 5.3.1.30)	36.6678	0.185	0.15	0.23	0.885	199.08	39.825	0	0	89.655	5-deoxy-D-glucuronate isomerase activity [GO:0102482]; glucuronate isomerase activity [GO:0008880]; inositol catabolic process [GO:0019310]	inositol catabolic process [GO:0019310]		5-deoxy-D-glucuronate isomerase activity [GO:0102482]; glucuronate isomerase activity [GO:0008880]	K03337	Bacteria	Firmicutes	Bacilli	Bacillales	Bacillaceae	Geobacillus	Geobacillus thermodenitrificans
APE1_AERPE	apeI	Homing endonuclease I-ApeI (EC 3.1.-.-) (rRNA intron-encoded homing endonuclease 1)	177.809	300.035	307.7	70.255	139.565	190.885	264.17	53.175	0.135	274.365	endonuclease activity [GO:0004519]; intron homing [GO:0006314]	intron homing [GO:0006314]		endonuclease activity [GO:0004519]		Archaea	Crenarchaeota	Thermoprotei	Desulfurococcales	Desulfurococcaceae	Aeropyrum	Aeropyrum pernix
NORM_XYLFT	norM	Probable multidrug resistance protein NorM (Multidrug-efflux transporter)	15.0739	0.93	0.515	27.625	102.46	0.05	0	3.93	0.155	0	integral component of membrane [GO:0016021]; plasma membrane [GO:0005886]; antiporter activity [GO:0015297]; drug transmembrane transporter activity [GO:0015238]; ion transport [GO:0006811]	ion transport [GO:0006811]	integral component of membrane [GO:0016021]; plasma membrane [GO:0005886]	antiporter activity [GO:0015297]; drug transmembrane transporter activity [GO:0015238]	K03327	Bacteria	Proteobacteria	Gammaproteobacteria	Xanthomonadales	Xanthomonadaceae	Xylella	Xylella fastidiosa
CPNT_MYCTU	cpnT	Outer membrane channel protein CpnT (Channel protein with necrosis-inducing toxin) [Cleaved into: N-terminal channel domain; Tuberculosis necrotizing toxin (TNT) (NAD(+) glycohydrolase) (EC 3.2.2.5)]	296.867	50.93	32.26	1301.23	410	40.475	293.39	441.34	19.59	82.59	cell outer membrane [GO:0009279]; cell surface [GO:0009986]; cell wall [GO:0005618]; extracellular region [GO:0005576]; host cell cytosol [GO:0044164]; pore complex [GO:0046930]; NAD glycohydrolase activity [GO:0061810]; porin activity [GO:0015288]; ion transport [GO:0006811]; pathogenesis [GO:0009405]	ion transport [GO:0006811]; pathogenesis [GO:0009405]	cell outer membrane [GO:0009279]; cell surface [GO:0009986]; cell wall [GO:0005618]; extracellular region [GO:0005576]; host cell cytosol [GO:0044164]; pore complex [GO:0046930]	NAD glycohydrolase activity [GO:0061810]; porin activity [GO:0015288]		Bacteria	Actinobacteria	Actinobacteria (high G+C Gram-positive bacteria)	Corynebacteriales	Mycobacteriaceae	Mycobacterium	Mycobacterium tuberculosis complex
FEOB_LEGPL	feoB	Fe(2+) transporter FeoB (Ferrous iron transport protein B)	35.6494	2.375	0.365	0	0	114.945	139.43	0	0	63.73	integral component of membrane [GO:0016021]; plasma membrane [GO:0005886]; ferrous iron transmembrane transporter activity [GO:0015093]; GTP binding [GO:0005525]; iron ion homeostasis [GO:0055072]	iron ion homeostasis [GO:0055072]	integral component of membrane [GO:0016021]; plasma membrane [GO:0005886]	ferrous iron transmembrane transporter activity [GO:0015093]; GTP binding [GO:0005525]	K04759	Bacteria	Proteobacteria	Gammaproteobacteria	Legionellales	Legionellaceae	Legionella	Legionella pneumophila
NFUA_PSEMY	nfuA	Fe/S biogenesis protein NfuA	90.1378	6.075	3.02	34.87	41.715	1.445	1.735	351.33	370.775	0.275	4 iron, 4 sulfur cluster binding [GO:0051539]; iron ion binding [GO:0005506]; iron-sulfur cluster assembly [GO:0016226]; protein maturation [GO:0051604]	iron-sulfur cluster assembly [GO:0016226]; protein maturation [GO:0051604]		4 iron, 4 sulfur cluster binding [GO:0051539]; iron ion binding [GO:0005506]	K07400	Bacteria	Proteobacteria	Gammaproteobacteria	Pseudomonadales	Pseudomonadaceae	Pseudomonas	Pseudomonas mendocina
ILVE_RICCN	ilvE	Probable branched-chain-amino-acid aminotransferase (BCAT) (EC 2.6.1.42)	93.9306	1.62	0.565	282.37	140.26	26.335	17.83	110.32	70.365	195.71	L-isoleucine transaminase activity [GO:0052656]; L-leucine transaminase activity [GO:0052654]; L-valine transaminase activity [GO:0052655]; isoleucine biosynthetic process [GO:0009097]; leucine biosynthetic process [GO:0009098]; valine biosynthetic process [GO:0009099]	isoleucine biosynthetic process [GO:0009097]; leucine biosynthetic process [GO:0009098]; valine biosynthetic process [GO:0009099]		L-isoleucine transaminase activity [GO:0052656]; L-leucine transaminase activity [GO:0052654]; L-valine transaminase activity [GO:0052655]	K00826	Bacteria	Proteobacteria	Alphaproteobacteria	Rickettsiales	Rickettsiaceae	Rickettsieae	Rickettsia
ILVD_CHRSD	ilvD	Dihydroxy-acid dehydratase (DAD) (EC 4.2.1.9)	6115.68	10327.4	307.325	625.015	14.54	0.02	30469	0.035	0	13297.7	4 iron, 4 sulfur cluster binding [GO:0051539]; dihydroxy-acid dehydratase activity [GO:0004160]; metal ion binding [GO:0046872]; isoleucine biosynthetic process [GO:0009097]; valine biosynthetic process [GO:0009099]	isoleucine biosynthetic process [GO:0009097]; valine biosynthetic process [GO:0009099]		4 iron, 4 sulfur cluster binding [GO:0051539]; dihydroxy-acid dehydratase activity [GO:0004160]; metal ion binding [GO:0046872]	K01687	Bacteria	Proteobacteria	Gammaproteobacteria	Oceanospirillales	Halomonadaceae	Chromohalobacter	Chromohalobacter salexigens
ILVD_METPP	ilvD	Dihydroxy-acid dehydratase (DAD) (EC 4.2.1.9)	344.394	12.81	14.44	28.15	10.085	0	76.44	2928.04	0.07	29.51	4 iron, 4 sulfur cluster binding [GO:0051539]; dihydroxy-acid dehydratase activity [GO:0004160]; metal ion binding [GO:0046872]; isoleucine biosynthetic process [GO:0009097]; valine biosynthetic process [GO:0009099]	isoleucine biosynthetic process [GO:0009097]; valine biosynthetic process [GO:0009099]		4 iron, 4 sulfur cluster binding [GO:0051539]; dihydroxy-acid dehydratase activity [GO:0004160]; metal ion binding [GO:0046872]	K01687	Bacteria	Proteobacteria	Betaproteobacteria	Burkholderiales	unclassified Burkholderiales	Burkholderiales Genera incertae sedis	Methylibium
ILVD_PELPD	ilvD	Dihydroxy-acid dehydratase (DAD) (EC 4.2.1.9)	28.7944	0	0	0	0	0	0	0	0	259.15	4 iron, 4 sulfur cluster binding [GO:0051539]; dihydroxy-acid dehydratase activity [GO:0004160]; metal ion binding [GO:0046872]; isoleucine biosynthetic process [GO:0009097]; valine biosynthetic process [GO:0009099]	isoleucine biosynthetic process [GO:0009097]; valine biosynthetic process [GO:0009099]		4 iron, 4 sulfur cluster binding [GO:0051539]; dihydroxy-acid dehydratase activity [GO:0004160]; metal ion binding [GO:0046872]	K01687	Bacteria	Proteobacteria	Deltaproteobacteria	Desulfuromonadales	Desulfuromonadaceae	Pelobacter	Pelobacter propionicus
ILVC_AQUAE	ilvC	Ketol-acid reductoisomerase (NADP(+)) (KARI) (EC 1.1.1.86) (Acetohydroxy-acid isomeroreductase) (AHIR) (Alpha-keto-beta-hydroxylacyl reductoisomerase) (Ketol-acid reductoisomerase type 1) (Ketol-acid reductoisomerase type I)	15.1656	5.55	3.77	1.025	116.355	0	0	9.79	0	0	ketol-acid reductoisomerase activity [GO:0004455]; metal ion binding [GO:0046872]; NADP binding [GO:0050661]; isoleucine biosynthetic process [GO:0009097]; valine biosynthetic process [GO:0009099]	isoleucine biosynthetic process [GO:0009097]; valine biosynthetic process [GO:0009099]		ketol-acid reductoisomerase activity [GO:0004455]; metal ion binding [GO:0046872]; NADP binding [GO:0050661]	K00053	Bacteria	Aquificae	Aquificae	Aquificales	Aquificaceae	Aquifex	Aquifex aeolicus
SYI_CAMJE	ileS	Isoleucine--tRNA ligase (EC 6.1.1.5) (Isoleucyl-tRNA synthetase) (IleRS)	2024.63	9.515	6.55	2877.96	6596.22	608.955	646.74	6359.49	102.135	1014.12	cytoplasm [GO:0005737]; aminoacyl-tRNA editing activity [GO:0002161]; ATP binding [GO:0005524]; isoleucine-tRNA ligase activity [GO:0004822]; metal ion binding [GO:0046872]; tRNA binding [GO:0000049]; isoleucyl-tRNA aminoacylation [GO:0006428]	isoleucyl-tRNA aminoacylation [GO:0006428]	cytoplasm [GO:0005737]	aminoacyl-tRNA editing activity [GO:0002161]; ATP binding [GO:0005524]; isoleucine-tRNA ligase activity [GO:0004822]; metal ion binding [GO:0046872]; tRNA binding [GO:0000049]	K01870	Bacteria	Proteobacteria	Epsilonproteobacteria	Campylobacterales	Campylobacteraceae	Campylobacter	Campylobacter jejuni
SYI_LACSS	ileS	Isoleucine--tRNA ligase (EC 6.1.1.5) (Isoleucyl-tRNA synthetase) (IleRS)	636.587	141.695	109.405	266.13	314.295	221.095	1641.13	401.035	1690	944.495	cytoplasm [GO:0005737]; aminoacyl-tRNA editing activity [GO:0002161]; ATP binding [GO:0005524]; isoleucine-tRNA ligase activity [GO:0004822]; metal ion binding [GO:0046872]; tRNA binding [GO:0000049]; isoleucyl-tRNA aminoacylation [GO:0006428]	isoleucyl-tRNA aminoacylation [GO:0006428]	cytoplasm [GO:0005737]	aminoacyl-tRNA editing activity [GO:0002161]; ATP binding [GO:0005524]; isoleucine-tRNA ligase activity [GO:0004822]; metal ion binding [GO:0046872]; tRNA binding [GO:0000049]	K01870	Bacteria	Firmicutes	Bacilli	Lactobacillales	Lactobacillaceae	Lactobacillus	Lactobacillus sakei
SYI_VIBTL	ileS	Isoleucine--tRNA ligase (EC 6.1.1.5) (Isoleucyl-tRNA synthetase) (IleRS)	438.186	84.515	82.235	755.38	469.315	11.845	3.255	166.405	2330.15	40.575	cytoplasm [GO:0005737]; aminoacyl-tRNA editing activity [GO:0002161]; ATP binding [GO:0005524]; isoleucine-tRNA ligase activity [GO:0004822]; metal ion binding [GO:0046872]; tRNA binding [GO:0000049]; isoleucyl-tRNA aminoacylation [GO:0006428]	isoleucyl-tRNA aminoacylation [GO:0006428]	cytoplasm [GO:0005737]	aminoacyl-tRNA editing activity [GO:0002161]; ATP binding [GO:0005524]; isoleucine-tRNA ligase activity [GO:0004822]; metal ion binding [GO:0046872]; tRNA binding [GO:0000049]	K01870	Bacteria	Proteobacteria	Gammaproteobacteria	Vibrionales	Vibrionaceae	Vibrio	Vibrio tasmaniensis
SYI_THEVO	ileS	Isoleucine--tRNA ligase (EC 6.1.1.5) (Isoleucyl-tRNA synthetase) (IleRS)	430.713	285.195	176.76	1000.43	533.9	207.195	670.915	669.16	85.48	247.38	cytoplasm [GO:0005737]; aminoacyl-tRNA editing activity [GO:0002161]; ATP binding [GO:0005524]; isoleucine-tRNA ligase activity [GO:0004822]; metal ion binding [GO:0046872]; tRNA binding [GO:0000049]; isoleucyl-tRNA aminoacylation [GO:0006428]	isoleucyl-tRNA aminoacylation [GO:0006428]	cytoplasm [GO:0005737]	aminoacyl-tRNA editing activity [GO:0002161]; ATP binding [GO:0005524]; isoleucine-tRNA ligase activity [GO:0004822]; metal ion binding [GO:0046872]; tRNA binding [GO:0000049]	K01870	Archaea	Euryarchaeota	Thermoplasmata	Thermoplasmatales	Thermoplasmataceae	Thermoplasma	Thermoplasma volcanium
SYI_METCA	ileS	Isoleucine--tRNA ligase (EC 6.1.1.5) (Isoleucyl-tRNA synthetase) (IleRS)	145.458	0	0	0	0	0	0.785	0	1308.34	0	cytoplasm [GO:0005737]; aminoacyl-tRNA editing activity [GO:0002161]; ATP binding [GO:0005524]; isoleucine-tRNA ligase activity [GO:0004822]; metal ion binding [GO:0046872]; tRNA binding [GO:0000049]; isoleucyl-tRNA aminoacylation [GO:0006428]	isoleucyl-tRNA aminoacylation [GO:0006428]	cytoplasm [GO:0005737]	aminoacyl-tRNA editing activity [GO:0002161]; ATP binding [GO:0005524]; isoleucine-tRNA ligase activity [GO:0004822]; metal ion binding [GO:0046872]; tRNA binding [GO:0000049]	K01870	Bacteria	Proteobacteria	Gammaproteobacteria	Methylococcales	Methylococcaceae	Methylococcus	Methylococcus capsulatus
SYI_LACH4	ileS	Isoleucine--tRNA ligase (EC 6.1.1.5) (Isoleucyl-tRNA synthetase) (IleRS)	109.508	9.995	9.185	34.03	0.095	170.32	147.06	2.925	503.455	108.505	cytoplasm [GO:0005737]; aminoacyl-tRNA editing activity [GO:0002161]; ATP binding [GO:0005524]; isoleucine-tRNA ligase activity [GO:0004822]; metal ion binding [GO:0046872]; tRNA binding [GO:0000049]; isoleucyl-tRNA aminoacylation [GO:0006428]	isoleucyl-tRNA aminoacylation [GO:0006428]	cytoplasm [GO:0005737]	aminoacyl-tRNA editing activity [GO:0002161]; ATP binding [GO:0005524]; isoleucine-tRNA ligase activity [GO:0004822]; metal ion binding [GO:0046872]; tRNA binding [GO:0000049]	K01870	Bacteria	Firmicutes	Bacilli	Lactobacillales	Lactobacillaceae	Lactobacillus	Lactobacillus helveticus (Lactobacillus suntoryeus)
SYI_ACHLI	ileS	Isoleucine--tRNA ligase (EC 6.1.1.5) (Isoleucyl-tRNA synthetase) (IleRS)	66.1294	355.43	20.465	31.02	0.2	0.02	135.935	0	0	52.095	cytoplasm [GO:0005737]; aminoacyl-tRNA editing activity [GO:0002161]; ATP binding [GO:0005524]; isoleucine-tRNA ligase activity [GO:0004822]; metal ion binding [GO:0046872]; tRNA binding [GO:0000049]; isoleucyl-tRNA aminoacylation [GO:0006428]	isoleucyl-tRNA aminoacylation [GO:0006428]	cytoplasm [GO:0005737]	aminoacyl-tRNA editing activity [GO:0002161]; ATP binding [GO:0005524]; isoleucine-tRNA ligase activity [GO:0004822]; metal ion binding [GO:0046872]; tRNA binding [GO:0000049]	K01870	Bacteria	Tenericutes	Mollicutes	Acholeplasmatales	Acholeplasmataceae	Acholeplasma	Acholeplasma laidlawii
SYI_PYRFU	ileS	Isoleucine--tRNA ligase (EC 6.1.1.5) (Isoleucyl-tRNA synthetase) (IleRS)	31.0533	0.305	0	3.815	0.44	113.305	125.925	0.12	0	35.57	cytoplasm [GO:0005737]; aminoacyl-tRNA editing activity [GO:0002161]; ATP binding [GO:0005524]; isoleucine-tRNA ligase activity [GO:0004822]; metal ion binding [GO:0046872]; tRNA binding [GO:0000049]; isoleucyl-tRNA aminoacylation [GO:0006428]	isoleucyl-tRNA aminoacylation [GO:0006428]	cytoplasm [GO:0005737]	aminoacyl-tRNA editing activity [GO:0002161]; ATP binding [GO:0005524]; isoleucine-tRNA ligase activity [GO:0004822]; metal ion binding [GO:0046872]; tRNA binding [GO:0000049]	K01870	Archaea	Euryarchaeota	Thermococci	Thermococcales	Thermococcaceae	Pyrococcus	Pyrococcus furiosus
SYI_METKA	ileS	Isoleucine--tRNA ligase (EC 6.1.1.5) (Isoleucyl-tRNA synthetase) (IleRS)	24.5289	33.41	6.815	3.23	2.455	48.94	110.91	3.045	0.655	11.3	cytoplasm [GO:0005737]; aminoacyl-tRNA editing activity [GO:0002161]; ATP binding [GO:0005524]; isoleucine-tRNA ligase activity [GO:0004822]; metal ion binding [GO:0046872]; tRNA binding [GO:0000049]; isoleucyl-tRNA aminoacylation [GO:0006428]	isoleucyl-tRNA aminoacylation [GO:0006428]	cytoplasm [GO:0005737]	aminoacyl-tRNA editing activity [GO:0002161]; ATP binding [GO:0005524]; isoleucine-tRNA ligase activity [GO:0004822]; metal ion binding [GO:0046872]; tRNA binding [GO:0000049]	K01870	Archaea	Euryarchaeota	Methanopyri	Methanopyrales	Methanopyraceae	Methanopyrus	Methanopyrus kandleri
DXR_DESOH	dxr	1-deoxy-D-xylulose 5-phosphate reductoisomerase (DXP reductoisomerase) (EC 1.1.1.267) (1-deoxyxylulose-5-phosphate reductoisomerase) (2-C-methyl-D-erythritol 4-phosphate synthase)	97.7828	4.245	20.245	454.84	43.96	0.025	0	356.73	0	0	1-deoxy-D-xylulose-5-phosphate reductoisomerase activity [GO:0030604]; metal ion binding [GO:0046872]; NADPH binding [GO:0070402]; isopentenyl diphosphate biosynthetic process, methylerythritol 4-phosphate pathway [GO:0019288]	isopentenyl diphosphate biosynthetic process, methylerythritol 4-phosphate pathway [GO:0019288]		1-deoxy-D-xylulose-5-phosphate reductoisomerase activity [GO:0030604]; metal ion binding [GO:0046872]; NADPH binding [GO:0070402]	K00099	Bacteria	Proteobacteria	Deltaproteobacteria	Desulfobacterales	Desulfobacteraceae	Desulfococcus	Desulfococcus oleovorans
ISPE_FINM2	ispE	4-diphosphocytidyl-2-C-methyl-D-erythritol kinase (CMK) (EC 2.7.1.148) (4-(cytidine-5'-diphospho)-2-C-methyl-D-erythritol kinase)	156.421	1.31	0	83.755	1	506.435	601.94	16.515	2.045	194.79	4-(cytidine 5'-diphospho)-2-C-methyl-D-erythritol kinase activity [GO:0050515]; ATP binding [GO:0005524]; isopentenyl diphosphate biosynthetic process, methylerythritol 4-phosphate pathway [GO:0019288]; terpenoid biosynthetic process [GO:0016114]	isopentenyl diphosphate biosynthetic process, methylerythritol 4-phosphate pathway [GO:0019288]; terpenoid biosynthetic process [GO:0016114]		4-(cytidine 5'-diphospho)-2-C-methyl-D-erythritol kinase activity [GO:0050515]; ATP binding [GO:0005524]	K00919	Bacteria	Firmicutes	Tissierellia	Tissierellales	Peptoniphilaceae	Finegoldia	Finegoldia magna (Peptostreptococcus magnus)
ISPF_AROAE	ispF	2-C-methyl-D-erythritol 2,4-cyclodiphosphate synthase (MECDP-synthase) (MECPP-synthase) (MECPS) (EC 4.6.1.12)	139.158	0.045	0	312.225	319.24	0	0.88	601.355	8.165	10.51	2-C-methyl-D-erythritol 2,4-cyclodiphosphate synthase activity [GO:0008685]; metal ion binding [GO:0046872]; isopentenyl diphosphate biosynthetic process, methylerythritol 4-phosphate pathway [GO:0019288]; terpenoid biosynthetic process [GO:0016114]	isopentenyl diphosphate biosynthetic process, methylerythritol 4-phosphate pathway [GO:0019288]; terpenoid biosynthetic process [GO:0016114]		2-C-methyl-D-erythritol 2,4-cyclodiphosphate synthase activity [GO:0008685]; metal ion binding [GO:0046872]	K01770	Bacteria	Proteobacteria	Betaproteobacteria	Rhodocyclales	Rhodocyclaceae	Aromatoleum	Aromatoleum aromaticum
ISPE_BIFLO	ispE	4-diphosphocytidyl-2-C-methyl-D-erythritol kinase (CMK) (EC 2.7.1.148) (4-(cytidine-5'-diphospho)-2-C-methyl-D-erythritol kinase)	120.347	263.805	292.195	235.77	79.465	35.865	18.1	43.775	2.915	111.235	4-(cytidine 5'-diphospho)-2-C-methyl-D-erythritol kinase activity [GO:0050515]; ATP binding [GO:0005524]; isopentenyl diphosphate biosynthetic process, methylerythritol 4-phosphate pathway [GO:0019288]; terpenoid biosynthetic process [GO:0016114]	isopentenyl diphosphate biosynthetic process, methylerythritol 4-phosphate pathway [GO:0019288]; terpenoid biosynthetic process [GO:0016114]		4-(cytidine 5'-diphospho)-2-C-methyl-D-erythritol kinase activity [GO:0050515]; ATP binding [GO:0005524]	K00919	Bacteria	Actinobacteria	Actinobacteria (high G+C Gram-positive bacteria)	Bifidobacteriales	Bifidobacteriaceae	Bifidobacterium	Bifidobacterium longum
ISPF_NOCSJ	ispF	2-C-methyl-D-erythritol 2,4-cyclodiphosphate synthase (MECDP-synthase) (MECPP-synthase) (MECPS) (EC 4.6.1.12)	93.84	516.55	308.57	4.15	0	0	0.74	14.55	0	0	2-C-methyl-D-erythritol 2,4-cyclodiphosphate synthase activity [GO:0008685]; metal ion binding [GO:0046872]; isopentenyl diphosphate biosynthetic process, methylerythritol 4-phosphate pathway [GO:0019288]; terpenoid biosynthetic process [GO:0016114]	isopentenyl diphosphate biosynthetic process, methylerythritol 4-phosphate pathway [GO:0019288]; terpenoid biosynthetic process [GO:0016114]		2-C-methyl-D-erythritol 2,4-cyclodiphosphate synthase activity [GO:0008685]; metal ion binding [GO:0046872]	K01770	Bacteria	Actinobacteria	Actinobacteria (high G+C Gram-positive bacteria)	Propionibacteriales	Nocardioidaceae	Nocardioides	Nocardioides sp. (strain ATCC BAA-499 / JS614)
ISPE_BREBN	ispE	4-diphosphocytidyl-2-C-methyl-D-erythritol kinase (CMK) (EC 2.7.1.148) (4-(cytidine-5'-diphospho)-2-C-methyl-D-erythritol kinase)	48.2911	0	0	13.12	9.72	0	0.215	0.43	397.795	13.34	4-(cytidine 5'-diphospho)-2-C-methyl-D-erythritol kinase activity [GO:0050515]; ATP binding [GO:0005524]; isopentenyl diphosphate biosynthetic process, methylerythritol 4-phosphate pathway [GO:0019288]; terpenoid biosynthetic process [GO:0016114]	isopentenyl diphosphate biosynthetic process, methylerythritol 4-phosphate pathway [GO:0019288]; terpenoid biosynthetic process [GO:0016114]		4-(cytidine 5'-diphospho)-2-C-methyl-D-erythritol kinase activity [GO:0050515]; ATP binding [GO:0005524]	K00919	Bacteria	Firmicutes	Bacilli	Bacillales	Paenibacillaceae	Brevibacillus	Brevibacillus brevis (Bacillus brevis)
ISPE_CELJU	ispE	4-diphosphocytidyl-2-C-methyl-D-erythritol kinase (CMK) (EC 2.7.1.148) (4-(cytidine-5'-diphospho)-2-C-methyl-D-erythritol kinase)	41.4089	0	0	0	0	0	0	0	372.68	0	4-(cytidine 5'-diphospho)-2-C-methyl-D-erythritol kinase activity [GO:0050515]; ATP binding [GO:0005524]; isopentenyl diphosphate biosynthetic process, methylerythritol 4-phosphate pathway [GO:0019288]; terpenoid biosynthetic process [GO:0016114]	isopentenyl diphosphate biosynthetic process, methylerythritol 4-phosphate pathway [GO:0019288]; terpenoid biosynthetic process [GO:0016114]		4-(cytidine 5'-diphospho)-2-C-methyl-D-erythritol kinase activity [GO:0050515]; ATP binding [GO:0005524]	K00919	Bacteria	Proteobacteria	Gammaproteobacteria	Cellvibrionales	Cellvibrionaceae	Cellvibrio	Cellvibrio japonicus (Pseudomonas fluorescens subsp. cellulosa)
[truncated: 424 more rows]

## Sheet: EdgeR anaysis
UniProtKB ID	KEGG KO	GO (molecular function)	GO (cellular component)	GO (biological process)	Protein names	Gene	Taxonomic lineage (all)	AVG TPM TM	AVG TPM MM	SD TM	SD MM	KA3385A-1 (FH-TM-448.4-1)	KA3385A-1 (FH-TM-448.4-2)	KA3385A-1 (SD-TM-448.4-3)	SA1229A-1 (FH-MM-171.3-1)	SA1229A-1 (FH-MM-171.3-2)	SA1229A-1 (SD-MM-171.3-3)	KA3105A-4 (FH-MM-415.2-1)	KA3105A-4 (FH-MM-415.2-2)	KA3385A-1 (SD-TM-448.4-4)
[truncated: 410 more rows]
