# Supplementary material for: Statistical Analysis of Community RNA Transcripts between Organic Carbon and Geogas-Fed Continental Deep Biosphere Groundwaters
Source: mBio. 2019 Aug 13;10(4):e01470-19. doi: 10.1128/mBio.01470-19 (PMC6692508; doi:10.1128/mBio.01470-19)
Supplement: FILE S8 [file mBio.01470-19-sd008.xlsx]

## Sheet: Supp File S8
METHANE	MM		TM
	Protein coding RNA transcripts ± standard deviation	Methanogenesis genes ± standard deviation	Protein coding RNA transcripts ± standard deviation	Methanogenesis genes ± standard deviation
Methanobrevibacter	2,17 ± 1,9	0,00 ± 0,0	0,00 ± 0,0	0,00 ± 0,0
Methanothermobacter	592,87 ± 11,1	389,51 ± 31,9	0,01 ± 0,0	0,01 ± 0,0
Methanocaldococcus	48,49 ± 3,9	18,03 ± 3,5	1,70 ± 0,1	0,01 ± 0,0
Methanococcus	8,19 ± 1,9	7,21 ± 6,3	9,54 ± 3,9	0,00 ± 0,0
Methanosarcina	0,9 ± 0,3	0,00 ± 0,0	12,32 ± 5,7	0,00 ± 0,0
Methylococcus	0,00 ± 0,0	0,00 ± 0,0	3,51 ± 5,5	3,51 ± 5,5
Methylomonas	0,41 ± 0,4	0,00 ± 0,0	0,00 ± 0,0	0,00 ± 0,0
SULFATE REDUCERS	Protein coding RNA transcripts ± standard deviation	Sulfate reduction genes ± standard deviation	Protein coding RNA transcripts ± standard deviation	Sulfate reduction genes ± standard deviation
Desulfarculus	0,63 ± 0,7	0,00 ± 0,0	7,19 ± 6,6	0,00 ± 0,0
Desulfatibacillum	0,56 ± 0,2	0,00 ± 0,0	1,69 ± 0,7	0,00 ± 0,0
Desulfobacterium	0,05 ± 0,0	0,00 ± 0,0	3,09 ± 0,9	0,00 ± 0,0
Desulfotalea	136,55 ± 3,3	0,00 ± 0,0	0,00 ± 0,0	0,00 ± 0,0
Desulfomicrobium	8,45 ± 12,1	0,00 ± 0,0	0,00 ± 0,0	0,00 ± 0,0
Desulfovibrio	21,07 ± 1,6	14,20 ± 2,2	147,11 ± 17,9	144,91 ± 41,4
